# Supplementary material for: Single-Cell RNA-Seq of Bone Marrow-Derived Mesenchymal Stem Cells Reveals Unique Profiles of Lineage Priming
Source: PLoS One. 2015 Sep 9;10(9):e0136199. doi: 10.1371/journal.pone.0136199 (PMC4564185; doi:10.1371/journal.pone.0136199)
Supplement: S1 Table — This first tab contains all of the alignment statistics for the captured mMSCs and HL1cm controls relative to the mouse genome. The number of aligned read pairs and the percent of concordant alignment (or reads with proper alignment) are listed for each single cell. The alignment data were generated from Tophat alignment results. The second tab is the single-cell RNA-seq expression data (FPKM values) for the mMSCs (16 cells and population control) and HL-1-cardiomyocytes controls (5 cells and population control) in an excel file as discussed in Figs 1–4. The remainder of the file contains all of the differentially expressed genes detected with the Cufflinks package analysis between the five mMSC clusters. The file contains the gene (columns A-C), locus (column D), samples compared (columns E and F), the FPKM values (H and I), the log2 fold change (column J), P value (column L) and whether or not the differential expression is significant (column N). Genes are listed alphabetically and each mMSC cluster is separated onto different tabs. (XLSX) [file pone.0136199.s002.xlsx]

## Sheet: Alignment Values
cell name	# aligned read pairs	% concordant alignment (properly paired)
mMSC-PC	219659	76.4
mMSC1	159533	73.2
mMSC2	380594	78.5
mMSC3	356614	77.7
mMSC4	428513	79.7
mMSC5	356580	78.2
mMSC6	474827	79.5
mMSC7	252893	75.5
mMSC8	161214	71
mMSC9	74934	71.5
mMSC10	311308	76.7
mMSC11	407710	79.6
mMSC12	335005	78.2
mMSC13	366121	78.7
mMSC14	348452	79.2	HL1cm-PC
mMSC15	139188	73.7	Left reads:
mMSC16	194936	73.8	Input: 385968
HL1cm-PC	306522	71.8	Mapped: 342920 (88.8% of input)
HL1cm1	256837	74.7	of these: 51185 (14.9%) have multiple alignments (3861 have >20)
HL1cm2	295532	75	Right reads:
HL1cm3	238060	70.6	Input: 385968
HL1cm4	340414	76.4	Mapped: 340679 (88.3% of input)
HL1cm5	155966	69.9	of these: 49800 (14.6%) have multiple alignments (2870 have >20)
			88.6% overall read alignment rate.
mMSC-PC
Left reads:			Aligned pairs: 306522
Input: 268364			of these: 31576 (10.3%) have multiple alignments
Mapped: 239261 (89.2% of input)			and: 29330 ( 9.6%) are discordant alignments
of these: 29584 (12.4%) have multiple alignments (1251 have >20)			71.8% concordant pair alignment rate.
Right reads:
Input: 268364			HL1cm1
Mapped: 241605 (90.0% of input)			Left reads:
of these: 29951 (12.4%) have multiple alignments (1212 have >20)			Input: 313256
89.6% overall read alignment rate.			Mapped: 281897 (90.0% of input)
			of these: 37769 (13.4%) have multiple alignments (3592 have >20)
Aligned pairs: 219659			Right reads:
of these: 19472 ( 8.9%) have multiple alignments			Input: 313256
and: 14668 ( 6.7%) are discordant alignments			Mapped: 280822 (89.6% of input)
76.4% concordant pair alignment rate.			of these: 37354 (13.3%) have multiple alignments (3438 have >20)
			89.8% overall read alignment rate.
mMSC-1
Left reads:			Aligned pairs: 256837
Input: 194992			of these: 21255 ( 8.3%) have multiple alignments
Mapped: 175046 (89.8% of input)			and: 22825 ( 8.9%) are discordant alignments
of these: 25161 (14.4%) have multiple alignments (4040 have >20)			74.7% concordant pair alignment rate.
Right reads:
Input: 194992			HL1cm2
Mapped: 175176 (89.8% of input)			Left reads:
of these: 25004 (14.3%) have multiple alignments (3862 have >20)			Input: 360511
89.8% overall read alignment rate.			Mapped: 326115 (90.5% of input)
			of these: 48152 (14.8%) have multiple alignments (2681 have >20)
Aligned pairs: 159533			Right reads:
of these: 13313 ( 8.3%) have multiple alignments			Input: 360511
and: 16867 (10.6%) are discordant alignments			Mapped: 321146 (89.1% of input)
73.2% concordant pair alignment rate.			of these: 47605 (14.8%) have multiple alignments (2656 have >20)
			89.8% overall read alignment rate.
mMSC-2
Left reads:			Aligned pairs: 295532
Input: 447520			of these: 30706 (10.4%) have multiple alignments
Mapped: 412886 (92.3% of input)			and: 25172 ( 8.5%) are discordant alignments
of these: 59260 (14.4%) have multiple alignments (5400 have >20)			75.0% concordant pair alignment rate.
Right reads:
Input: 447520			HL1cm3
Mapped: 408560 (91.3% of input)			Left reads:
of these: 58483 (14.3%) have multiple alignments (5132 have >20)			Input: 292130
91.8% overall read alignment rate.			Mapped: 261700 (89.6% of input)
			of these: 60648 (23.2%) have multiple alignments (9262 have >20)
Aligned pairs: 380594			Right reads:
of these: 36910 ( 9.7%) have multiple alignments			Input: 292130
and: 29217 ( 7.7%) are discordant alignments			Mapped: 261895 (89.7% of input)
78.5% concordant pair alignment rate.			of these: 60465 (23.1%) have multiple alignments (8934 have >20)
			89.6% overall read alignment rate.
mMSC-3
Left reads:			Aligned pairs: 238060
Input: 418414			of these: 41152 (17.3%) have multiple alignments
Mapped: 386201 (92.3% of input)			and: 31703 (13.3%) are discordant alignments
of these: 59393 (15.4%) have multiple alignments (5660 have >20)			70.6% concordant pair alignment rate.
Right reads:
Input: 418414			HL1cm4
Mapped: 382877 (91.5% of input)			Left reads:
of these: 58209 (15.2%) have multiple alignments (5001 have >20)			Input: 412183
91.9% overall read alignment rate.			Mapped: 372571 (90.4% of input)
			of these: 59339 (15.9%) have multiple alignments (3435 have >20)
Aligned pairs: 356614			Right reads:
of these: 36897 (10.3%) have multiple alignments			Input: 412183
and: 31472 ( 8.8%) are discordant alignments			Mapped: 369745 (89.7% of input)
77.7% concordant pair alignment rate.			of these: 58620 (15.9%) have multiple alignments (3194 have >20)
			90.0% overall read alignment rate.
mMSC-4
Left reads:			Aligned pairs: 340414
Input: 506361			of these: 40183 (11.8%) have multiple alignments
Mapped: 468982 (92.6% of input)			and: 25659 ( 7.5%) are discordant alignments
of these: 58364 (12.4%) have multiple alignments (4452 have >20)			76.4% concordant pair alignment rate.
Right reads:
Input: 506361			HL1cm5
Mapped: 457131 (90.3% of input)			Left reads:
of these: 56829 (12.4%) have multiple alignments (4313 have >20)			Input: 191914
91.4% overall read alignment rate.			Mapped: 172940 (90.1% of input)
			of these: 33126 (19.2%) have multiple alignments (4524 have >20)
Aligned pairs: 428513			Right reads:
of these: 35504 ( 8.3%) have multiple alignments			Input: 191914
and: 25174 ( 5.9%) are discordant alignments			Mapped: 171138 (89.2% of input)
79.7% concordant pair alignment rate.			of these: 32554 (19.0%) have multiple alignments (4122 have >20)
			89.6% overall read alignment rate.
mMSC-5
Left reads:			Aligned pairs: 155966
Input: 420386			of these: 20890 (13.4%) have multiple alignments
Mapped: 387830 (92.3% of input)			and: 21914 (14.1%) are discordant alignments
of these: 54188 (14.0%) have multiple alignments (5206 have >20)			69.9% concordant pair alignment rate.
Right reads:
Input: 420386
Mapped: 382822 (91.1% of input)
of these: 53607 (14.0%) have multiple alignments (5001 have >20)
91.7% overall read alignment rate.
Aligned pairs: 356580
of these: 33467 ( 9.4%) have multiple alignments
and: 27646 ( 7.8%) are discordant alignments
78.2% concordant pair alignment rate.
mMSC-6
Left reads:
Input: 559912
Mapped: 515973 (92.2% of input)
of these: 70507 (13.7%) have multiple alignments (6044 have >20)
Right reads:
Input: 559912
Mapped: 509703 (91.0% of input)
of these: 69572 (13.6%) have multiple alignments (5846 have >20)
91.6% overall read alignment rate.
Aligned pairs: 474827
of these: 44404 ( 9.4%) have multiple alignments
and: 29955 ( 6.3%) are discordant alignments
79.5% concordant pair alignment rate.
mMSC-7
Left reads:
Input: 304828
Mapped: 277639 (91.1% of input)
of these: 46764 (16.8%) have multiple alignments (4623 have >20)
Right reads:
Input: 304828
Mapped: 274756 (90.1% of input)
of these: 45759 (16.7%) have multiple alignments (4248 have >20)
90.6% overall read alignment rate.
Aligned pairs: 252893
of these: 30167 (11.9%) have multiple alignments
and: 22802 ( 9.0%) are discordant alignments
75.5% concordant pair alignment rate.
mMSC-8
Left reads:
Input: 201501
Mapped: 179608 (89.1% of input)
of these: 29200 (16.3%) have multiple alignments (4373 have >20)
Right reads:
Input: 201501
Mapped: 178498 (88.6% of input)
of these: 28814 (16.1%) have multiple alignments (3874 have >20)
88.9% overall read alignment rate.
Aligned pairs: 161214
of these: 16534 (10.3%) have multiple alignments
and: 18065 (11.2%) are discordant alignments
71.0% concordant pair alignment rate.
mMSC-9
Left reads:
Input: 94417
Mapped: 81652 (86.5% of input)
of these: 11907 (14.6%) have multiple alignments (1450 have >20)
Right reads:
Input: 94417
Mapped: 84872 (89.9% of input)
of these: 12456 (14.7%) have multiple alignments (1689 have >20)
88.2% overall read alignment rate.
Aligned pairs: 74934
of these: 6421 ( 8.6%) have multiple alignments
and: 7434 ( 9.9%) are discordant alignments
71.5% concordant pair alignment rate.
mMSC-10
Left reads:
Input: 374470
Mapped: 339738 (90.7% of input)
of these: 51164 (15.1%) have multiple alignments (4465 have >20)
Right reads:
Input: 374470
Mapped: 339041 (90.5% of input)
of these: 50556 (14.9%) have multiple alignments (4042 have >20)
90.6% overall read alignment rate.
Aligned pairs: 311308
of these: 31319 (10.1%) have multiple alignments
and: 23954 ( 7.7%) are discordant alignments
76.7% concordant pair alignment rate.
mMSC-11
Left reads:
Input: 477119
Mapped: 439513 (92.1% of input)
of these: 58347 (13.3%) have multiple alignments (5053 have >20)
Right reads:
Input: 477119
Mapped: 438484 (91.9% of input)
of these: 57710 (13.2%) have multiple alignments (4786 have >20)
92.0% overall read alignment rate.
Aligned pairs: 407710
of these: 35766 ( 8.8%) have multiple alignments
and: 28110 ( 6.9%) are discordant alignments
79.6% concordant pair alignment rate.
mMSC-12
Left reads:
Input: 395980
Mapped: 364253 (92.0% of input)
of these: 55333 (15.2%) have multiple alignments (4428 have >20)
Right reads:
Input: 395980
Mapped: 360432 (91.0% of input)
of these: 54771 (15.2%) have multiple alignments (4431 have >20)
91.5% overall read alignment rate.
Aligned pairs: 335005
of these: 34825 (10.4%) have multiple alignments
and: 25532 ( 7.6%) are discordant alignments
78.2% concordant pair alignment rate.
mMSC-13
Left reads:
Input: 431860
Mapped: 397291 (92.0% of input)
of these: 53674 (13.5%) have multiple alignments (3658 have >20)
Right reads:
Input: 431860
Mapped: 393208 (91.0% of input)
of these: 52784 (13.4%) have multiple alignments (3477 have >20)
91.5% overall read alignment rate.
Aligned pairs: 366121
of these: 33198 ( 9.1%) have multiple alignments
and: 26144 ( 7.1%) are discordant alignments
78.7% concordant pair alignment rate.
mMSC-14
Left reads:
Input: 408046
Mapped: 375556 (92.0% of input)
of these: 48107 (12.8%) have multiple alignments (4589 have >20)
Right reads:
Input: 408046
Mapped: 375091 (91.9% of input)
of these: 47552 (12.7%) have multiple alignments (4344 have >20)
92.0% overall read alignment rate.
Aligned pairs: 348452
of these: 28364 ( 8.1%) have multiple alignments
and: 25285 ( 7.3%) are discordant alignments
79.2% concordant pair alignment rate.
mMSC-15
Left reads:
Input: 172993
Mapped: 155947 (90.1% of input)
of these: 22547 (14.5%) have multiple alignments (2162 have >20)
Right reads:
Input: 172993
Mapped: 150949 (87.3% of input)
of these: 22069 (14.6%) have multiple alignments (1998 have >20)
88.7% overall read alignment rate.
Aligned pairs: 139188
of these: 13104 ( 9.4%) have multiple alignments
and: 11714 ( 8.4%) are discordant alignments
73.7% concordant pair alignment rate.
mMSC-16
Left reads:
Input: 241285
Mapped: 214624 (89.0% of input)
of these: 28930 (13.5%) have multiple alignments (3375 have >20)
Right reads:
Input: 241285
Mapped: 215877 (89.5% of input)
of these: 28489 (13.2%) have multiple alignments (2979 have >20)
89.2% overall read alignment rate.
Aligned pairs: 194936
of these: 15594 ( 8.0%) have multiple alignments
and: 16981 ( 8.7%) are discordant alignments
73.8% concordant pair alignment rate.

## Sheet: FPKM Values
Gene	mMSC-1	mMSC-2	mMSC-3	mMSC-4	mMSC-5	mMSC-6	mMSC-7	mMSC-8	mMSC-9	mMSC-10	mMSC-11	mMSC-12	mMSC-13	mMSC-14	mMSC-15	mMSC-16	mMSC-PC	HL1cm1	HL1cm2	HL1cm3	HL1cm4	HL1cm5	HL1cm-PC
0610005C13Rik	0	0	0	0	0	0	0	0	0	0	0	0	0	0	0	0	0	0	0	0	0	0	0
0610007C21Rik	120.277	15.3505	25.7108	12.4516	10.0948	113.946	93.8428	26.2117	0	15.0897	53.9899	50.8326	46.5773	62.1265	87.8974	83.7231	66.9077	0	30.5068	23.9324	73.4597	0	23.7452
0610007L01Rik	25.4358	35.4407	8.64826	47.9473	13.1098	47.3443	53.3561	80.5492	63.2242	19.7205	31.6905	10.8312	23.6795	56.3041	71.3085	33.513	7.35393	11.4288	0	32.1257	4.52363	57.2182	4.94788
0610007N19Rik	20.7949	80.7392	11.7151	6.25798	35.1268	41.2411	30.1552	6.58482	78.7668	38.894	9.93427	38.1921	13.209	8.25446	10.2557	63.7444	11.356	6.62161	11.7276	2.22739	43.8521	0	21.8899
0610007P08Rik	0	0	0.609161	25.5967	1.10302	1.92385	0	1.04902	0	0	6.3379	16.7795	0	4.60856	0	0	2.58167	0	0	0	4.04993	0	0
0610007P14Rik	21.8285	47.4308	12.9266	65.5277	42.2428	5.62561	117.237	94.4405	62.4431	7.57004	66.5306	65.407	38.6771	60.7677	0	30.9055	40.148	82.5882	35.0901	28.2424	14.772	18.2474	58.5007
0610007P22Rik	0	0	28.8687	0	46.4175	6.03133	0	13.9706	0	8.54418	42.9609	10.8969	0	34.7744	25.9767	65.3895	20.3053	0	0	0	30.6351	40.6162	64.1737
0610008F07Rik	0	0	0	0	0	0	0	0	0	0	0	0	0	0	0	0	0	0	0	0	0	0	0
0610009B14Rik	0	0	0	0	0	0	0	0	0	0	0	0	0	0	0	0	0	0	0	0	0	0	0
0610009B22Rik	146.703	100.199	38.3663	66.3309	8.40395	124.885	71.8336	83.8694	153.392	36.4794	15.4155	175.973	32.2224	27.1958	201.701	142.693	31.8445	90.9555	131.15	21.5075	55.1908	41.3406	50.0826
0610009D07Rik	60.443	25.6797	36.8618	61.7198	69.2173	65.1965	101.192	78.2119	110.323	54.8572	81.4664	93.9159	24.4771	112.344	149.176	79.2992	62.5324	105.737	68.0053	124.583	58.5996	20.5961	66.5362
0610009L18Rik	0	0	0	0	0	0	0	0	0	0	0	0	0	0	0	0	0	0	0	0	14.7424	0	0
0610009O20Rik	46.4149	3.70037	0	8.21572	0	0	0	0	10.3326	0	0	3.8507	0	0	0	0	12.6418	0	12.9685	0	0	7.18064	19.4817
0610010B08Rik	1.04406	0	0	0	0	0	0	0	0	0	0	0	0	0	0	0	0	0	0	0	0	0	0
0610010F05Rik	3.79605	1.51429	5.51492	0	3.95075	0.830917	0.662766	2.28842	2.64053	2.34737	13.1272	0	0.521165	4.98879	10.5576	0	1.25278	4.12448	6.50241	5.20295	0.975887	6.42905	7.15345
0610010K14Rik	27.3872	47.7966	32.5733	78.7633	33.4864	0	38.4501	193.293	0	46.3288	24.7837	50.1235	19.2208	26.3457	229.171	88.5965	20.732	45.1277	0	102.708	119.66	45.4416	52.6183
0610010O12Rik	0	0	84.197	0	0	0	0	0	0	0	0	0	0	22.74	0	0	0	100.027	87.6097	21.491	25.3462	0	16.4048
0610011F06Rik	142.856	28.584	19.7408	0	64.9848	0	0	0	0	11.5784	46.9589	0	0	0	0	0	0	98.7256	68.2367	15.4524	17.0115	28.7434	100.136
0610011L14Rik	4.86965	0	14.4572	0	0	0	4.9305	2.31699	0	4.22343	15.8879	0	2.67767	5.20171	8.43548	32.4375	20.3253	35.786	0	1.71061	0	0	21.4139
0610012G03Rik	6.74437	0	0	0	0	2.55611	0	12.6091	13.2638	0	0	0	6.63927	0	0	9.16664	11.3401	12.7809	0	8.77787	0	0	40.0023
0610012H03Rik	0	0	0	0	0	0	0	0	0	6.94566	0	0	0	0	0	0	0	0	0	0	0	0	0
0610030E20Rik	0	1.41391	0	0	0	0	0	0	0	0	0	0	0	0	10.0535	6.87153	1.25424	0	0	3.65519	0	0	2.11557
0610031J06Rik	134.077	64.1816	103.504	21.5983	118.736	150.33	146.519	71.7268	268.877	183.176	271	74.4241	160.643	64.179	269.774	249.735	361.496	65.3433	90.1779	24.5875	0	0	124.204
0610031O16Rik	0	0	0	0	0	0	0	0	0	0	0	0	0	0	0	0	0	0	0	0	0	0	0
0610037L13Rik	16.8756	0	15.9174	41.3898	3.11371	6.01226	4.84439	36.8654	0	24.8568	2.88886	30.0236	31.9749	7.26641	0	19.0435	9.24598	17.7132	29.8181	3.74478	4.63472	29.9826	3.3101
0610037P05Rik	72.3198	19.0916	40.2367	42.1229	33.4772	43.4172	19.5311	60.5492	106.328	46.6029	28.2994	26.8143	27.3621	50.3189	36.6305	36.2344	33.5853	42.4099	18.2404	10.5521	11.0146	7.76642	98.2076
0610038B21Rik	0	0	0	0	0	8.30132	0	0	0	0	0	0	0	0	0	0	0	0	0	0	0	0	0
0610038L08Rik	0	0	6.01289	0	0	0	0	0	0	0	0	0	0	0	0	0	0	0	0	0	0	0	0
0610039K10Rik	0	0	0	0	0	0	0	0	0	0	0	0	0	0	0	0	5.81747	0	0	0	0	0	0
0610040B10Rik	0	0	0	0	0	14.4715	0	0	0	0	0	0	0	0	0	0	0	0	0	0	131.042	0	37.9132
0610040F04Rik	0	0	0	0	0	0	0	0	0	0	0	0	0	0	7.53035	0	0	0	0	0	0	0	0
0610040J01Rik	0	0	0	0	0	0	0	0	0	0	0	0	0	0	0	0	0	0	0	0	0	0	0
0610043K17Rik	0	0	0	0	0	0	0	0	0	0	0	0	0	0	0	0	0	0	0	0	0	0	0
0910001L09Rik	17.6628	0	46.4107	8.95823	22.266	7.47206	17.7434	33.5625	0	48.9155	0	24.2881	79.1271	37.8854	0	35.1891	48.114	87.8259	42.4552	24.0456	115.896	0	82.2239
100043387	0	0	0	1.12358	1.32446	2.61753	0	0	0	0	2.43287	0	0	0	0	0	0	0	0	1.69227	0	0	0
1100001G20Rik	0	0	0	0	0	0	0	0	0	0	0	0	0	0	0	0	0	0	0	0	0	0	0
1110001A16Rik	0	7.68527	0	7.14466	8.25195	1.88884	3.47071	0	11.6195	5.73333	4.9625	5.71773	7.72175	0	7.56411	20.8505	8.25944	11.0187	16.7136	9.96393	27.7482	16.7891	14.5054
1110001J03Rik	163.989	89.8338	76.0965	68.4085	29.2284	18.3072	43.9626	100.699	0	58.5882	80.2558	0	0	33.1586	86.4261	190.868	71.4345	605.681	609.253	513.516	470.458	332.606	891.581
1110002B05Rik	32.7919	170.633	62.5123	37.5464	160.08	72.6653	106.146	109.82	206.988	11.3687	92.4527	63.6781	47.9109	114.579	123.537	24.7002	41.7877	92.4343	207.139	257.734	206.865	154.937	157.823
1110002L01Rik	0	0.631413	2.18314	0	0	3.0437	0	0	0	0	0	0	8.70145	1.40757	0	0	2.03316	13.9788	5.87527	1.65558	8.16699	0	10.9179
1110002N22Rik	0	55.8051	11.94	28.2505	6.79231	0	0	12.3462	0	0	21.4457	25.4556	0	0	47.654	4.709	3.06206	59.816	43.8362	4.16058	0	74.3898	58.3243
1110003E01Rik	41.5163	7.13297	26.8079	23.0187	55.8948	40.4754	47.5864	27.8073	8.15994	56.3493	14.8902	35.8559	54.4762	37.8755	59.5909	10.9901	68.4973	14.4027	12.6016	14.1174	44.3313	5.75014	51.8096
1110004E09Rik	38.0292	0	64.8877	0	35.0577	21.5718	18.2906	17.7222	0	114.995	10.2947	13.084	81.2366	0	0	12.0794	13.1545	35.6055	0	0	15.9177	0	150.52
1110004F10Rik	77.0604	106.049	116.539	64.1741	49.8415	57.8544	99.0294	45.5107	80.4982	97.4791	92.0487	82.1826	103.11	201.199	30.4647	126.482	148.577	92.1836	48.8247	49.5183	200.137	61.6544	199.563
1110005A03Rik	51.8755	0	5.57195	29.448	31.1314	89.2271	0	40.5278	0	22.4625	0	0	37.0137	25.284	26.6563	0	3.68852	27.2615	61.2878	44.1664	85.4447	15.9761	65.6873
1110006O24Rik	0	0	0	0	0	0	0	0	0	0	0	0	0	0	0	0	0	0	0	0	0	0	0
1110007C09Rik	138.641	0	21.9331	66.202	110.569	26.6399	50.9613	37.6381	218.974	35.3654	96.3292	63.4446	11.8882	16.3987	0	0	55.6008	219.977	132.495	193.443	229.669	29.3537	115.523
1110008F13Rik	14.9975	7.76254	0	0	0	5.61578	0	0	0	0	0	0	14.6828	0	0	0	37.1266	0	0	47.4505	0	0	17.8704
1110008J03Rik	0	0	0	0	0	0	0	44.5678	0	0	0	0	0	0	36.2921	0	0	0	13.4836	0	36.0559	0	7.42743
1110008L16Rik	0	0	0	0	12.2559	0	0	9.71258	0	1.3524	0	0	0	10.297	36.8867	0	10.1222	0	41.6404	6.85145	0	9.17316	11.0494
1110008P14Rik	142.861	21.5891	28.5971	0	41.004	12.2892	0	0	143.623	18.9903	0	43.651	36.5754	142.537	116.429	0	38.5356	43.4698	0	51.2556	146.632	0	67.9361
1110012J17Rik	0	2.88298	0	1.1275	0	0	0	0	0	1.2566	7.37899	0	0	1.58475	0	0	0.743	0	0	0	0	0	0
1110012L19Rik	0	45.9621	37.9497	48.6458	22.1708	121.279	17.4565	146.204	101.928	110.904	0	24.1868	64.717	0	0	145.695	66.0586	6.30986	0	26.1906	0	21.4056	58.1138
1110014N23Rik	0	0	17.017	0	3.46084	0	6.56726	0	19.0282	0	0	0	2.95393	4.3543	9.31514	0	3.4081	8.65561	0	14.4219	12.5249	0	30.0206
1110015O18Rik	0	0	0	0	0	0	0	0	0	0	0	0	0	0	0	0	0	0	0	0	0	0	0
1110017D15Rik	0	0	0	0	0	0	0	0	0	0	0	0	0	0	0	0	0	0	0	0	0	0	0
1110017F19Rik	0	0	0	0	0	0	0	0	0	0	0	0	0	0	0	0	0	0	0	0	0	0	0
1110018G07Rik	2.93289	5.00794	2.13236	25.7621	6.65131	10.9099	0	9.6634	63.6873	25.9122	0.732351	11.8297	0	0.93013	2.30733	0	11.5528	0	13.491	21.6328	5.38017	0	4.41338
1110018J18Rik	0	0	0	0	0	0	0	0	0	0	13.4926	8.2967	36.3098	0	0	19.8825	11.8202	9.05841	6.77537	9.38476	28.659	12.887	0
1110019D14Rik	0	0	0	5.47562	0	0	0	0	0	0	7.71471	0	0	0	0	0	2.15101	0	0	2.821	0	3.47853	0
1110020A21Rik	0	0	0	0	0	0	0	0	0	0	0	0	0	0	0	0	0	0	6.23467	0	0	0	0
1110020G09Rik	0	0	0	0	10.0967	9.4162	9.86674	0	0	21.6395	5.29274	0.690416	1.93957	2.62691	0	12.2046	0.82107	4.1835	1.47652	25.3347	31.6132	13.5214	9.21176
1110021J02Rik	0	0	0	0	9.81857	6.1037	0	0	2.81838	4.52172	0	0	0	0	0	0	0.579003	16.2392	15.7958	29.3753	38.7135	1.32627	46.4654
1110021L09Rik	5.88664	1.51659	0	5.29113	1.58254	2.30999	2.2765	2.77212	0	0	0	0	1.46859	3.40452	0	2.08254	1.2768	0	0	0	0	0	0
1110028C15Rik	1.13884	0.952773	2.13231	0.464357	0	0	3.16868	0	0	0	1.39023	0.530952	0.476081	0.522602	8.56747	0	1.69184	0.756451	0	4.48663	0	0	2.9193
1110028F11Rik	0	0	0	0	0	0	0	0	0	0	0	0	0	0	0	0	1.16078	0	0	0	0	0	0
1110028F18Rik	0	0	0	0	0	0	0	0	0	0	0	0	0	0	0	0	0	0	0	0	0	0	0
1110031I02Rik	0	0	7.59987	39.4301	0	0	17.4035	0	51.553	4.8939	0	0	9.70088	0	0	0	10.1069	0	43.0052	19.0994	70.4062	10.7761	37.4964
1110032A03Rik	0	3.88746	4.61935	10.281	13.5929	0	0	0	0	0	1.18585	14.6362	0	4.34055	0	0	0	9.87042	9.16472	0	0	0	6.62353
1110032A04Rik	0	0	0	0	0	0	0	0	0	0	0	0	0	0	0	0	0	0	0	0	0	0	0
1110032F04Rik	0	0	0	0	0	0	0	0	0	0	0	0	0	0	0	0	0	0	0	0	0	0	0
1110034A24Rik	12.7256	0	10.2178	62.8157	0	0	29.4095	24.0499	25.0704	42.8373	10.3932	0	0	61.4542	0	25.0905	15.8808	32.1954	18.4639	17.7457	93.6766	28.9557	29.9111
1110034B05Rik	41.4158	46.9778	68.7185	11.1738	19.461	81.3233	61.4979	19.5597	0	13.5737	6.88875	16.3852	41.3321	86.0726	7.44753	119.174	16.5245	118.8	0	3.45927	0	7.8791	8.21599
1110034G24Rik	0	0	0	0	0	0	0	0	0	9.55628	0	3.50514	0	0	0	0	4.92074	0	0	0	0	0	3.62402
1110035M17Rik	0	0	0	0	0	0	0	0	0	0	0	0	0	114.787	0	0	0	0	0	0	0	0	0
1110036E04Rik	0	0	0	0	0	0	0	0	0	0	0	0	0	0	0	0	0	0	0	0	0	0	0
1110037F02Rik	0	2.97749	6.04646	1.14753	0	0	4.21582	0	0	6.76674	4.31697	0	0.404371	0	10.9726	3.16583	2.40113	5.70541	6.74227	6.59166	5.61236	4.93439	5.86808
1110038B12Rik	152.084	143.541	236.566	206.145	136.748	198.239	85.5933	289.99	416.425	161.641	255.264	90.2992	246.014	47.5609	79.6652	324.804	40.8183	0	0	0	0	0	0
1110038D17Rik	0	0	2.22657	0	0	1.05322	0	0	0	1.47603	0	0	0	0	0	3.62513	8.65865	0	0	0	0	0	20.0275
1110038F14Rik	185.23	0	58.3963	31.3034	0	17.1081	22.8224	97.6687	82.6253	0	35.1777	0	35.6199	15.7712	36.4963	13.1608	84.8146	87.1365	0	14.7641	8.61785	53.68	27.3184
1110046J04Rik	20.2118	4.88271	96.2833	0	5.04103	72.0363	14.2138	9.61554	0	57.4349	13.5391	43.2777	51.4057	21.7616	0	7.26944	13.7877	0	0	0	0	0	14.3762
1110049F12Rik	0	0	0	0	0	0	0	0	20.9636	0	0	0	0	0	0	0	7.8008	25.1887	0	0	58.1656	0	34.5133
1110050K14Rik	0	0	0	0	0	0	0	0	0	0	0	0	0	0	0	0	0	0	0	0	0	0	0
1110051M20Rik	0	0	3.68647	15.617	24.5954	10.9971	4.30943	21.7641	9.67982	12.81	31.0527	9.00305	9.56628	9.26105	0	3.03649	10.9003	11.477	2.24439	0	0	15.4975	25.9205
1110054M08Rik	0	0	0	0	0	0	0	0	0	0	0	0	0	0	0	0	0	0	0	0	0	0	0
1110054O05Rik	5.6219	0.945489	0	0	1.96702	16.5339	1.34679	3.51758	11.8236	0.972784	2.59569	1.05278	0	0	0	1.32705	5.98985	0	4.50113	1.22555	30.3224	4.93549	17.77
1110057K04Rik	17.9661	0	76.0577	72.7527	58.9271	69.088	70.461	88.8332	81.9036	67.5976	56.6697	74.7147	50.6464	56.7135	43.3922	34.4561	28.292	115.311	106.133	38.4623	73.2139	100.417	104.045
1110058L19Rik	26.4267	133.543	84.9126	68.5468	86.1355	230.668	247.345	146.045	342.053	218.441	216.372	132.573	35.4182	159.224	219.024	219.966	33.0904	258.109	335.713	263.159	179.055	20.0083	87.2492
1110059E24Rik	62.2427	68.1858	12.1573	59.7821	20.9422	32.5332	23.7123	47.2259	7.76916	4.94311	29.3979	50.8209	0	50.645	73.5538	38.3934	27.8795	39.9951	91.3922	31.3473	6.66492	8.77838	61.9476
1110059G10Rik	4.65359	0	2.44152	0	1.4962	6.52988	13.8031	0	0	8.59647	1.97342	4.80067	2.6702	0.78969	0	4.53826	2.99592	0	3.71141	0	0	13.9009	1.27025
1110059M19Rik	0	0	0	0	0	0	0	0	0	0	0	0	0	0	0	0	0	0	0	0	0	0	0
1110065P20Rik	0	0	0	0	21.36	27.6729	0	0	68.0206	0	0	0	0	0	0	21.8759	0	0	0	0	28.6407	0	15.9289
1110067D22Rik	15.3223	3.14359	4.11368	8.65683	11.135	5.77839	0.828211	5.64655	6.51505	8.09335	0	5.03313	0	9.06075	15.4251	10.5106	6.99237	0.998832	0	0	0	0	8.6858
1190002F15Rik	0	0	0	10.6573	13.8394	0	0	0	0	0	24.4839	0	0	0	0	73.9813	0	88.283	142.746	408.659	214.544	122.819	133.726
1190002H23Rik	0	53.9918	13.5856	0	0	0	0	0	0	0	0	81.8331	0	0	0	121.524	83.3211	0	0	0	0	0	0
1190002N15Rik	0	0	0	0	0	0	0	17.1673	0	0.75862	0	0	0	0	0	2.43704	0	6.2151	3.71401	19.0888	11.6546	18.4322	10.627
1190003J15Rik	0	0	0	0	0	0	0	0	0	0	0	0	0	0	0	0	0	0	0	0	0	0	0
1190003K10Rik	0	0	0	0	0	0	0	0	0	0	0	0	0	0	0	0	0	0	0	0	0	0	0
1190005F20Rik	0	0	0	6.27577	0	20.9985	8.16362	0	14.2075	0	3.31622	2.01698	0	0	15.3312	0	7.21406	15.5459	0	0	0	6.28316	15.8064
1190005I06Rik	0	0	0	0	0	0	0	0	0	0	0	0	0	0	0	0	0	0	33.3175	0	57.8663	47.3229	65.4035
1190007F08Rik	7.00176	7.08122	2.53695	17.3815	0	0	2.88237	6.7155	23.8843	18.2813	0	1.82693	11.0309	0	0	0	3.43169	0	2.33355	0	0	3.53601	0
1190007I07Rik	39.7143	0	18.9987	14.416	0	0	24.8357	0	0	20.4645	17.4308	0	15.8338	0	0	0	0	0	0	0	25.3805	0	16.5521
1200009I06Rik	0	11.5936	0	0	0	0	0	0	0	0	0	0	0	0	0	0	5.05775	0	0	0	0	0	8.50526
1200011I18Rik	4.03523	9.00312	8.24225	0.695418	20.5383	0.880523	7.38881	7.42047	3.37838	4.81839	6.44277	7.31133	3.97992	8.3918	9.56338	4.76793	6.66875	2.60725	0	19.1322	12.218	4.01265	2.77087
1200011M11Rik	0	11.8356	8.58016	0	6.78482	0	0	0	6.14535	1.62213	1.5075	0	7.79936	1.89269	4.69161	0	7.11088	0	0	0	0	6.10142	1.76885
1200014J11Rik	1.63355	2.66049	3.0653	7.81833	3.63902	0.597981	4.27628	3.78908	0	1.24523	1.76259	1.71637	0.365591	0.424177	1.10542	1.19964	4.38689	3.56237	1.17957	9.59127	0.325771	8.54271	6.04429
1200016B10Rik	1.58128	24.5451	14.4739	0.655315	0.745519	6.94473	3.76093	7.20487	12.9693	2.31831	11.2367	8.63326	1.37097	3.06895	18.4114	17.4743	3.0204	1.04221	3.77532	0.946308	0	6.86673	1.32808
1300001I01Rik	5.5144	0	7.40978	16.5118	0	5.59793	8.59493	14.258	0	2.16967	1.0789	2.7676	0	0	0	0	9.31379	12.1942	18.0436	6.9601	35.7514	10.2596	28.1122
1300002E11Rik	0	0	16.5316	0	0	0	69.8505	89.3246	0	0	7.1616	55.5	22.2514	32.3119	0	0	8.70256	24.5281	32.0293	30.8674	0	0	29.5536
1300002K09Rik	0	0	0	0	0	0	0	0	0	0	0	0	0	0	0	0	0	0	0	0	0	0	0
1300010F03Rik	2.79636	0	3.7177	1.29907	0	0	2.14097	0	0	0	8.53998	0	0	0	4.47613	1.87298	2.11895	10.4507	2.37492	0	14.6508	0	8.86453
1300014I06Rik	0	0	6.51106	43.6586	0	10.0228	31.6064	0	0	45.3382	4.28926	0	0	0	0	0	21.5575	0	0	46.5481	26.972	0	38.8163
1300015D01Rik	0	0	0	0	0	0	0	0	0	0	0	0	0	0	0	0	0	0	0	0	0	0	0
1300017J02Rik	0	0	0	0	0	0	0	0	0	0	0	0	0	0	0	0	0	0	0	0	0	0	0
1300018I17Rik	0	0	0	0	7.90418	0	4.59452	0	0	0	0	0	0	0	0	0	5.28441	4.39373	73.9967	0	0	28.1103	17.8099
1300018J18Rik	0	0	0	0	0	0	10.0056	0	0	0	0	0	12.7786	0	0	0	0	2.84868	0	0	0	0	0
1500001M20Rik	24.9428	0	20.4929	47.8007	54.6883	18.4001	7.79379	0	0	0	4.33995	0	0	0	0	16.1916	0	123.564	89.3002	107.506	248.194	106.703	180.311
1500002O10Rik	0	0	0	0	0	0	0	0	0	0	0	0	0	0	0	0	0	0	0	0	0	0	0
1500002O20Rik	12.2616	0	0	0	0	8.59318	0	5.87756	0	0	3.93417	51.473	0	0	0	0	2.07056	24.8263	23.817	0	0	10.1059	17.027
1500003O03Rik	144.177	26.4576	67.8776	76.0679	66.7651	38.284	65.8024	47.031	62.8446	46.1924	67.3917	125.375	41.8796	6.2283	32.1741	58.8123	138.406	40.1971	10.4058	12.169	5.49315	11.8928	28.399
1500004A13Rik	0	0	0	0	0	0	0	0	0	0	0	0	0	0	0	0	0	0	0	0	0	0	0
1500009C09Rik	0	0	0	0	0	0	0	0	0	0	0	0	0	0	0	0	0	0	0	0	0	0	0
1500009L16Rik	0	0	0	0	0	0	0	0	0	0	0	0	0	0	0	0	0	0	0	0	0	0	0
1500010J02Rik	6.55779	0	0	2.2408	2.77289	6.42543	7.02747	0	0	0	2.45817	0	0	0	0	0	7.5988	29.3528	3.23888	17.7106	1.86905	0	45.5178
1500011B03Rik	0	0	17.0796	10.1532	0	11.3141	0	0	0	51.0138	0	16.0753	21.8937	4.6857	91.4646	0	2.91406	0	0	0	0	0	18.1999
1500011H22Rik	67.9219	24.3751	7.83344	123.886	97.5684	159.962	74.2066	74.3219	92.8722	53.4719	5.40582	58.8603	27.0906	33.6441	49.4794	101.701	33.3604	43.1564	147.462	80.6329	102.347	67.2277	77.3823
1500011K16Rik	0	0	0	0	0	0	0	20.4552	0	11.0848	9.78583	11.4553	0	0	0	15.5658	0	28.8647	0	41.2234	17.5148	0	0
1500012F01Rik	210.495	165.374	150.217	247.24	44.1184	211.024	85.7169	97.0433	233.776	125.284	65.8872	48.728	118.385	242.748	81.3642	68.0357	115.614	17.159	0	72.6155	33.0696	26.9479	46.4275
1500012K07Rik	0	0	0	0	0	0	0	0	0	0	1.06412	0	0	0	0	0	0	0	0	0	0.972001	0	0
1500015A07Rik	0	0	6.32583	0	0	0	0	0	0	0	0	14.5028	0	0	0	0	1.84715	0	0	0	0	0	6.25374
1500015L24Rik	0	0	0	0	0	0	0	0	0	0	0	0	0	0	0	0	0	0	0	0	0	0	0
1500015O10Rik	0	0	0	0	0	0	0	0	0	0	0	0	0	0	0	0	0	480.242	440.637	1769.84	703.384	247.592	392.955
1500016L03Rik	0	0	0	0	0	0	0	0	0	0	0	0	0	12.6348	0	0	0	0	0	0	0	0	0
1500017E21Rik	0	0	2.27679	7.14386	0	0	0.699489	2.72734	0	0	0	0	0	1.20017	0	0	0.807316	0	0	0.828057	2.25291	0	0
1500031L02Rik	0	0	10.8679	0	0	0	0	10.6169	0	0	10.786	9.6867	0	0	0	0	9.63298	15.1117	0	7.28734	79.7948	0	18.8354
1500032L24Rik	117.141	298.416	259.3	94.4629	188.035	31.5678	78.8945	478.316	316.701	21.7037	0	107.315	84.0093	139.141	198.788	102.719	147.204	217.762	294.101	291.265	80.5105	135.176	236.722
1520402A15Rik	0	0	0	0	0	0	0	0	0	0	0	0	0	0	0	0	0	0	0	0	0	0	7.69573
1600002D24Rik	0	0	0	0	0	0	0	0	0	0	0	0	0	0	0	0	0	0	0	0	0	0	0
1600002H07Rik	0	0	3.48917	0	5.17679	0	4.03479	8.00722	8.45277	2.39795	9.08802	0	0	5.88072	0	0	11.4899	36.9145	14.5545	0	35.4256	0	6.36212
1600002K03Rik	31.2506	0	0	0	31.5457	0	25.4633	0	0	0	0	0	13.9617	0	0	0	11.742	0	69.8544	0	0	0	16.0253
1600010M07Rik	0	0	0	0	0	0	0	0	0	0	0	0	0	0	0	0	0	0	0	0	0	0	0
1600012F09Rik	18.6123	11.7748	27.0846	23.1597	0	26.3597	20.057	7.85029	8.92444	4.79362	0.570469	15.321	42.394	7.80724	15.7541	11.8095	10.8538	0	1.34946	7.68119	8.39854	1.88436	11.9949
1600012H06Rik	0	13.0725	29.4876	49.0485	24.3987	5.89909	28.0781	4.5631	5.39565	2.47224	1.05099	0	1.12623	8.37981	36.1617	1.85442	26.0791	0	22.8292	0	12.4695	6.85475	13.0475
1600014C10Rik	0	0	0	0	1.40829	6.2442	3.93151	0	10.9508	12.4879	0	16.6647	1.28514	0	3.88725	1.81942	16.8425	0	0	1.74837	0	6.64645	19.7254
1600014C23Rik	0	0	0	0	0	0	0	28.8484	0	0	0	0	46.4254	0	0	0	0	0	0	0	0	0	0
1600014K23Rik	0	0	0	0	0	0	0	0	0	0	0	0	0	0	0	0	0	0	0	0	0	0	0
1600015I10Rik	0	0	0	0	0	0	0	0	0	0	0	0	0	0	0	0	0	0	0	0	0	0	0
1600016N20Rik	0	0	0	0	0	0	0	0	0	0	0	0	0	0	0	0	0	0	0	0	0	0	0
1600019K03Rik	0	0	0	0	11.9599	0	0	0	0	0	0	0	0	0	0	0	0	0	0	0	0	0	0
1600020E01Rik	18.394	0	42.3521	20.0677	8.52594	0	38.6463	0	0	9.25987	23.8863	18.7834	0	9.60419	0	0	7.75767	0	0	0	21.4054	0	13.3216
1600021P15Rik	0	12.1708	0	0	0	0	0	6.18853	0	0	0	0	0	0	0	18.7499	4.13515	0	0	0	0	0	0
1600025M17Rik	0	0	14.9158	0	0	14.8914	0	23.5587	0	0	0	0	0	0	0	0	0	0	0	0	0	0	0
1600027N09Rik	0	0	0	0	0	0	0	0	0	0	0	0	0	0	0	0	16.2635	18.8218	0	0	0	0	0
1600029D21Rik	0	0	0	0	0	0	0	0	0	0	0	0	0	0	0	0	1.70189	0	0	0	0	0	0
1600029I14Rik	0	0	0	0	0	0	0	0	0	0	0	0	0	0	0	0	0	0	0	0	0	0	0
1600029O15Rik	0	0	0	0	0	0	0	0	0	0	0	1.98496	0	0	5.14479	0	0	2.26306	0	2.27051	0	6.1041	0
1700001C02Rik	0	0	0	0	0	0	0	0	0	0	0	0	0	0	0	0	0	0	0	0	0	0	0
1700001C19Rik	0	0	0	0	0	0	0	0	0	0	0	0	0	0	0	0	0	0	0	0	0	0	0
1700001D01Rik	0	0	0	0	0	0	0	0	0	0	0	0	0	0	0	0	0	0	0	0	0	0	0
1700001F09Rik	0	0	0	0	0	0	0	0	0	0	0	0	0	0	0	0	0	0	0	0	0	0	0
1700001G11Rik	0	0	0	0	0	0	0	0	0	0	0	0	0	0	0	0	0	0	0	29.5759	0	0	0
1700001G17Rik	0	0	0	0	0	0	0	0	0	0	0	0	0	0	0	0	0	0	0	0	0	0	0
1700001J03Rik	0	0	0	0	0	0	0	0	0	0	0	0	0	0	0	0	0	0	0	0	0	0	0
1700001J11Rik	0	0	0	0	0	0	0	0	0	0	0	0	0	0	0	0	0	0	0	0	0	0	0
1700001K19Rik	0	0	0	0	0	0	0	0	0	0	0	0	0	0	0	0	0	0	0	0	0	0	0
1700001K23Rik	0	0	0	0	0	0	0	0	0	0	0	0	0	0	0	0	0	0	0	0	0	0	0
1700001L05Rik	0	0	0	0	0	0	0.716342	0	0	0	0	0	0	0	0	0	0	0	0	0	0	0	0
1700001L19Rik	0	0	0	0	0	0	0	0	0	0	0	0	0	0	0	0	0	0	0	0	0	0	0
1700001O22Rik	0	0	0	0	0	6.08325	0	0	0	0	42.7581	0	0	0	0	0	0	0	0	0	0	0	0
1700001P01Rik	0	0	0	0	0	0	0	0	0	0	0	0	0	0	0	0	0	0	0	0	0	0	0
1700003C15Rik	0	0	0	0	0	0	0	0	0	0	0	0	0	0	0	0	0	0	0	0	0	0	0
1700003D09Rik	0	0	0	0	0	0	0	0	0	0	0	0	0	0	0	0	0	0	0	0	0	0	0
1700003E16Rik	0	0	0	0	0	0	0	0	0	0	0	0	0	0	0	0	0	0	0	15.3668	0	0	0
1700003F12Rik	0	0	0	0	0	0	0	0	0	0	0	0	0	0	0	0	0	0	0	0	0	0	0
1700003F17Rik	0	0	0	0	0	0	0	0	0	0	0	0	0	0	0	0	0	0	9.50996	0	0	0	0
1700003G13Rik	0	0	0	0	0	0	0	0	0	0	0	0	0	0	0	0	0	0	0	0	0	0	0
1700003G18Rik	0	0	0	0	0	0	0	0	0	0	0	0	0	0	0	0	0	0	0	0	0	0	0
1700003H04Rik	0	0	0	0	0	0	0	0	0	0	0	0	0	0	0	0	0	0	0	0	0	0	0
1700003L19Rik	0	0	0	0	0	0	0	0	0	0	0	0	0	0	0	0	0	0	0	0	0	0	0
1700003M02Rik	0	0	0	0	0	0	0	0	0	0	0	0	0	0	0	0	0	0	0	0	0	0	0
1700003M07Rik	0	0	0	0	0	0	0	0	0	0	0	0	0	0	0	0	1.1941	0	0	5.51241	0	0	3.04454
1700003P14Rik	0	0	0	0	0	0	0	0	0	0	0	0	0	0	0	0	0	0	0	0	0	0	0
1700006A11Rik	0	0	0	0	0	0	0	0	0	0	0	0	0	0	0	0	0	0	0	0	0	0	0
1700006E09Rik	0	0	0	0	0	0	0	0	0	0	0	0	0	0	0	0	0	0	0	0	0	0	0
1700006F04Rik	0	0	0	0	0	0	0	0	0	0	0	0	0	0	0	0	0	0	0	0	0	0	0
1700006H21Rik	0	0	0	0	0	0	0	0	0	0	0	0	0	0	0	0	0	0	0	0	0	0	0
1700007B14Rik	0	0	0	0	0	0	0	0	0	0	0	0	0	0	0	0	0	0	0	0	0	0	0
1700007F19Rik	0	0	0	0	0	0	0	0	0	0	0	0	0	0	0	0	0	0	0	0	0	0	0
1700007G11Rik	0	0	0	0	0	0	0	0	0	0	0	0	0	0	0	0	0	0	0	0	0	0	0
1700007I08Rik	0	0	0	0	0	0	0	0	0	0	0	0	0	0	0	0	0	0	0	0	0	0	0
1700007J10Rik	0	0	16.0045	9.58671	0	0	9.38568	40.3817	0	5.82689	5.30854	6.60545	0	0	0	0	8.26063	13.3608	5.13586	14.1661	26.1499	22.8442	5.94648
1700007K09Rik	0	0	0	0	0	0	0	0	0	0	0	0	0	0	0	0	0	0	0	0	0	0	0
1700007K13Rik	0	0	0	0	0	0	0	0	0	0	8.54966	0	0	0	0	0	0	0	0	0	0	0	19.2582
1700007L15Rik	0	0	28.1593	0	0	0	0	0	0	23.4018	0	0	0	0	0	0	9.39302	0	0	14.7034	0	20.8756	28.3604
1700007P06Rik	0	0	0	0	0	0	17.1534	0	0	0	0	0	0	0	0	0	0	13.4847	0	0	0	0	0
1700008A04Rik	0	0	0	0	0	0	0	0	0	0	0	0	0	0	0	0	0	0	0	0	0	0	0
1700008F21Rik	0	0	0	0	0	0	0	0	0	0	0	0	0	0	0	0	0	0	0	0	0	0	0
1700008I05Rik	0	0	0	0	0	0	0	0	0	0	0	0	0	0	0	0	0	0	0	0	0	0	0
1700008J07Rik	0	0	0	0	0	0	0	0	0	0	0	0	0	0	0	0	0	0	0	0	0	0	0
1700008K24Rik	0	0	0	0	0	0	0	0	0	0	0	0	0	0	0	0	0	0	0	0	0	0	0
1700008O03Rik	0	0	0	0	0	0	0	0	0	0	0	0	0	0	0	0	0	0	0	0	0	0	0
1700008P02Rik	0	0	0	0	0	0	0	0	0	0	0	0	0	0	0	0	0	0	0	0	0	0	0
1700008P20Rik	0	0	0	0	0	0	0	0	0	0	0	0	0	0	0	0	0	0	0	0	0	0	0
1700009C05Rik	0	0	0	0	0	0	0	0	0	0	0	0	0	0	0	0	0	0	0	0	0	0	0
1700009J07Rik	0	0	0	0	0	0	0	0	0	0	0	0	0	0	0	0	0	0	0	0	0	0	0
1700009N14Rik	0	0	0	0	0	0	0	0	0	0	0	0	0	0	0	0	0	0	0	0	0	0	0
1700009P17Rik	0	0	0	0	0	0	0	0	0	0	0	0	0	0	0	0	8.99186	0	0	0	0	0	0
1700010B08Rik	0	0	0	0	0	0	0	0	0	0	0	0	0	0	0	0	0	0	0	0	0	0	0
1700010D01Rik	0	0	0	0	0	0	0	0	0	0	0	0	0	0	0	0	0	0	0	0	0	0	0
1700010I02Rik	0	0	0	0	0	0	0	0	0	0	0	0	0	0	0	0	0	0	0	0	0	0	0
1700010I14Rik	0	3.94911	0	0	7.89824	0	0	0	0	18.2416	0	0	0	0	0	0	0	0	0	0	0	0	0
1700010J16Rik	0	0	0	0	0	0	0	0	0	0	0	0	0	0	0	0	0	0	0	0	0	0	0
1700010K23Rik	0	0	0	0	0	0	0	0	0	0	0	0	0	0	0	0	0	0	0	0	0	0	0
1700010M22Rik	0	0	0	0	0	0	0	0	0	0	0	0	0	0	0	0	0	0	0	0	0	0	0
1700011A15Rik	0	0	0	0	0	0	0	0	0	0	0	0	0	0	0	0	0	0	0	0	0	0	0
1700011B04Rik	0	0	0	0	0	0	0	0	0	0	0	0	0	0	0	0	0	0	0	0	0	0	0
1700011E24Rik	0	0	0	0	0	0	0	0	0	0	0	0	0	0	0	0	0	0	0	0	0	0	0
1700011F03Rik	0	0	0	0	0	0	0	0	0	0	0	0	0	0	0	0	0	0	0	0	0	0	7.9748
1700011F14Rik	0	0	0	0	0	0	0	0	0	0	0	0	0	0	0	0	0	0	0	0	0	0	0
1700011H14Rik	0	0	0	0	0	0	0	0	0	0	0	0	0	0	0	0	0	0	0	0	0	0	0
1700011I03Rik	0	0	0	0	0	0	0	0	0	0	0	0	0	0	0	0	0	0	0	0	0	0	0
1700011J10Rik	0	0	0	0	0	0	4.54573	0	16.1909	7.3337	0	3.7248	0	7.40741	0	0	11.0026	0	0	9.31863	0	16.8467	24.4356
1700011L22Rik	0	0	0	0	0	0	0	0	0	0	0	0	0	20.2326	0	0	0	0	0	0	0	0	0
1700011M02Rik	0	0	0	0	0	0	0	0	0	0	0	0	0	0	0	0	0	0	0	0	0	0	0
1700012A03Rik	0	0	0	0	0	0	0	0	26.1499	0	0	0	0	0	0	0	0	0	0	0	0	0	0
1700012A16Rik	0	10.4083	19.2583	0	0	0	3.73258	4.43155	0	5.05903	0	0	0	0	6.99778	0	0	0	6.92284	6.0582	0	4.49064	0
1700012B07Rik	0	0	0	0	0	0	0	0	0	0	0	0	0	0	0	0	0	0	0	0	0	0	0
1700012B09Rik	42.1652	86.3849	25.8296	0	96.2803	20.3484	0	39.0159	125.549	21.6729	0	58.1894	0	83.1833	0	0	24.19	0	0	0	0	0	0
1700012B15Rik	0	0	0	0	0	17.0763	0	0	0	0	0	0	0	5.8494	0	0	0	0	17.636	0	3.74947	0	5.65538
1700012D01Rik	0	0	0	0	0	0	0	0	0	0	0	0	0	0	0	0	0	0	0	0	9.34385	0	0
1700012D14Rik	0	0	0	0	0	0	0	0	0	0	0	0	0	0	0	0	0	0	0	0	0	0	17.5702
1700012I11Rik	0	0	0	0	0	0	0	0	0	0	0	0	0	0	0	0	0	0	0	0	0	0	0
1700012L04Rik	0	0	0	0	0	0	0	0	0	0	0	0	0	0	0	0	0	0	0	0	0	0	0
1700012P22Rik	0	0	0	0	0	0	0	0	0	0	0	0	0	0	0	0	0	0	0	0	0	0	0
1700013D24Rik	0	0	0	0	0	0	0	0	0	0	0	0	0	0	0	0	0	0	0	0	0	0	0
1700013F07Rik	0	0	0	0	0	0	0	0	0	0	0	0	0	0	0	0	0	0	0	0	0	0	0
1700013G23Rik	0	0	0	0	0	0	0	0	0	0	0	0	0	0	0	0	0	21.1489	15.0712	0	51.7336	0	59.8138
1700013G24Rik	0	0	0	0	0	0	0	0	0	0	0	0	0	0	0	0	0	0	0	0	0	0	0
1700013H16Rik	0	0	0	0	0	0	0	0	0	0	0	0	0	0	0	0	0	0	0	0	0	0	0
1700013N18Rik	0	0	19.4043	0	0	0	0	0	0	0	0	0	10.3508	0	23.2592	0	0	0	0	0	0	0	0
1700014N06Rik	0	0	0	0	0	0	0	0	0	0	0	0	0	0	0	0	0	0	0	0	0	0	0
1700015E13Rik	0	0	0	0	0	0	0	0	0	0	0	0	0	0	0	0	0	0	0	0	0	0	0
1700015F17Rik	0	0	0	0	0	0	0	0	0	0	0	0	0	0	0	0	0	0	0	0	0	0	0
1700015G11Rik	0	0	0	0	0	0	0	0	0	0	0	0	0	0	0	0	0	0	0	0	0	0	0
1700016C15Rik	0	0	0	0	0	0	0	0	0	7.44804	0	0	0	8.59085	0	0	0	0	0	0	0	0	0
1700016D06Rik	0	3.78484	0	0	0	0	0	7.01719	0	0	3.42462	0	0	4.15758	0	0	0	0	0	0	0	0	0
1700016G22Rik	0	0	0	0	0	0	0	0	0	0	0	0	0	0	0	0	0	0	0	0	0	0	0
1700016H13Rik	0	0	0	0	0	0	0	0	0	0	0	0	0	0	0	0	0	0	0	0	0	0	0
1700016K19Rik	0	0	0	0	0	0	0	0	0	0	0	0	0	0	0	0	0	0	0	0	0	0	0
1700016L04Rik	0	0	0	0	0	0	0	0	0	0	0	0	0	0	0	0	0	0	0	0	0	0	0
1700016L21Rik	0	0	0	0	0	0	0	0	0	0	0	0	0	0	0	0	0	0	0	0	0	0	0
1700016M24Rik	0	0	0	0	0	0	0	0	0	0	0	0	0	0	0	0	0	0	0	0	0	0	0
1700016P04Rik	0	0	0	0	0	0	0	0	0	0	0	0	0	0	0	0	0	0	0	0	0	0	0
1700017B05Rik	9.13397	9.98129	15.3938	4.75279	0	0	0	0	0	2.15306	2.09935	10.5992	0	4.21224	6.66985	5.97335	17.39	0	27.856	0	0	2.37218	6.29248
1700017D01Rik	0	0	0	0	0	0	0	0	0	0	0	0	0	0	0	0	0	0	0	0	0	0	0
1700017G19Rik	0	0	0	0	0	0	0	0	0	0	0	0	0	0	0	0	0	0	0	0	0	0	0
1700017J07Rik	0	0	0	0	0	0	0	0	0	0	0	0	0	0	0	0	0	0	0	0	0	0	0
1700017N19Rik	0	0	0	0	0	0	0	0	0	0	0	0	0	0	0	0	0	0	0	0	0	0	0
1700018A04Rik	0	0	0	0	0	0	0	0	0	0	0	0	0	0	0	0	0	0	0	0	0	0	0
1700018B08Rik	0	0	0	0	0	0	0	0	0	0	0	0	0	0	0	0	0	0	0	0	0	0	0
1700018B24Rik	0	0	0	0	0	0	0	0	0	0	0	0	0	0	0	0	0	0	0	0	0	0	0
1700018C11Rik	0	0	0	0	0	0	0	0	0	0	0	0	0	0	0	0	0	0	0	0	0	0	0
1700018F24Rik	0	0	0	0	0	0	0	0	0	0	0	0	0	0	0	0	0	0	0	0	0	0	0
1700018G05Rik	0	0	0	0	0	0	0	0	0	0	0	0	0	0	0	0	0	0	0	0	0	0	0
1700018L02Rik	0	0	0	0	0	0	0	0	0	0	0	0	0	0	0	0	0	0	7.66343	0	0	0	0
1700018L24Rik	0	0	0	0	0	0	0	0	0	0	0	0	0	0	0	0	0	0	21.3181	0	0	0	0
1700019A02Rik	0	0	0	0	0	0	0	0	0	0	0	0	0	0	0	0	0	0	0	0	0	0	0
1700019B03Rik	0	0	0	0	13.0258	0	0	0	0	0	3.90272	0	0	0	0	0	0	0	0	0	0	0	0
1700019B21Rik	0	0	0	0	0	0	0	0	0	0	0	0	0	0	0	0	0	0	0	0	0	0	0
1700019D03Rik	0	0	0	0	0	0	0	0	0	0	0	0	0	0	0	0	0	0	0	0	0	0	0
1700019E08Rik	0	0	0	0	0	0	0	0	0	0	0	0	0	0	0	0	0	0	0	0	0	0	0
1700019E19Rik	106.754	51.0063	136.351	0	73.5372	305.429	79.7451	0	87.4832	134.306	21.9444	41.6004	43.0248	28.8133	132.895	153.379	81.4995	277.234	114.778	55.5643	33.7077	123.175	73.0915
1700019G17Rik	0	0	0	0	0	0	0	3.53941	0	0	0	0	0.894601	0	0	0	0	0	0	1.26169	8.59015	0	2.49994
1700019G24Rik	0	0	0	0	0	0	0	0	0	0	0	0	0	0	0	0	0	0	0	0	0	0	0
1700019L03Rik	0	0	8.74616	0	5.77901	3.47581	9.9619	0	0	0	0	0	0	0	0	0	9.04234	0	0	0	0	0	0
1700019M22Rik	0	0	0	0	0	0	0	0	0	0	0	0	0	0	0	0	0	0	0	0	0	0	0
1700019N12Rik	0	0	0	0	0	0	0	0	0	0	0	0	0	0	0	0	0	0	0	0	0	0	0
1700019N19Rik	0	0	0	0	0	0	0	0	0	0	0	0	0	0	0	0	0	0	0	0	0	0	0
1700019O17Rik	0	0	0	0	0	0	0	0	0	0	0	0	0	0	0	0	0	0	0	0	0	0	0
1700020A23Rik	0	0	0	0	0	0	0	0	0	0	0	0	0	0	0	0	0	0	0	0	0	0	0
1700020D05Rik	0	0	0	0	0	0	0	0	0	0	0	0	0	0	0	0	0	0	0	0	0	0	0
1700020G17Rik	0	0	0	0	0	0	0	0	0	0	0	0	0	0	0	0	0	0	0	0	0	0	0
1700020I14Rik	19.8299	6.53568	9.53349	0	16.8614	24.3127	5.80429	5.36024	0	8.45607	0	0	2.70476	10.1122	27.2517	0	17.0034	32.537	19.1612	21.5891	48.2524	7.86829	28.504
1700020L24Rik	0	0	0	0	0	0	0	0	0	0	0	0	0	0	0	0	0	0	0	0	0	0	0
1700020M21Rik	0	0	0	0	0	0	0	0	0	0	0	0	0	0	0	0	0	0	0	0	0	0	0
1700020N01Rik	0	0	0	0	0	0	0	0	0	0	0	0	0	0	0	0	0	0	0	0	0	0	0
1700020N15Rik	0	0	0	0	0	0	0	0	0	0	0	0	0	0	0	0	0	0	0	0	0	0	0
1700020N18Rik	0	0	0	0	0	0	0	0	0	0	0	0	0	0	0	0	0	0	0	0	0	0	0
1700020O03Rik	0	0	6.65287	2.12609	2.50503	0.608863	0	5.83551	0	2.47106	3.59838	0	0	0	0	5.60852	9.41778	0	0	0	0	0	4.3738
1700021C14Rik	0	0	0	0	0	0	0	0	0	0	0	86.9131	0	0	0	0	16.777	0	18.8908	49.1369	16.0491	0	0
1700021F05Rik	66.1186	0	42.4971	63.8788	8.42	89.8197	87.6367	30.5234	68.3976	117.148	185.004	46.1227	118.574	46.4623	72.421	56.4663	19.5203	0	122.484	30.6296	116.025	87.4718	30.1436
1700021F07Rik	0	0	0	0	0	0	0	0	0	0	0	0	0	0	0	0	0	0	0	0	0	0	0
1700021K19Rik	3.52408	0	3.11615	0.891852	0	0	0	0	0	0	0	1.21403	0	8.93874	0	0	4.06086	0	0	0	0	0	2.73507
1700021N21Rik	0	0	0	0	0	0	0	0	0	0	0	0	0	0	0	0	0	0	0	0	0	0	0
1700022A21Rik	0	0	0	0	0	0	0	0	0	0	0	0	0	0	0	0	0	0	0	0	0	0	0
1700022A22Rik	0	0	0	0	0	0	0	0	0	0	0	0	0	0	0	0	0	0	0	0	0	0	0
1700022E09Rik	0	0	0	0	0	0	0	0	0	0	0	0	0	0	0	0	0	0	0	0	0	0	0
1700022H16Rik	0	0	0	0	0	0	0	0	0	0	0	0	0	0	0	0	0	0	0	0	0	0	0
1700022I11Rik	0	0	0	0	0	0	0	0	0	0	0	0	0	0	0	0	0	0	0	0	0	0	0
1700022P22Rik	0	0	0	0	0	0	0	0	0	0	0	0	0	0	0	0	0	0	0	0	0	0	0
1700023A16Rik	0	0	0	0	0	0	0	0	0	0	0	0	0	0	0	0	0	0	0	0	0	0	0
1700023C21Rik	0	0	0	0	0	0	0	0	0	0	0	0	0	0	0	0	0	0	0	0	0	0	0
1700023E05Rik	0	0	0	0	0	0	0	0	0	0	0	0	0	0	0	0	0	0	0	0	0	0	0
1700023F02Rik	0	0	0	0	0	0	0	0	0	0	0	0	0	0	0	0	0	0	0	0	0	0	0
1700023F06Rik	0	0	0	0	0	0	0	0	0	0	0	0	0	0	0	0	0	0	0	0	0	0	0
1700023L04Rik	0	0	0	0	0	0	0	0	0	0	0	0	0	0	0	0	0	0	0	0	0	0	0
1700024B18Rik	0	0	0	0	0	0	0	0	0	0	0	0	0	0	0	0	0	0	0	0	0	0	0
1700024F13Rik	0	0	0	0	0	0	0	0	0	0	0	0	0	0	0	0	0	0	0	0	0	0	0
1700024G13Rik	0	0	0	0	0	0	0	0	0	0	0	0	0	0	0	0	0	0	0	0	0	0	0
1700024P03Rik	0	0	0	0	0	0	0	0	0	0	5.1112	0	0	0	0	0	0	0	0	0	0	0	0
1700024P04Rik	0	0	0	0	0	0	0	0	0	0	0	0	0	0	0	0	0	0	0	0	0	0	0
1700024P16Rik	0	0	0	0	0	0	0	0	0	0	0	0	0	0	19.1719	0	3.40818	0	0	0	0	2.36499	0
1700025B11Rik	0	0	0	0	0	0	0	0	0	0	0	0	0	0	0	0	0	0	0	0	0	0	0
1700025C18Rik	0	0	0	0	0	0	0	0	0	0	0	0	0	0	0	0	0	0	0	0	0	0	0
1700025E21Rik	0	0	0	3.79057	0	0	0	39.0214	0	0	0	0	0	0	0	0	0	0	0	0	0	0	0
1700025F22Rik	0	0	0	0	0	0	0	0	0	0	0	0	0	0	0	0	0	0	0	0	0	0	0
1700025F24Rik	0	0	0	0	0	0	0	0	0	0	0	0	0	0	0	0	0	0	0	0	0	0	0
1700025G04Rik	0	0	0.955253	0.66903	0	0	0	2.0554	1.50191	0	1.39153	1.7121	12.1756	5.21638	0	0	0.316909	4.14573	4.27712	2.9061	1.20399	1.32988	3.00704
1700025K23Rik	0	0	0	0	36.3228	0	40.5638	0	0	46.1506	40.9175	40.2256	0	0	0	0	7.62894	0	0	0	0	0	12.2977
1700025K24Rik	0	0	0	0	0	0	0	0	0	0	0	0	0	0	0	0	0	0	0	0	0	0	0
1700025M24Rik	0	0	0	0	0	0	0	0	0	0	0	0	0	0	0	0	0	0	0	0	0	0	0
1700025N23Rik	0	0	0	0	0	0	0	0	0	12.6859	0	7.15886	0	0	0	0	0	0	0	0	0	0	0
1700026D08Rik	0	0	0	24.9646	0	0	0	0	0	0	0	0	0	0	0	0	0	0	0	0	0	0	0
1700026D11Rik	0	0	0	0	0	0	0	0	0	0	0	0	0	0	0	0	0	0	0	0	0	0	0
1700026F02Rik	0	0	0	0	0	0	0	0	0	0	0	0	0	0	0	0	0	0	0	0	0	0	0
1700026J04Rik	0	0	0	0	0	0	0	0	0	0	0	0	0	0	0	0	0	0	0	0	0	0	0
1700026L06Rik	0	0	0	0	0	0	0	0	0	0	0	0	0	0	0	0	0	0	0	0	0	0	0
1700027A15Rik	0	0	0	0	0	0	0	0	0	0	0	0	0	0	0	0	0	0	0	0	0	0	0
1700027A23Rik	0	0	0	0	0	0	0	0	0	0	0	0	0	0	0	0	0	0	0	0	0	0	0
1700027D21Rik	0	0	0	0	0	0	0	0	0	0	0	0	0	0	0	0	0	0	0	0	0	0	0
1700027F09Rik	0	0	0	0	0	0	0	0	0	0	0	0	0	0	0	0	0	0	0	0	0	0	0
1700027H10Rik	0	0	0	0	0	0	0	0	0	0	0	0	0	0	0	0	0	0	0	0	0	0	0
1700027I24Rik	0	0	0	0	0	0	0	0	0	0	0	0	0	0	0	0	0	0	0	0	0	0	0
1700027J07Rik	0	0	0	0	0	0	0	0	0	0	0	0	0	0	0	0	0	0	0	0	0	0	0
1700028B04Rik	0	0	0	0	0	0	0	0	0	0	0	0	0	0	0	0	0	0	0	0	0	0	0
1700028D13Rik	0	0	0	0	9.41204	0	0	0	0	0	8.6555	0	0	0	0	0	0	0	0	0	0	0	0
1700028E10Rik	0	0	0	0	0	0	0	0	0	0	0	0	0	0	0	0	0	0	0	6.18824	0	0	0
1700028I16Rik	0	0	0	0	0	0	0	0	0	0	0	0	7.54909	0	0	0	0	0	0	0	0	0	0
1700028J19Rik	0	17.1652	7.45217	0	0	0	0	0	0	0	0	0	24.4756	12.9059	0	0	0	0	0	0	0	0	0
1700028K03Rik	0	0	0	0	0	0	0	0	0	0	0	0	0	0	0	0	0	0	0	0	0	0	0
1700028M03Rik	0	0	0	0	0	0	0	0	0	0	0	0	0	0	0	0	0	0	0	0	0	0	0
1700028P14Rik	0	0	0	0	0	0	0	0	0	0	0	0	0	0	0	0	0	0	0	0	0	0	0
1700028P15Rik	0	0	0	0	0	0	0	0	0	0	0	0	0	0	0	0	0	0	0	0	0	0	0
1700029B22Rik	0	0	0	0	0	0	0	0	0	0	0	0	0	0	0	0	0	0	0	0	0	0	0
1700029F09Rik	218.14	232.341	40.0062	246.568	57.6202	86.8903	66.9725	140.53	92.1611	118.745	102.675	129.809	77.1854	394.814	0	163.772	25.1693	379.704	104.472	441.415	134.014	254.857	109.116
1700029F12Rik	0	0	0	0	0	0	0	0	0	0	0	0	0	0	0	0	0	0	0	0	0	0	0
1700029G01Rik	0	0	0	0	0	0	0	0	0	0	0	0	0	0	0	0	0	0	0	0	0	0	0
1700029H14Rik	0	0	0	0	0	0	0	0	0	0	0	0	0	0	0	0	0	0	0	0	0	0	0
1700029I01Rik	0	3.52789e-05	0	0	0	0	0	0.00829262	0	0	0	1.1624e-05	0.805244	6.54518	7.90666	0	0	0	0.450748	0	0.744945	0	0
1700029I15Rik	0	0	0	0	0	0	0	0	0	0	0	0	0	0	0	0	0	0	0	0	0	0	0
1700029J03Rik	0	0	0	0	0	0	0	0	0	0	0	0	0	0	0	0	0	0	0	0	0	0	8.70406
1700029J07Rik	0	1.54429	0	0	3.23626	0	0	0	0	6.47899	0	0	0	6.72497	0	0	1.37837	2.07534	0	0	0	0	2.35175
1700029J11Rik	0	0	0	0	0	0	0	0	0	0	0	0	0	0	0	0	21.2125	0	0	0	0	0	0
1700029M20Rik	0	0	0	0	0	0	0	0	0	0	0	0	0	0	0	0	0	0	0	0	0	0	0
1700029N11Rik	0	0	0	0	0	0	0	0	0	0	0	0	0	0	0	0	0	0	0	0	0	0	0
1700029P11Rik	0	0	0	0	0	0	0	0	0	0	0	0	0	0	0	0	0	0	0	0	0	0	0
1700030A11Rik	0	0	0	0	0	0	0	0	0	0	0	0	0	0	0	0	0	0	0	0	0	0	0
1700030C10Rik	0	0	0	0	0	16.6782	11.0382	0	0	3.25877	0	0	0	0	0	0	0	0	0	0	0	0	0
1700030F04Rik	0	0	0	0	0	0	0	0	0	0	0	0	0	0	0	0	0	0	0	0	0	0	0
1700030F18Rik	0	0	0	0	0	0	0	0	0	0	0	0	0	0	0	0	0	0	0	0	0	0	0
1700030J22Rik	0	0	0	0	0	0	0	0	0	0	0	0	0	0	0	0	0	0	0	0	0	0	0
1700030K09Rik	0	0	0	0	0	0	0	0	0	0	0	0	2.28379	0	0	0	16.2545	0	0	0	0	5.40585	6.52839
1700030L20Rik	0	0	0	0	0	0	0	0	0	0	0	0	0	0	0	0	0	0	0	0	0	0	0
1700030M09Rik	0	0	0	0	0	0	0	0	0	0	0	0	0	0	0	0	0	0	0	0	0	0	0
1700030N03Rik	0	0	0	0	0	0	0	0	0	0	0	0	0	0	0	0	0	0	0	0	0	0	0
1700030O20Rik	0	0	0	0	0	0	0	0	0	0	0	0	0	0	0	0	0	0	0	0	0	0	0
1700031A10Rik	0	0	0	0	0	0	0	0	0	0	0	0	0	0	0	0	0	0	0	0	0	0	0
1700031F05Rik	0	0	0	0	0	0	0	0	0	0	0	0	0	0	0	0	0	0	0	0	0	0	0
1700031M16Rik	0	0	0	0	0	0	0	0	0	0	0	0	0	0	0	0	0	0	0	0	0	0	0
1700031P21Rik	0	0	0	0	0	0	0	0	0	0	0	0	0	0	0	0	0	0	0	0	0	0	0
1700034E13Rik	0	0	0	0	0	0	0	0	0	0	0	0	0	0	0	0	0	0	0	0	0	0	0
1700034F02Rik	6.35965	1.38879	0	0	0	0	0	0	0	0	0	0	0	0	0	0	0	0	0	0	1.21918	0	0
1700034G24Rik	0	0	0	0	0	0	0	0	0	0	0	0	0	0	0	0	0	0	0	0	0	0	0
1700034H14Rik	21.4052	6.67415	19.559	0	0	2.21534	23.6757	13.144	87.3749	0	9.28783	0	0	0	19.1058	0	24.8045	13.5994	42.7138	84.4798	66.4766	0	40.178
1700034H15Rik	0	0	0	0	0.853675	0	0	1.4708	0	0	0	0	0	0	0	0	0	0	0	1.01132	0	0	0
1700034I23Rik	0	0	0	0	0	0	0	0	0	0	0	9.5328	1.35534	0	0	0	0	0	0	0	0	0	0
1700034J05Rik	0	0	0	0	0	0	0	0	0	0	0	2.00437	0	0	0	0	0	0	0	0	0	0	0
1700034K08Rik	0	0	0	0	0	0	0	0	0	0	0	0	0	0	0	0	0	0	0	0	0	0	0
1700034O15Rik	0	0	0	0	0	0	0	0	0	0	0	0	0	0	0	0	0	0	0	0	0	0	0
1700034P13Rik	0	0	9.22068	0	0	0	0	0	0	0	0	0	6.52506	0	0	0	0	0	0	8.62531	0	0	0
1700036G14Rik	0	0	0	0	0	0	0	0	0	0	0	0	0	0	0	0	0	0	0	0	0	0	0
1700037C18Rik	0	0	0	0	0	0	0	0	0	0	0	0	0	0	0	0	4.83732	0	0	0	0	0	0
1700037H04Rik	59.9107	8.93437	51.6662	134.592	48.9806	0	0	0	73.5648	71.6784	29.2577	28.1324	0	70.1251	23.0543	7.51382	17.0436	0	5.88956	54.5131	66.8216	34.6554	21.1375
1700039E15Rik	0	0	0	0	0	0	0	0	0	0	0	0	0	0	0	0	0	0	0	0	0	0	0
1700039E22Rik	0	0	0	0	0	0	0	0	0	0	0	0	0	0	0	0	0	0	0	0	0	0	0
1700040I03Rik	0	0	0	0	0	0	0	0	0	0	0	0	0	12.7718	0	0	6.63312	0	5.87826	12.8067	25.0673	0	71.4191
1700040L02Rik	0	0	0	0	0	0	0	0	0	0	0	0	0	0	0	0	0	0	0	0	0	0	0
1700040N02Rik	0	0	0	0	0	0	0	0	0	0	0	0	0	0	0	0	0	0	0	0	0	0	0
1700041C23Rik	0	0	0	0	0	0	0	0	0	0	0	0	0	0	0	0	0	0	0	0	0	0	0
1700041M19Rik	0	0	0	0	0	0	0	0	0	0	0	0	0	0	0	0	0	0	0	0	0	0	0
1700042B14Rik	0	0	0	0	0	0	0	0	0	0	0	0	0	0	0	0	0	0	0	0	0	0	0
1700042G07Rik	0	0	0	0	0	0	0	0	0	0	0	0	0	0	0	0	0	0	0	0	0	0	0
1700042G15Rik	0	0	0	0	0	0	0	0	0	0	0	0	0	0	0	0	0	3.06715	0	0	0	0	0
1700042O10Rik	0	0	0	0	0	0	0	0	0	0	0	0	0	0	0	0	0	0	0	0	0	0	11.2422
1700044C05Rik	0	0	0	0	0	0	0	0	0	0	0	0	0	0	0	0	0	0	0	0	0	0	0
1700044K03Rik	0	0	0	0	0	0	0	0	0	0	0	0	0	0	0	0	0	0	0	0	0	0	0
1700045H11Rik	0	0	0	0	0	0	0	0	0	0	0	0	0	0	0	0	0	0	0	0	0	0	0
1700045I19Rik	0	0	0	0	0	0	0	0	0	0	0	0	0	0	0	0	0	0	0	0	0	0	0
1700046C09Rik	0	0	0	0	0	0	0	0	0	0	0	0	0	0	0	0	0	0	0	0	0	0	0
1700047G03Rik	0	0	0	0	0	0	0	0	0	0	0	0	0	0	0	0	0	0	0	0	0	0	0
1700047I17Rik2	0	0	0	0	0.654607	0	0	0	0	0	0	0	0	0	0	0	0	0	0	0	0	0	0
1700047L14Rik	0	0	0	0	0	0	0	0	0	0	0	0	0	0	0	0	0	0	0	0	0	0	0
1700047M11Rik	0	0	0	0	0	0	0	0	0	0	0	0	0	0	0	0	0	0	0	0	0	0	0
1700048M11Rik	0	0	0	0	0	0	0	0	0	0	0	0	0	0	0	0	0	0	0	0	0	0	0
1700048O20Rik	0	0	0	2.12194	0	1.78803	0	0	0	0	0	0	0	0	0	0	0	0	0	0	0	0	0
1700049E15Rik	0	0	0	0	0	0	0	0	0	0	0	0	0	0	0	0	0	0	0	0	0	0	0
1700049E22Rik	0	0	0	0	0	0	0	0	0	0	0	0	0	0	0	0	0	0	0	0	0	0	0
1700049G17Rik	0	0	0	0	9.58541	0	0	0	9.36003	5.14043	0	0	0	0.634352	0.877832	0	0	1.91236	0	0	0	0	0.73892
1700049L16Rik	0	0	0	0	0	0	0	0	0	0	0	0	0	0	0	0	0	0	0	0	0	0	0
1700051A21Rik	0	0	0	0	0	0	0	0	0	0	0	0	0	0	0	0	0	0	0	0	0	0	0
1700052I22Rik	0	0	0	0	0	0	0	0	0	0	0	0	0	0	0	0	0	0	0	0	0	0	0
1700052K11Rik	0	0	0	0	0	1.53993	0	0	0	0	0	0	0	0	0	0	0	0	0	0	0	0	8.4355
1700052N19Rik	0	5.07867	0	0	0	2.56932	0	0	7.16572	0	6.25232	0	29.8193	0	4.67154	0	6.19365	26.5028	4.93836	24.2579	26.3552	11.3027	25.7806
1700054A03Rik	0	0	0	0	0	0	0	0	0	0	0	0	0	0	0	0	0	0	0	0	0	0	0
1700054K19Rik	0	0	0	0	0	0	0	0	0	0	0	0	0	0	0	0	0	0	0	0	0	0	0
1700054M17Rik	0	0	0	0	0	0	0	0	0	0	0	0	0	0	0	0	0	0	0	0	0	0	0
1700054N08Rik	0	33.9655	0	4.6446	0	5.61876	0	0	0	0	15.0459	0	0	12.5694	0	0	0	3.11841	0	0	0	0	2.78371
1700054O13Rik	0	0	19.1852	0	0	0	0	0	0	0	0	0	0	0	0	0	0	0	0	0	0	0	0
1700055C04Rik	0	0	0	0	0	0	0	0	0	0	0	0	0	0	0	0	0	0	0	0	0	0	0
1700055N04Rik	0	0	0	0	0	0	0	0	0	0	0	0	0	0	0	0	0	0	0	0	0	0	0
1700056E22Rik	0	0	0	0	0	0	0	0	0	20.9164	0	0	0	0	0	0	0	0	0	0	0	0	0
1700057G04Rik	0	0	0	0	0	0	0	0	0	0	0	0	0	0	0	0	0	0	0	0	0	0	0
1700057H15Rik	0	0	0	0	0	0	0	0	0	0	0	0	0	0	0	0	0	0	0	0	0	0	0
1700057K13Rik	0	0	0	0	0	0	0	0	0	0	0	0	0	0	0	0	0	0	0	0	0	0	0
1700058G18Rik	0	0	0	0	12.5006	0	0	0	0	0	0	0	0	0	0	0	0	0	0	0	0	0	0
1700060C16Rik	0	0	0	0	0	0	0	0	0	0	0	0	0	0	0	0	0	0	0	0	0	0	0
1700060C20Rik	0	0	0	0	0	0	0	0	0	0	0	0	0	0	0	0	0	0	0	0	0	0	0
1700061F12Rik	0	0	0	0	0	0	0	0	0	0	0	0	0	0	0	0	0	0	0	0	0	0	0
1700061G19Rik	0	0	0	0	0	0	0	0	0	0	0	0	0	0	0	0	0	0	0	0	0	0	0
1700061I17Rik	0	0	0	0	0	0	0	0	0	0	0	0	0	0	0	0	0	0	0	0	0	0	0
1700061J05Rik	0	0	0	0	0	0	0	0	0	0	0	0	0	0	0	0	0	0	0	0	0	0	0
1700063A18Rik	0	0	0	0	0	0	0	0	0	0	0	0	0	0	0	0	0	0	0	0	0	0	0
1700063D05Rik	0	0	0	0	0	0	0	0	38.8107	0	0	0	0	0	0	0	8.09048	12.0304	8.8893	0	7.50569	0	0
1700063O14Rik	0	0	0	0	0	0	0	0	0	0	0	0	0	0	0	0	0	0	0	0	0	0	0
1700064J06Rik	0	0	0	0	0	0	0	0	0	0	0	0	0	0	0	0	0	0	0	0	0	0	0
1700064M15Rik	0	0	0	0	0	0	0	0	0	0	0	0	0	0	0	0	0	0	0	0	0	0	0
1700065D16Rik	0	0	0	0	0	0	0	0	0	0	0	0	1.4412	0	0	0	0	0	0	0	0	0	0
1700065I16Rik	0	0	0	0	0	0	0	0	0	0	0	0	0	0	0	0	0	0	0	0	0	0	0
1700065I17Rik	0	0	0	0	0	0	0	0	0	0	0	0	0	0	0	0	0	0	0	0	0	0	0
1700065J11Rik	0	0	0	0	0	0	0	0	0	0	0	0	0	0	0	0	0	0	0	0	0	0	0
1700065J18Rik	0	0	0	0	0	0	0	0	0	0	0	0	0	0	0	0	0	0	0	0	0	0	0
1700065O20Rik	0	0	0	0	0	0	0	0	0	0	0	0	0	0	0	0	0	0	0	0	0	0	0
1700066B17Rik	0	0	0	0	0	0	0	0	0	0	0	0	0	0	0	0	0	0	0	0	0	0	0
1700066B19Rik	0	0	0	0	0	0	0	0	0	0	0	0	0	0	0	0	0	0	0	0	0	0	0
1700066J24Rik	0	0	0	0	0	0	0	0	0	0	0	0	0	0	0	0	0	0	0	0	0	0	0
1700066M21Rik	0	0	0	0	0	0	0	0	0	0	0	0	0	0	0	0	0.884505	0	0	0	0	1.007	12.0539
1700066N21Rik	0	0	0	0	0	0	0	0	0	0	0	0	0	0	0	0	0	0	0	0	0	0	0
1700066O22Rik	0	0	0	0	0	0	0	0	0	0	0	0	0	0	0	0	0	0	0	0	0	0	0
1700067G17Rik	0	0	0	0	0	0	0	0	0	0	0	0	0	0	0	0	0	0	0	0	0	0	0
1700067K01Rik	0	0	0	0	0	0	0	0	0	0	0	0	0	0	0	0	0	0	0	0	0	0	0
1700067P10Rik	0	0	0	0	0	0	0	0	0	0	0	0	0	0	0	0	0	0	0	0	0	0	0
1700069L16Rik	0	0	0	0	0	0	0	0	0	0	0	0	0	0	0	0	0	0	0	0	0	0	0
1700069P05Rik	0	0	0	0	0	0	0	0	0	0	0	0	0	0	0	0	0	0	0	0	0	0	0
1700071K01Rik	0	0	0	0	0	0	0	0	0	0	0	0	0	0	0	0	0	0	0	0	0	28.4847	0
1700071M16Rik	0	0	0	0	0	0	0	0	0	0	0	0	0	0	0	0	0	0	0	0	0	0	0
1700072B07Rik	0	0	0	0	0	0	0	0	0	0	0	0	0	0	0	0	0	0	0	0	0	0	0
1700072O05Rik	0	0	0	0	0	0	0	0	0	0	0	0	0	0	0	0	0	0	0	0	0	0	0
1700073E17Rik	0	0	0	0	0.718254	0	0	0	0	0	0	0	0	0	0	0	0	0	0	0	0	0	0
1700074H08Rik	0	0	0	0	0	0	0	0	0	0	0	0	0	0	0	0	0	0	0	0	0	0	0
1700074P13Rik	0	0	0	0	0	0	0	0	0	0	0	0	0	0	0	0	0	0	0	0	0	0	0
1700080E11Rik	0	0	0	0	0	0	0	0	0	0	0	0	0	0	0	0	0	0	0	0	0	0	0
1700080N15Rik	0	0	0	0	0	0	0	0	0	0	0	0	0	0	0	0	0	0	0	0	0	0	0
1700080O16Rik	0	0	0	0	0	0	0	0	0	0	0	0	0	0	0	0	0	0	0	0	0	0	0
1700081H04Rik	0	0	0	0	0	0	0	0	0	0	0	0	0	0	0	0	0	0	0	0	0	0	0
1700081H22Rik	0	0	0	0	0	0	0	0	0	0	0	0	0	0	0	0	0	0	0	0	0	0	0
1700081L11Rik	1.4895	0	0	2.75022	5.8034	0.580482	8.2844	1.39944	15.5482	25.0495	5.02794	6.1437	1.49721	10.6515	27.3931	4.11087	1.92539	1.87163	14.4803	5.92422	0	6.78829	14.2806
1700084C01Rik	0	0	0	0	0	0	0	0	0	0	0	0	0	0	0	0	0	0	0	0	0	0	0
1700084E18Rik	0	0	0	0	0	0	0	0	0	0	0	0	0	0	0	0	0	0	0	0	0	0	0
1700084F23Rik	0	0	0	0	0	0	0	0	0	0	0	0	0	0	0	0	0	0	0	0	0	0	0
1700084J12Rik	0	0	0	0	0	0	0	0	0	0	0	0	0	0	0	0	9.60701	0	0	0	0	0	0
1700085B03Rik	0	0	0	0	0	0	0	0	0	0	0	0	0	0	0	0	0	0	0	0	0	0	0
1700085C21Rik	0	0	0	0	0	0	0	0	0	0	0	0	0	0	0	0	0	0	0	0	0	0	0
1700086L19Rik	0	0	0	0	42.7396	0	0	0	0	0	0	0	0	0	0	0	0	0	0	0	0	0	0
1700086O06Rik	0	0	7.73177	0	3.99941	4.53304	0	0	0	0	0	19.3334	0	0	0	0	0	0	0	0	0	0	0
1700088E04Rik	0	0	0	0	27.2692	8.45316	0	0	0	0	0	0	5.83046	0	0	0	7.46225	0	5.06719	0	0	14.4192	9.85563
1700090G07Rik	0	0	0	0	0	0	0	0	0	0	0	0	0	0	0	0	0	0	0	0	0	0	0
1700091E21Rik	0	0	0	0	0	0	0	0	0	0	0	0	0	0	0	0	0	0	0	0	0	0	0
1700092C02Rik	0	0	0	0	0	0	0	0	0	0	0	0	0	0	0	0	0	0	0	0	0	0	0
1700092C10Rik	0	0	0	0	0	0	0	0	0	0	0	0	0	0	0	0	0	0	0	0	0	0	0
1700092E19Rik	0	0	0	0	0	0	0	0	0	0	0	0	0	0	0	0	0	0	0	0	0	0	0
1700092K14Rik	0	0	0	0	0	0	0	0	0	0	0	0	0	0	0	0	0	0	0	0	0	0	0
1700092M07Rik	0	0	0	0	0	0	0	0	0	0	0	0	0	0	0	0	0	0	0	0	0	0	0
1700093K21Rik	21.2974	0	0	0	0	0	0	0	0	0	0	0	0	0	0	0	0	0	0	0	0	0	0
1700094D03Rik	0	0.878827	0	3.19229	0	0	1.25875	0	0	0	0.808955	0	4.24235	9.80244	0	0	0	0	0.86523	4.45687	0	0	1.45113
1700094J05Rik	0	0	0	0	0	0	0	0	0	0	0	0	0	0	0	0	0	0	0	0	0	0	0
1700094M24Rik	0	0	0	0	0	0	0	0	0	0	0	0	0	0	0	0	0	0	0	0	0	0	0
1700095A21Rik	0	0	0	0	0	0	0	0	0	0	0	0	0	0	0	0	0	0	0	0	0	0	0
1700095B10Rik	0	0	0	0	0	0	0	0	0	0	0	0	0	0	0	0	0	0	0	0	0	0	0
1700095B22Rik	0	0	0	0	0	0	0	0	0	0	0	0	0	0	0	0	0	0	0	0	0	0	0
1700096J18Rik	0	0	0	0	0	0	0	0	0	0	0	0	0	0	0	0	0	0	0	0	0	0	0
1700096K18Rik	0	0	0	0	0	0	0	9.11778	0	0	0	0	0	0	0	0	0	0	0	0	0	0	0
1700097N02Rik	0	0	0	0	0	0	0	0	0	0	0	0	0	0	0	0	0	0	0	0	0	0	0
1700100L14Rik	0	0	0	0	0	0	0	0	0	0	0	0	0	0	0	0	0	0	0	0	0	0	0
1700101E01Rik	0	0	0	0	0	0	0	0	0	0	0	0	0	0	0	0	0	0	0	0	0	0	0
1700101I11Rik	0	0	0	0	0	0	0	0	0	0	0	0	0	0	0	0	5.7804	0	0	0	0	0	10.1326
1700101O22Rik	0	0	0	0	0	0	0	0	0	0	0	0	0	0	0	0	0	0	0	0	0	0	0
1700102H20Rik	0	0	0	0	0	0	0	0	0	0	0	0	0	0	0	0	0	0	0	0	0	0	0
1700102P08Rik	0	0	0	0	0	0	0	0	0	0	0	0	0	0	0	0	0	0	0	0	0	0	0
1700104A03Rik	0	0	0	0	0	0	0	0	0	0	0	0	0	0	0	0	0	0	0	0	0	0	0
1700105P06Rik	0	0	0	0	0	0	0	0	0	0	0	0	0	0	0	0	0	0	0	0	0	0	0
1700106J16Rik	0	0	0	0	0	0	0	0	0	0	0	0	0	0	0	0	0	0	0	0	0	0	0
1700106N22Rik	29.0083	0	0	0	12.0655	0	0	0	0	7.67777	0	0	0	0	0	0	5.9514	0	0	0	0	13.8341	13.3137
1700108F19Rik	0	0	0	0	0	0	0	0	0	0	0	0	0	0	0	0	0	0	0	0	0	0	0
1700108J01Rik	0	0	0	0	0	0	0	0	0	0	0	0	0	0	0	0	0	0	0	0	0	0	0
1700108M19Rik	0	0	0	9.62676	0	0	0	0	0	0	0	0	0	0	0	0	0	0	0	0	0	0	0
1700109F18Rik	0	0	0	0	0	0	0	0	0	0	0	0	0	0	0	0	0	0	0	0	0	0	0
1700109G14Rik	0	0	0	0	0	0	0	0	0	0	0	0	0	0	0	0	0	0	0	0	0	0	0
1700109G15Rik	0	0	0	0	0	0	0	0	0	0	0	0	0	0	0	0	0	0	0	0	0	0	0
1700109H08Rik	0	0	0	6.19842	0	0	0	0	0	0	0	0	0	0	0	0	0	0	0	0	0	0	0
1700109I08Rik	0	0	0	0	0	0	0	0	0	0	0	0	0	0	0	0	0	0	0	0	0	0	0
1700110C19Rik	0	0	0	0	0	0	0	0	0	0	0	0	0	0	0	0	0	0	0	0	0	0	0
1700110I01Rik	0	0	0	0	0	0	0	0	0	0	0	0	0	0	0	0	0	0	0	0	0	0	0
1700110K17Rik	0	0	0	0	18.125	5.53083	0	0	0	0	0	0	0	0	0	0	0	0	0	0	0	0	0
1700110M21Rik	0	0	0	0	0	0	0	0	0	0	0	0	0	0	0	0	0	0	0	0	0	0	2.9507
1700111N16Rik	0	0	0	0	0	0	0	0	0	0	0	0	0	0	0	0	0	0	0	0	0	0	0
1700112E06Rik	0	0	0	0	0	0	0	0	0	0	0	0	0	0	0	0	0	17.2809	0	0	0	0	0
1700112H15Rik	0	0	0	0	0	0	0	0	0	0	0	0	0	0	0	0	0	0	0	0	0	0	0
1700113A16Rik	0	6.58258	0	0	0	8.76358	0	32.9053	0	0	11.7694	0	0	0	0	0	0	51.5021	5.63336	23.3155	29.0828	11.7117	0
1700113H08Rik	0	0	0	0	0	0	0	0	0	0	0	0	0	0	0	0	0	0	0	0	0	0	0
1700113I22Rik	9.82323	11.829	30.831	0	0	0	0	18.388	57.1019	5.35984	10.1517	0	0	6.44259	0	6.44123	0	12.294	52.2941	6.80236	12.2175	0	0
1700119H24Rik	0	0	0	0	0	0	0	0	0	0	0	0	0	0	0	0	0	0	0	0	0	0	0
1700120C14Rik	0	0	0	0	0	0	0	0	0	0	0	0	0	0	0	0	0	0	0	0	25.1629	0	37.0038
1700120E14Rik	0	0	0	0	0	0	0	0	0	0	0	0	0	0	0	0	0	0	0	0	0	0	0
1700120G07Rik	0	0	0	0	0	0	0	0	0	0	0	0	0	0	0	0	0	0	0	0	0	0	0
1700120K04Rik	0	0	0	0	0	0	0	0	0	0	0	0	0	0	0	0	0	0	0	0	0	0	0
1700121L16Rik	0	0	0	0	0	0	0	0	0	0	0	0	0	0	0	0	0	0	0	0	0	0	0
1700121N20Rik	0	0	0	0	0	0	0	0	0	0	0	0	0	0	0	0	0	0	0	0	0	0	0
1700122O11Rik	0	0	0	0	0	0	0	0	0	0	0	0	0	0	0	0	0	0	0	0	0	0	0
1700123I01Rik	0	0	0	0	0	0	0	0	0	0	0	0	0	0	0	0	0	0	0	0	0	0	0
1700123K08Rik	0	0	0	0	0	0	0	0	0	0	0	0	0	0	0	0	0	0	0	0	0	0	0
1700123L14Rik	0	0	0	0	0	0	0	0	0	0	0	0	0	0	0	0	0	0	0	0	0	0	0
1700123M08Rik	0	0	0	0	0	0	0	0	0	5.97521	0	0	0	0	0	0	0	0	0	0	4.50961	0	6.78481
1700123O12Rik	0	0	0	0	0	0	0	0	0	0	0	0	0	0	0	0	0	0	0	0	0	0	0
1700123O20Rik	45.1082	68.4033	100.995	61.4378	44.4089	66.5159	63.207	57.2864	95.6175	80.0896	58.9151	49.1156	196.089	82.9174	163.756	134.152	45.2224	75.9621	7.27816	20.1975	37.3058	8.13901	37.59
1700123O21Rik	0	0	0	0	0	0	0	0	0	0	0	0	0	0	0	0	0	0	0	0	0	0	0
1700125D06Rik	0	0	0	0	0	0	0	0	0	0	0	0	0	0	0	0	0	0	0	0	0	0	0
1700125G02Rik	0	0	0	0	0	0	0	0	0	0	0	0	0	0	0	0	0	0	0	0	0	0	0
1700125G22Rik	0	0	0	0	0	0	0	0	0	0	0	0	0	0	0	0	0	0	0	0	0	0	0
1700125H03Rik	0	0	0	0	0	0	0	0	0	0	0	0	0	0	0	0	0	0	0	0	0	0	0
1700125H20Rik	0	0	0	0	0	0	0	0	0	0	0	0	0	0	0	0	0	0	0	0	0	0	0
1700126H18Rik	0	0	0	0	0	0	0	0	0	0	0	0	0	0	0	0	0	0	0	0	0	0	0
1700128A07Rik	0	0	0	0	0	0	0	0	0	0	0	0	0	0	0	0	0	0	0	0	0	0	0
1700128F08Rik	0	3.64605	0	0	7.16269	0	0	0	0	6.96598	0	3.92852	0	0	0	0	0	0	0	0	0	0	0
1700129C05Rik	0	0	0	0	0	0	0	0	0	0	0	0	0	0	0	0	0	0	0	0	0	0	0
1810006J02Rik	0	0	0	0	0	0	0	0	0	0	0	0	0	0	0	0	0	0	0	0	0	0	0
1810006K21Rik	490.159	300.609	157.359	244.468	159.991	222.178	392.086	591.25	1126.81	328.896	251.865	550.36	140.144	423.072	485.327	269.918	125.889	337.285	316.175	199.456	344.968	272.921	460.701
1810007C17Rik	0	0	0	0	0	0	0	0	0	0	0	0	0	0	0	0	0	0	0	0	0	0	0
1810007D17Rik	0	0	0	0	0	0	0	0	0	0	0	0	0	0	0	0	0	0	0	0	0	0	0
1810007I06Rik	0	0	0	0	0	0	0	0	0	0	0	0	0	0	0	0	0	0	0	0	0	0	0
1810008A18Rik	14.596	0	0	1.87647	2.36011	0	3.65868	17.5305	0	0	0	2.50182	10.1718	0	0	2.3686	7.05067	0	0	0	0	4.54899	3.7307
1810008I18Rik	0	0	0	0	0	0	0	0	0	0	0	0	0	0	0	0	0	0	0	0	0	0	0
1810009A15Rik	138.69	415.326	229.502	545.288	188.696	268.541	464.831	426.307	409.149	461.894	407.738	520.054	17.0326	454.304	54.6848	295.155	145.387	67.4026	393.939	117.579	84.7652	187.101	252.465
1810009J06Rik	0	0	0	0	0	0	0	0	0	0	0	0	0	0	0	0	0	0	0	0	0	0	0
1810010D01Rik	0	0	0	0	0	0	0	0	0	0	0	0	0	0	0	0	0	0	0	0	0	0	0
1810010H24Rik	0	0	0	0	0	17.6942	0	0	0	0	0	0	0	4.9953	0	0	0	0	0	0	0	0	0
1810011H11Rik	0	0	0	0	0	0	0	0	0	0	0	0	0	0	0	0	0	0	0	0	0	0	0
1810011O10Rik	0	80.0328	29.2904	39.608	60.8031	21.2554	35.1537	0	54.7921	35.5215	164.18	99.8194	15.9816	0	87.3395	24.6491	32.4118	0	0	0	17.0113	0	11.0678
1810012K16Rik	0	0	0	0	0	0	0	0	0	0	0	0	0	0	0	0	0	0	0	0	0	0	0
1810012P15Rik	0	0.6635	0.820101	0	0	0	0.973641	0	2.52123	0	7.68835	1.47562	0.617529	0.734617	1.82533	1.70013	1.10232	0	3.58444	0	2.51407	0	9.07036
1810013A23Rik	0	0	0	0	0	0	0	0	0	0	0	0	0	0	0	0	0	0	0	0	0	0	0
1810013D10Rik	28.5371	0	11.2747	0	40.7248	75.2273	26.6941	53.844	0	0	0	9.1622	7.17288	9.37303	140.143	27.9109	49.6523	275.631	265.934	146.757	116.199	48.4165	245.251
1810013L24Rik	33.3212	98.849	118.412	36.9552	26.983	79.5158	54.6633	38.8642	0	28.51	29.1126	38.3962	34.315	111.485	35.6978	35.0324	6.71489	34.1312	0	31.8485	53.3204	1.75899	3.66246
1810014B01Rik	0	0	0	0	1.0904	0	0	0	0	0	0	1.0688	0	0	0	1.81702	0	0	1.10971	2.63855	0.917808	0	0
1810014F10Rik	0	0	0	0	0	0	0	0	0	0	94.896	0	0	0	0	0	0	90.5558	124.878	125.459	206.541	70.7664	113.437
1810018F18Rik	0	0	0	0	0	0	0	0	0	0	0	0	0	0	0	0	0	0	0	2.92189	0	0	0
1810019D21Rik	0	0	0	0	0	0	0	0	0	0	0	0	0	0	0	0	0	0	0	0	0	0	13.1457
1810019J16Rik	0	0	0	0	0	0	0	0	0	0	0	0	0	0	0	0	0	0	0	0	0	0	0
1810020D17Rik	14.0654	13.4603	0	40.2658	20.975	0	40.1069	0	42.0941	36.3075	0	0	0	29.4916	75.3955	0	7.95138	106.594	18.6438	15.9517	14.8375	33.1255	64.8566
1810020O05Rik	0	0	0	0	0	0	0	0	0	0	0	0	0	0	0	0	0	0	0	0	0	0	0
1810021B22Rik	0	0	0	0	0	0	0	0	0	0	0	0	0	0	0	0	11.8354	0	0	0	0	0	0
1810022K09Rik	573.143	663.934	806.128	415.592	732.621	409.229	635.347	714.662	1109.23	956.115	270.575	586.929	1007.54	368.266	1101.95	610.538	288.674	275.208	597.101	434.943	368.042	389.332	345.824
1810024B03Rik	0	0	0	0	0	0	0	0	0	0	0	0	0	0	0	0	0	0	0	0	0	0	0
1810026B05Rik	11.3376	11.6251	5.32859	15.6844	27.1581	2.06771	2.80307	22.6235	5.50852	0.609174	20.6398	11.1317	7.50932	26.4348	7.07945	8.86851	0	24.257	23.8871	23.6149	8.33401	16.5115	1.18491
1810026J23Rik	0	0	2.52931	32.6775	0	0	1.48379	2.00301	4.39615	0	5.73018	3.52371	0	1.19542	12.0326	3.00049	0.991968	0	0	0	0	0	0
1810027O10Rik	51.2386	139.592	104.304	0	111.153	142.197	255.461	235.472	233.928	187.95	123.822	29.4274	25.9257	93.1726	87.5208	378.184	40.4608	125.257	358.674	167.835	245.915	103.844	362.467
1810029B16Rik	60.1895	29.0641	39.2313	16.6626	34.7812	13.1517	58.6386	36.7801	40.6319	14.8218	26.7051	68.8848	31.6198	36.3263	0	13.9784	56.0947	0	0	6.18762	3.9385	0	21.2663
1810030J14Rik	0	0	0	0	0	0	0	0	0	0	0	0	0	0	0	0	0	0	0	0	0	0	0
1810030N24Rik	13.3523	46.7679	0	49.8293	18.1743	24.7188	8.05665	0	0	0	0	0	0	0	0	18.9222	22.9511	26.0554	92.2774	15.7691	51.7726	49.0432	68.2233
1810030O07Rik	5.66928	39.2648	14.6754	1.16129	37.8147	32.5706	7.71416	18.2511	0	51.032	1.23061	36.1659	34.5587	13.3866	8.14313	3.99141	27.1152	12.6564	6.52135	0	0	16.0786	31.7601
1810031K17Rik	0	0	0	0	0	7.85538	6.11538	5.77845	25.4779	19.1211	4.89385	0	5.08064	2.16342	10.4657	2.0361	10.0047	3.67472	10.3455	4.37006	0	0	5.11926
1810032O08Rik	26.1108	69.0605	0	53.4784	65.2187	21.6667	55.4247	49.1718	0	14.6307	14.6372	0	34.1319	58.1293	0	26.278	0	0	54.6336	0	0	0	14.3005
1810033B17Rik	0	0	0	0	0	0	0	0	0	0	0	0	0	0	0	0	0	0	0	0	0	0	0
1810034E14Rik	0	0	0	0	0	0	0	0	0	0	16.1682	0	6.56271	0	0	0	2.34884	0	0	0	0	0	3.24097
1810035I16Rik	0	0	0	0	0	0	0	0	0	32.8124	0	0	0	0	0	0	0	0	0	72.1645	0	0	0
1810035L17Rik	782.894	472.54	231.857	563.531	751.428	611.958	358.881	361.858	526.071	357.935	112.639	484.416	766.313	513.298	995.027	665.744	174.85	322.813	291.314	347.404	392.751	165.27	407.342
1810037I17Rik	35.977	15.5584	13.6268	48.5871	17.8822	50.827	18.9795	38.461	78.047	15.405	83.5898	28.4114	14.8033	29.7138	50.2751	38.3243	45.853	127.259	128.62	78.557	77.388	30.7072	97.9121
1810041L15Rik	0	0	0	0	0	0	0	0	0	0	0.569198	0	1.12661	0	0	0	0	0	0	0	0	0	2.4997
1810043G02Rik	6.50785	27.9095	12.9336	0	0	0	0	12.692	0	18.7849	0	0	7.38815	15.3917	0	0	18.7856	0	16.0111	0	5.57399	0	3.01543
1810043H04Rik	234.968	0	0	0	36.3459	0	0	0	0	98.2076	33.0549	0	0	0	210.682	37.9358	20.6666	505.282	83.9293	127.026	149.507	150.383	81.0736
1810044D09Rik	0	0	0	0	0	0	0	0	0	0	0	0	0	0	0	0	0	0	0	0	0	0	0
1810046J19Rik	129.575	36.7342	78.8914	9.56167	70.5428	38.1257	91.7649	202.296	88.6743	134.437	52.7368	194.279	42.1817	108.078	129.606	201.196	102.505	161.948	229.433	127.863	214.563	66.9586	280.094
1810046K07Rik	0	0	0	0	0	0	0	0	0	0	0	0	0	0	0	0	0	0	0	0	0	0	0
1810048J11Rik	1.47268	9.86601	3.26946	3.16222	0.731467	1.5938	5.96085	2.72453	0	0.750627	2.59558	0	0	2.33543	2.15801	11.4533	3.8977	0	0	0	0	5.79535	3.07047
1810049H13Rik	0	0	19.7783	0	0	0	0	0	0	0	0	15.3266	0	0	0	0	0	0	10.8983	15.8118	0	27.9853	11.0417
1810053B23Rik	0	0	0	0	0	0	0	0	0	0	0	0	0	0	0	0	0	0	0	0	0	0	0
1810055G02Rik	65.1689	100.938	89.8709	23.3945	34.1054	57.7307	76.5825	89.9732	66.1834	29.6605	29.8176	25.5168	83.4392	68.4416	31.3102	54.9546	132.774	36.1249	0	24.2266	126.312	56.5643	37.9055
1810058I24Rik	52.444	33.77	79.9582	36.1427	42.7933	37.0923	51.8724	49.9956	163.18	41.9984	60.1482	100.354	46.9208	19.6348	86.5415	49.2178	58.4368	113.169	63.0197	25.3826	76.4958	55.7633	137.265
1810062G17Rik	0	0	0	0	0	0	0	26.7267	0	0	0	48.2421	0	0	50.0806	0	0	0	0	0	0	0	56.6586
1810062O18Rik	0	0	0	0	0	0	0	0	0	0	0	0	0	0	0	0	0	0	0	0	0	0	0
1810063B05Rik	49.9327	33.3553	38.8437	8.93513	0	0	78.6852	0	52.0533	0	0	0	43.5359	36.8658	0	0	20.4796	111.049	32.7527	133.352	177.976	0	30.6097
1810063B07Rik	2.44897	3.3723	2.60847	1.06862	1.22046	0	4.7919	6.83267	0	2.45311	2.10768	1.27737	0	3.76477	6.53731	0	5.92108	12.3019	19.9744	21.3154	6.82986	1.84262	15.7376
1810064F22Rik	0	0	0	0	0	0	1.37982	0	0	0	0.964941	0	0	0	0	0	1.12657	0	0	2.88179	0	0	0
1810065E05Rik	0	0	0	0	0	0	0	0	0	0	0	0	0	0	0	0	0	0	0	0	0	0	0
1810074P20Rik	0	0	0	1.06459	1.2001	7.21473	0	2.33754	0	0	0	1.20548	0	8.04643	0	0	2.53692	5.17388	10.5296	2.2656	2.56179	3.93311	5.87068
2010001E11Rik	0	0	0	0	0	0	0	0	0	0	0	0	0	0	0	0	0	0	0	0	0	0	0
2010001M06Rik	0	0	0	0	30.2833	0	0	0	0	0	0	0	0	0	0	0	0	0	0	0	0	0	0
2010001M09Rik	0	0	0	0	0	0	0	0	0	0	0	0	0	0	0	0	0	0	0	0	0	0	0
2010002M12Rik	4.16752	0	0	1.14455	0	0	0.749451	0	0	0.654739	14.3901	16.2858	0.591695	3.18503	0	0	1.50289	0.914998	1.31137	0.826043	0	0	0
2010002N04Rik	45.4183	25.962	58.6264	163.895	69.146	6.72186	36.5944	54.8725	0	68.8722	76.9196	67.2474	86.9139	25.1805	109.576	128.164	89.0268	0	0	0	0	0	0
2010003K11Rik	0	0	0	0	0	0	0	0	0	0	0	0	0	0	0	0	0	0	0	0	0	0	0
2010003K15Rik	0	0	0	0	0	0	0	0	0	0	0	0	0	0	0	0	0	0	0	62.4923	0	0	0
2010003O02Rik	0	0	0	0	113.501	218.113	0	0	0	294.831	0	0	0	0	0	80.6154	0	0	105.229	0	179.867	0	0
2010005H15Rik	0	0	0	0	0	26.2687	0	0	0	0	0	0	0	0	0	0	0	106.469	32.3414	67.5094	0	17.6367	0
2010009K17Rik	0	0	0	0	0	0	0	0	0	0	0	0	0	0	0	0	0	0	0	0	0	0	0
2010010A06Rik	0	0	0	0	0	0	0	0	0	0	0	0	0	0	0	0	0	0	0	0	0	0	0
2010011I20Rik	0	5.82347	2.87144	0	4.81446	12.832	5.15392	0	4.44314	12.6859	8.32984	1.28114	2.1976	0	0	5.99441	11.1492	0	0	0	0	0	1.45346
2010012O05Rik	3.57119	0	4.00641	1.5288	14.5569	1.28392	12.0606	9.76663	14.8076	0	1.56035	0	1.67459	11.3548	4.89655	10.2469	6.46114	0	0	0	0	0	5.40875
2010015L04Rik	0	0	0	0	0	0	0	0	0	0	0	0	1.63768	0	0	2.26228	0	0	6.46542	0	0	7.39369	1.94716
2010016I18Rik	0	0	0	0	0	0	0	0	0	0	0	0	0	0	0	0	0	0	0	0	0	0	0
2010106C02Rik	0	0	0	0	0	0	0	0	0	0	0	0	0	0	0	0	0	0	0	0	0	0	0
2010106E10Rik	0	0	0	0	0	0	0	0	0	0	0	0	0	0	0	0	0	0	0	0	0	0	0
2010106G01Rik	4.48902	15.8146	23.0904	22.01	9.04862	14.64	13.8105	15.4511	0	12.588	44.7582	15.6032	5.78977	16.7887	42.2941	19.2101	51.1572	0	0.842645	3.11466	1.38951	3.91578	6.78952
2010107E04Rik	294.306	476.368	485.161	517.315	395.836	558.125	452.983	409.304	1242.89	439.85	525.907	559.61	293.124	557.032	798.667	329.39	364.153	1381.17	870.368	956.716	708.362	258.513	1097.34
2010107G12Rik	0	0	0	0	0	0	0	0	0	0	0	0	0	0	0	0	0	0	0	0	0	0	0
2010107G23Rik	0	6.22931	3.95576	2.56457	12.4105	0	0	0	0	0	0	0	2.78915	0	0	0	2.14061	0	0	0	0	0	0
2010107H07Rik	62.6738	300.397	99.1001	57.9216	36.1305	47.3979	57.9032	0	0	135.964	161.602	157.446	128.11	41.8012	220.801	41.515	25.001	119.925	121.327	42.3096	77.7862	142.261	151.489
2010109A12Rik	0	0	0	0	0	0	0	0	0	0	0	0	0	0	0	0	0	0	0	0	0	0	0
2010109I03Rik	0	0	0	0	0	0	3.74555	0	0	0	0	0	0	0	0	0	0	2.52519	0	0	0	0	0
2010109K11Rik	4.1291	0	2.73616	1.10212	23.5387	4.81063	0	13.5036	0	2.5247	0	2.41433	0.561566	13.7052	0	0	1.42197	0	0	0	0	0	2.76483
2010110P09Rik	0	0	0	0	0	0	0	0	0	0	0	0	0	0	0	0	0	0	0	0	0	0	0
2010111I01Rik	2.70519	8.1994	10.8618	1.28477	0	7.56095	5.09633	12.7937	16.5608	3.02449	12.6494	1.75953	1.43079	12.7295	0	0	7.53365	16.4896	16.9311	0	4.42424	0	15.0573
2010204K13Rik	0	0	0	7.6945	28.9283	6.33115	78.5312	40.331	0	71.5104	0	0	23.4014	0	0	0	0	0	0	0	0	12.9838	0
2010300C02Rik	0	0	0	0	0	0	0	0	0	0	0	0	0	0	0	0	0	0	0	0	0	0	0
2010305A19Rik	0	0	0	5.79465	0	0	2.79636	11.5396	25.2165	0	0	0	0	4.03999	0	2.09947	2.51682	5.56704	2.99364	30.8936	10.0687	6.38494	14.5855
2010308F09Rik	0	0	0	0	0	0	0	0	0	0	0	0	0	0	0	0	0	0	0	0	0	0	0
2010310C07Rik	0	0	0	0	0	0	0	0	0	0	0	0	0	0	0	0	0	0	0	0	0	0	0
2010315B03Rik	0	0	1.3146	0.56304	0	0.464082	0	0	0	0	0	32.7201	0.583724	3.87388	24.7264	0	6.19953	0	1.34777	0	0	0	4.19992
2010317E24Rik	0	0	0	0	0	0	0	0	0	0	0	0	0	0	0	0	0	14.9808	0	0	0	7.08612	3.24519
2010320M18Rik	0	28.3323	0	21.8417	53.8381	17.2404	84.1361	0	0	23.1895	0	0	0	0	67.0745	0	0	102.657	0	28.8335	17.5911	0	0
2010321M09Rik	0	20.068	0	17.096	0	9.17837	4.1945	2.58324	23.4904	18.7061	9.08054	15.8668	7.98784	19.0811	4.16668	3.81857	16.3882	0	11.8258	0	7.77001	7.52459	16.2771
2200002D01Rik	0	0	0	0	0	0	0	0	0	0	0	0	0	0	0	0	0	0	121.69	113.386	214.536	71.1058	137.653
2200002J24Rik	0	0	0	0	0	0	0	0	0	0	0	0	0	0	0	0	0	0	0	17.1655	0	0	0
2200002K05Rik	0	0	0	0	0	0	0	0	0	0	0	0	0	0	0	0	0	0	0	0	0	0	0
2210009G21Rik	0	0	0	0	0	34.505	3.43179	6.37474	0	0	0	0	0	0	0	0	0	33.4749	0	0	0	0	1.56975
2210010C04Rik	0	0	0	0	0	0	0	0	0	0	0	0	0	0	0	0	0	0	0	0	0	0	0
2210010C17Rik	0	4.25672	0	0	0	0	0	0	0	0	0	0	0	0	0	0	0	0	0	0	0	0	0
2210012G02Rik	0	1.32967	3.30314	2.23092	0	2.33866	0	2.26131	9.81029	5.87125	0	6.54402	1.21973	1.47124	0	1.6488	2.55506	10.5347	0	0	0.494955	1.15457	6.24958
2210013O21Rik	45.8559	123.663	264.795	62.8878	92.111	243.386	76.3885	184.588	99.3791	168.607	125.764	107.349	278.368	28.9863	44.9719	118.147	32.3848	47.3377	37.4935	0	48.2612	45.633	10.0113
2210015D19Rik	8.60722	0	3.69244	14.3892	0	3.4611	0	0	0	12.0879	6.80535	0	2.23616	12.1859	0	0	1.76157	10.313	0	9.18852	7.11733	15.291	7.20229
2210016F16Rik	14.7848	5.10901	2.21722	0	5.13335	3.40182	0	0	5.9332	1.60556	1.48988	1.83478	4.51533	28.6208	0	14.0099	18.3249	0	0	4.05995	0	0	10.4852
2210016L21Rik	60.4406	8.64025	23.6892	24.7611	0	19.4265	26.9636	23.5602	50.0482	0	0	8.98594	7.05084	28.8308	43.4273	53.4189	12.6424	37.8594	0	0	0	50.0411	27.2587
2210018M11Rik	1.83023	8.25899	1.35249	5.86996	25.8218	0.689001	0	29.3892	3.7925	0	3.60755	3.36958	0	5.73492	0	0	5.38702	0	0	6.0063	8.10297	5.62344	7.8339
2210019I11Rik	0	0	0	0	0	0	0	0	0	0	0	0	0	0	0	0	0	0	0	0	0	0	0
2210020M01Rik	0	0	0	0	0	0	0	0	0	0	0	0	0	0	0	0	0	17.9614	0	0	41.9464	0	0
2210021J22Rik	15.5731	32.1187	29.9951	0	0	0	0	0	0	0	0	0	17.1607	0	64.7107	0	23.1763	52.7452	45.1646	100.891	137.38	51.2572	83.5487
2210039B01Rik	0	0	0	3.89438	0	3.34101	0	0	0	4.82407	0	0	0	0	0	0	0	0	0	5.81072	0	0	0
2210403K04Rik	6.58791	29.3233	24.4127	3.94547	10.7987	27.3451	22.4106	17.9482	13.9532	9.426	9.34377	29.5203	7.29427	24.4816	22.6568	2.35592	12.392	2.06157	5.99901	11.6765	16.3164	0	14.6915
2210404J11Rik	0	0	0	0	0	0	0	0	0	5.76666	0	0	0	0	8.55083	0	4.45178	0	0	0	0	0	6.39313
2210404O07Rik	0	0	0	0	0	0	0	0	0	0	0	0	0	0	0	0	0	0	0	0	0	0	0
2210404O09Rik	0	3.52573	0	0	16.6612	2.56192	0	5.27869	0	1.34878	0	0	1.16492	0	30.6107	0	1.39169	1.91367	2.68722	1.69264	7.66784	9.96636	12.2482
2210407C18Rik	0	0	0	0	0	0	0	0	0	0	0	0	0	0	0	0	0	0	0	0	0	0	0
2210408F21Rik	0	0	0	0	0	0	82.8993	0	0	0	34.2401	0	0	0	52.8431	45.3285	0	0	34.6604	0	0	0	7.34098
2210408I21Rik	0	25.5688	0	0	0	0.949184	16.9387	0	6.99379	1.45834	3.44489	3.98658	20.1108	7.70252	0	14.7664	3.28395	2.11383	5.2727	0	0	0	9.37221
2210409D07Rik	0	0	0	0	0	0	0	0	0	0	0	0	0	0	0	0	0	0	0	0	0	0	0
2210409E12Rik	0	0	0	0	0	0	0	0	0	0	0	0	0	0	0	0	0	0	0	0	0	0	0
2210411K11Rik	0	0	19.2157	0	0	0	0	0	0	0	0	0	0	0	0	0	0	0	0	0	0	0	0
2210414B05Rik	0	0	0	0	0	0	0	0	0	0	0	0	0	0	0	0	0	0	0	0	0	0	0
2210415F13Rik	0	0	0	0	0	0	0	0	0	0	0	0	0	0	0	0	0	0	0	0	0	0	0
2210416O15Rik	0	0	0	0	0	0	0	0	0	0	0	0	0	0	0	0	0	0	0	0	0	0	0
2210417A02Rik	0	0	0	0	0	0	0	0	0	0	0	0	0	0	0	0	0	0	0	0	0	0	0
2210417K05Rik	0	0	0	0	0	0	0	67.8994	0	0	0	0	0	23.8153	112.768	0	0	0	0	0	0	0	0
2210420H20Rik	0	0	0	0	0	9.43177	0	0	0	0	0	0	12.407	0	0	0	0	0	0	0	0	0	0
2300002M23Rik	0	0	0	0	0	0	0	0	0	0	0	0	0	0	0	0	0	0	0	0	0	0	0
2300003K06Rik	0	0	0	0	0	0	0	0	0	0	0	0	0	0	0	0	0	0	0	0	0	0	0
2300005B03Rik	0	0	0	0	0	0	0	0	0	0	0	0	0	0	0	0	0	0	0	0	0	0	0
2300009A05Rik	43.5705	0	28.1096	17.2481	71.0557	58.9277	0	0	0	0	0	25.692	0	0	74.2519	0	16.0667	158.393	40.4923	0	0	0	65.1137
2310001A20Rik	0	0	13.426	0	12.5825	21.6573	0	0	0	0	28.0251	21.1139	69.3849	7.09639	0	7.65164	17.2593	35.5113	16.6313	12.9701	4.61698	3.81001	28.4647
2310001H17Rik	0	0	0	0	0	0	0	0	0	0	0	0	11.9578	0	0	0	0	0	0	0	0	0	0
2310001H18Rik	0	0	0	0	0	0	0	0	0	0	0	0	0	0	0	0	0	0	0	0	0	0	0
2310001K24Rik	0	0	0	0	0	0	0	0	0	0	0	0	0	0	0	0	0	0	0	0	0	0	0
2310002D06Rik	0	0	0	0	0	0	0	0	0	0	0	0	0	0	0	0	0	0	0	0	0	0	0
2310002J15Rik	0	0	0	0	0	0	0	0	0	0	0	0	0	0	0	0	0	0	0	0	0	0	0
2310002L09Rik	0	0	0	0	0	0	0	0	0	0	0	0	0	0	0	0	0	0	0	0	0	0	0
2310002L13Rik	0	0	0	58.3717	0	0	0	5.67981	0	0	0	0	0	0	0	0	0	0	0	0	0	0	0
2310003C23Rik	3.26294	0	1.92383	0	0	13.905	0	15.0213	0	0	5.84812	7.13283	0	14.2719	23.8868	18.5146	9.0401	2.0717	3.05669	2.06064	16.9685	2.67068	7.25908
2310003F16Rik	463.643	316.459	443.093	415.758	691.12	512.305	533.912	534.955	302.258	451.057	315.824	465.649	354.235	491.367	383.94	572.78	241.328	395.548	606.729	627.464	553.29	243.121	294.185
2310003H01Rik	0	20.9496	0	0	0	0	5.40298	0	0	0	0	0	0	0	0	0	3.64525	58.8528	0	0	38.3009	25.0002	64.3747
2310003L22Rik	0	2.54769	1.55735	32.042	10.6781	7.47419	11.1258	0	0	0	19.6641	12.8206	8.42593	4.28239	0	0	3.47765	9.61658	15.8658	1.62691	19.3289	4.31544	14.5515
2310004I24Rik	0	4.57826	21.8574	0	4.76712	4.86061	19.6646	8.62553	0	38.7704	0	35.3994	0	5.08661	90.4853	3.36909	12.5099	3.01878	0	0	1.8686	0	6.63728
2310004N24Rik	0	19.1033	25.8627	28.5645	0	0	15.3356	43.6914	93.4106	24.7781	7.96355	51.0007	0	0	77.6433	19.9567	11.6194	84.2872	157.939	75.7762	109.858	18.4651	95.4108
2310005A03Rik	0	0	0	0	0	0	0	0	0	0	2.77824	0	0	0	0	0	0	0	0	0	0	0	0
2310005E17Rik	0	0	0	0	0	0	0	0	0	0	0	0	0	0	0	0	0	0	0	0	0	0	0
2310005G13Rik	0	0	0	0	0	0	0	0	0	0	0	0	0	0	0	0	0	0	0	0	0	0	0
2310007B03Rik	0	0	0	0	0	0	0	0	0	0	0	0	0	0	0	0	0	0	0	0	0	0	0
2310007L24Rik	0	0	0	0	0	0	0	0	0	0	0	0	0	0	0	0	0	0	0	0	0	0	0
2310008H04Rik	0	1.15781	18.978	0.961365	0	3.11554	0	7.83263	0	2.23988	11.2145	0	0	15.3809	0	7.12686	12.3434	2.62486	5.06625	0	0.848011	0	11.6691
2310008H09Rik	22.109	11.1999	6.23062	13.4674	3.42667	9.68735	7.14058	5.89508	0	10.3149	8.92232	11.3324	12.4791	3.72541	2.40137	25.2892	18.446	1.85713	3.01126	9.77713	3.57937	0	15.7063
2310008N11Rik	0	0	0	0	0	0	0	0	0	0	0	13.8489	0	0	0	0	0	0	0	0	0	0	0
2310009A05Rik	98.2356	100.182	177.431	0	0	102.612	108.897	90.4814	0	405.137	22.447	271.468	0	0	0	0	19.6554	62.3446	91.584	0	59.0864	173.86	0
2310009B15Rik	165.976	32.3177	41.6254	49.3105	63.1001	241.268	48.5815	52.1163	0	146.758	28.0466	244.542	86.158	70.2921	0	0	61.056	0	0	0	0	60.0431	57.4008
2310010J17Rik	0	0	0	0	0	0	0	0	0	0	0	0	0	0	0	0	0	0	0	0	0	0	0
2310010M20Rik	21.3523	5.25225	6.30649	6.89382	5.52492	5.70984	15.0833	29.6301	22.8339	8.22291	14.3737	2.92626	4.98591	5.80958	38.2727	15.1864	26.8546	17.1174	4.97629	16.8626	2.13853	26.8895	0
2310011J03Rik	39.5349	23.3858	0	17.0605	0	3.56391	19.2394	38.2069	0	41.9577	18.9557	0	23.9021	6.49245	29.9961	0	51.4731	0	0	61.4685	30.7163	0	26.0735
2310014F07Rik	0	0	0	0	0	0	0	0	0	0	0	0	0	0	0	0	0	0	0	0	0	0	0
2310014L17Rik	0	0	2.1097	2.59696	0	0	0	0	0	1.4949	0	1.74425	0	0	0	0	0	0	0	0	0	0	1.53255
2310015A10Rik	1.47484	0	3.97962	0	0.834262	0	7.02039	0	6.24107	0	0	0	0	0	0	0	0	0	0	1.95908	1.82396	0	0
2310015B20Rik	0	0	0	0	0	0	0	0	0	0	0	0	0	0	0	0	0	0	0	0	0	0	0
2310015D24Rik	0	0	0	0	0	0	0	0	0	0	0	0	0	0	0	0	0	0	0	0	0	0	0
2310016D03Rik	0	0	0	0	0	0	0	0	0	0	0	0	0	0	0	0	0	0	0	0	0	0	0
2310016M24Rik	139.774	134.609	120.333	115.329	113.958	157.946	93.5207	22.2579	182.392	265.268	127.974	48.2763	112.943	132.734	319.511	295.648	109.176	485.065	223.986	226.088	387.638	167.708	305.387
2310020H05Rik	0	0	0	0	0	0	0	0	0	0	0	0	0	0	0	0	0	0	0	0	0	0	0
2310021P13Rik	0	1.49062	0	5.38305	0	1.79147	0	5.6867	0	10.6858	2.40403	0	0	0	7.61804	2.45884	1.37534	1.15402	0	0	0.835673	0	8.56682
2310022A10Rik	0	0	0	8.54014	17.8464	6.7058	0	29.1855	0	0	41.0437	0	13.5643	0	0	0	0	0	0	0	4.56933	0	31.0498
2310022B05Rik	5.80009	0	2.45693	10.4723	0	2.47869	0	0	0	0	0	4.02377	3.19182	12.4666	4.90427	1.92357	3.46367	12.5063	17.237	0	8.71755	3.41526	6.29209
2310028H24Rik	0	0	0	0	2.45331	0	0	0	0	0	0	0	0	0	0	0	0	0	0	0	0	0	0
2310030A07Rik	0	0	0	0	0	0	0	0	0	0	0	0	0	0	0	0	0	0	0	0	0	0	0
2310030G06Rik	0	0	0	0	0	0	0	0	0	0	0	0	0	0	0	0	3.10239	42.4218	0	0	0	5.67995	24.2507
2310030N02Rik	0	0	0	0	15.1353	0	0	0	0	0	0	0	0	5.69786	0	0	4.22387	0	0	6.46247	0	0	18.6911
2310033E01Rik	0	0	0	0	0	0	0	0	0	0	0	0	0	0	0	0	0	0	0	0	0	0	0
2310033P09Rik	18.3811	0	0	17.5907	0	6.75441	0	0	0	0	0	0	19.2969	0	0	11.5423	0	58.3242	0	13.2253	179.634	46.3802	8.20732
2310034C09Rik	0	0	0	0	0	0	0	0	0	0	0	0	0	0	0	0	0	0	0	0	0	0	0
2310034G01Rik	0	0	0	0	0	0	0	0	0	0	0	0	0	0	0	0	0	0	0	0	0	0	0
2310034O05Rik	0	0	0	0	0	0	0	0	0	0	3.74631	0	0	0	0	0	0	0	0	0	0	0	0
2310035C23Rik	0	13.6927	20.9662	13.9054	13.1517	5.78547	2.97818	3.59169	10.6255	19.4265	4.52363	4.43184	3.66254	11.7619	0	8.26454	2.0235	0	13.3725	11.7662	0	6.96628	4.65365
2310035K24Rik	0	0	0	0	0	0	0	14.7591	0	73.7594	0	0	18.006	0	0	0	5.95175	0	0	0	70.6552	20.4965	11.8411
2310036O22Rik	70.3603	37.118	30.5794	30.3788	12.7537	57.4654	18.3126	21.8924	148.231	11.5388	33.6507	13.6584	0	42.003	0	63.8725	52.9026	15.0872	10.4744	58.1317	8.95957	0	50.5409
2310037I24Rik	16.6537	0	25.3622	33.5552	67.4198	52.3796	63.3485	74.2893	223.776	84.1048	48.2334	129.49	88.5747	61.8694	129.801	78.4635	40.9292	20.9442	34.5583	11.2392	2.25589	18.0187	109.456
2310039H08Rik	0	19.5752	26.3462	0	18.4878	11.1948	63.9874	0	0	114.816	83.3391	83.2792	0	22.6086	0	0	19.1989	0	55.3625	42.8869	24.5287	113.889	132.241
2310039L15Rik	0	0	0	14.655	8.91002	0	0	0	0	8.81865	0	0	0	9.76657	0	12.3411	0	0	7.98629	0	0	0	0
2310040G24Rik	0	0	0	0	0	0	0	0	0	0	0	0	0	0	0	0	0	0	44.6398	0	0	0	0
2310042D19Rik	0	0	0	0	0	0	0	0	0	0	0	0	1.08593	0	0	0	0	3.76729	0	0	0	0	3.2918
2310042E22Rik	0	0	0	0	0	0	0	0	0	0	0	0	0	0	0	0	0	0	0	0	0	0	4.16755
2310043J07Rik	0	0	0	0	0	0	0	0	0	0	0	0	0	10.6373	22.8601	0	4.37567	0	0	0	0	0	0
2310043L19Rik	0	0	0	0	0	0	0	0	0	0	0	0	0	0	0	0	0	0	0	0	0	0	0
2310043O21Rik	0	0	0	0	0	0	0	0	0	0	0	0	0	0	0	0	0	0	0	0	0	0	0
2310044G17Rik	0	0	1.12738	1.65034	0.984679	0	8.13136	0	0	0	2.57086	4.14291	15.3	0	0	0	6.07318	0	3.47134	3.5501	0	8.02368	5.70901
2310044H10Rik	0	15.1634	28.032	0	0	3.29496	0	0	28.4431	0	0	0	0	17.1067	0	13.1921	15.1633	0	20.0969	42.8033	20.5373	19.6638	21.9701
2310045N01Rik	0	15.2709	0	67.0394	85.9927	87.712	24.6331	0	93.6142	129.464	12.7894	64.8677	24.4781	85.6879	0	15.0223	26.7105	14.4877	0	0	38.081	0	23.3946
2310046A06Rik	0	0	0	0	0	0	0	0	0	0	0	0	0	0	0	0	0	69.3949	93.3738	69.71	113.256	36.7034	83.3764
2310046O06Rik	6.99488	16.8722	0	2.28318	0	10.0811	10.4561	9.04641	0	7.91611	25.3798	16.7555	0	39.1924	0	16.0993	2.95056	0	30.5117	0	15.9638	0	31.8077
2310047B19Rik	0	0	0	0	0	0	0	0	0	0	0	0	0	0	0	0	0	0	0	0	0	0	0
2310047M10Rik	0	0	0	0	0	0	0	0	0	0	0	0	0	0	0	0	0	0	0	7.3806	0	0	4.10916
2310050B05Rik	0	0	0	0	0	0	0	0	0	0	0	0	0	0	0	0	0	148.327	52.1632	0	0	0	148.985
2310050C09Rik	0	0	0	0	0	0	0	0	0	0	0	0	0	0	0	0	0	0	0	0	0	0	0
2310057J18Rik	0	0	0	0	0	0	0	0	0	0	0	0	0	0	0	0	0	0	0	0	0	0	0
2310057M21Rik	0	7.72506	0	4.36218	15.2876	0	0	3.16028	0	10.12	7.30384	0	0	5.10003	0	0	4.77467	0	0	0	0	4.99965	29.0338
2310057N15Rik	0	0	0	0	0	0	0	0	0	0	0	0	0	0	0	0	0	0	0	0	0	0	0
2310061C15Rik	0	3.63101	0	8.99829	0	0	0	40.9611	59.6787	3.84335	16.4527	3.95898	10.2177	0	10.7132	10.1158	6.34325	46.241	52.0454	31.7782	23.5725	32.331	24.0837
2310061I04Rik	8.85898	0	0	0	0	0	0	0	0	0	0	0	0	0	0	5.7869	0	10.4357	12.5013	0	53.4131	0	32.1822
2310061J03Rik	0	0	0	19.1771	0	0	0	0	0	0	0	0	0	14.2766	0	0	0	0	0	0	0	0	0
2310061N02Rik	0	0	0	0	0	0	0	0	0	0	0	0	0	0	0	0	0	0	0	0	0	0	0
2310065F04Rik	0	0	0	0	0	0	0	0	0	0	0	0	0	0	0	0	0	0	0	0	0	0	0
2310067B10Rik	0	0	0	0	6.11251	2.65408	0	0	0	0	0	0	0	0	0	0	0.943591	1.61767	26.9938	0	0	4.44498	15.942
2310068J16Rik	0	0	0	0	0	0	0	0	0	0	0	0	0	0	0	0	0	0	0	0	0	0	12.4356
2310069B03Rik	0	0	0	0	0	0	0	0	0	0	0	0	0	0	0	0	0	0	0	0	0	0	0
2310069G16Rik	0	0	0	0	0	0	0	0	0	0	0	0	0	0	0	0	0	0	26.6155	65.3287	0	0	50.0569
2310079F23Rik	0	0	0	0	5.07434	0	0	0	0	10.8165	0	0	0	0	0	0	0	1.65669	0	0	0	0	0
2310079G19Rik	0	0	0	0	0	0	0	0	0	0	0	0	0	0	0	0	0	0	0	0	0	0	0
2310081J21Rik	0	0	0	0	0	0	0	0	0	0	0	0	0	0	0	0	0	0	0	0	0	0	0
2400001E08Rik	127.276	45.682	95.5774	98.5422	94.2146	116.796	64.0605	151.958	38.9812	81.94	105.387	189.319	143.519	113.156	33.9993	100.916	116.535	95.7809	151.278	62.8766	75.3228	13.3428	82.8956
2400003C14Rik	21.8833	16.2765	28.7043	21.6805	38.7795	18.1239	9.35137	13.6188	127.44	41.3227	99.1709	53.4387	9.31455	11.3872	0	29.8465	60.3826	61.0434	1.73244	2.44885	7.38212	7.38672	47.8042
2400009B08Rik	0	0	0	0	0	31.1571	0	0	0	0	0	0	24.3057	0	84.3168	0	21.9344	0	0	98.049	0	0	0
2410001C21Rik	39.0809	94.6451	51.7436	74.9905	71.9557	85.5617	43.3245	33.0869	50.5267	132.688	36.5111	32.069	131.461	11.3141	150.806	0	114.336	67.7102	114.291	7.25247	43.5013	12.9404	66.7708
2410002F23Rik	87.6963	2.71077	0	6.70136	13.5932	0	12.3794	0	0	25.6337	7.17298	0	0	15.4253	0	9.32421	39.1971	0	31.2656	25.2624	24.9542	0	74.8212
2410002I01Rik	0	0	0	0	0	0	0	0	0	0	0	0	0	21.4391	0	0	5.92273	0	0	0	0	12.9077	7.1687
2410002O22Rik	27.6835	30.3062	39.9561	17.745	14.6186	7.4141	26.3675	40.4765	56.7322	6.9833	52.9812	71.7471	29.2245	28.9509	27.45	22.6205	22.8792	14.4012	8.27441	11.1322	59.9653	2.16098	34.3386
2410003K15Rik	0	11.6349	42.8742	45.168	0	7.39813	0	0	0	0	0	12.6586	0	0	0	0	25.7157	0	30.5481	13.8853	0	0	37.2002
2410003L11Rik	0	0	0	0	0	0	0	0	0	0	0	0	0	0	0	0	0	0	0	0	0	0	15.7012
2410004A20Rik	0	0	0	0	0	0	0	0	0	0	0	0	0	0	0	0	0	0	0	0	0	0	0
2410004B18Rik	15.6035	13.3846	0	0	0	0	0	0	0	0	0	7.39536	13.126	0	0	10.652	12.9284	0	0	27.401	0	11.5398	37.8714
2410004I01Rik	0	0	0	0	0	0	0	0	0	0	0	0	0	0	0	0	0	0	0	0	0	0	0
2410004N09Rik	0	133.947	57.817	100.151	42.5593	215.214	0	72.4426	330.088	59.3981	77.3121	0	77.3365	0	128.808	104.331	41.6328	0	0	0	0	0	0
2410004P03Rik	0	0	0	0	0	0	0	0	0	0	0	0	0	0	0	0	0	0	0	0	0	0	0
2410006H16Rik	172.298	222.101	321.366	234.98	280.675	159.519	263.705	277.477	274.893	335.346	63.1582	25.6575	255.085	53.3157	66.7433	337.74	133.431	158.981	57.7818	84.4823	345.193	142.173	254.787
2410007B07Rik	0	0	0	0	0	0	8.40298	0	0	0	0	0	0	0	0	0	0	0	0	7.23734	0	0	0
2410012E07Rik	0	0	3.65249	0	0	0	0	0	0	0	0	0	0	0	0	0	0	0	0	0	0	0	0
2410012M07Rik	0	0	0	0	0	0	0	0	0	0	0	0	0	0	0	0	0	0	0	0	0	0	0
2410015M20Rik	130.394	69.8451	75.501	31.3745	144.949	137.893	111.512	62.1291	91.3667	277.996	128.454	44.0043	125.558	153.593	72.1768	112.381	33.4009	231.656	222.009	140.286	108.257	80.0422	184.976
2410016O06Rik	0	0	7.20179	0	0	13.9245	0	7.76422	0	0	13.8557	17.5052	0	0	0	0	3.02731	0	0	0	0	0	0
2410017I17Rik	0	0	0	0	0	0	0	0	0	0	0	0	0	0	0	0	0	0	0	0	0	0	0
2410017P09Rik	0	4.0952	0	0	4.14621	12.1428	1.49375	0	11.7538	0	0	0	0	0	0	1.30395	0.796836	4.78591	0	2.51674	4.64056	1.75247	4.89853
2410018L13Rik	0	3.901	9.54698	0	0	0	0	0	0	0	0	4.27402	0	0	0	14.9335	0	0	0	0	0	0	0
2410018M08Rik	0	21.4995	0	0	0	0	0	8.41403	0	0	0	0	19.5653	0	0	0	3.67201	0	4.29123	0	0	0	0
2410021H03Rik	0	0	0	73.0396	7.39378	0	0	0	0	0	0	0	0	0	81.2006	0	0	0	0	0	0	0	0
2410022L05Rik	32.7344	39.1626	12.9409	0	0	11.6716	0	0	32.7546	72.3835	8.23472	0	0	42.798	0	0	18.7015	19.8232	30.7528	21.5061	19.5253	18.614	48.5227
2410042D21Rik	6.52201	27.3129	17.2455	6.26043	5.51824	12.6258	15.252	10.1558	55.6818	9.76003	10.6437	17.2643	18.2782	0	20.4043	3.86849	9.72836	1.09055	0	0	0	1.74931	3.66031
2410057H14Rik	0	0	0	0	0	0	0	0	0	0	0	0	0	0	0	0	0	0	0	0	0	0	0
2410066E13Rik	0	2.84542	0	0	29.5076	0	0	0	0	0	0	0	0	0	0	0	0	0	0	0	0	0	0
2410075B13Rik	0	0	0	0	4.24021	0	0	0	0	0	0	0	0	0	0	0	0	0	0	0	0	0	0
2410076I21Rik	35.504	0	0	0	22.598	28.9876	0	0	0	0	0	12.6409	0	13.4147	0	0	6.60472	0	0	0	0	0	8.85528
2410088K16Rik	0	0	0	0	18.0386	0	0	0	0	0	0	0	0	0	0	0	0	0	0	0	0	0	0
2410089E03Rik	1.48943	0	4.37683	0.678501	2.42507	4.1735	0.572727	0.694381	0	1.18384	1.06718	1.30575	2.55911	4.37108	7.62272	3.12288	0	1.8853	0	0	5.4474	8.80363	0.965368
2410091C18Rik	10.4885	0	14.0449	20.2626	14.4622	20.2075	31.0291	22.7953	14.7223	9.04327	0	15.1765	8.21563	1.88395	19.4934	7.50022	14.2737	64.2278	10.2855	31.284	34.2174	19.5927	46.193
2410114N07Rik	0	0	0	0	0	0	0	0	0	0	0	0	0	0	0	0	0	0	0	7.16265	0	0	0
2410124H12Rik	0	0	0	0	0	0	0	0	0	0	0	0	0	0	0	0	0	0	0	0	0	0	26.3574
2410127L17Rik	11.6353	21.0981	8.98944	19.3797	2.58623	4.77626	0	10.5083	6.06347	5.44375	0	0	4.84179	32.1463	3.49768	2.1588	5.51832	0	0	23.4875	0	11.0198	5.11247
2410131K14Rik	0	11.0141	5.89801	0	0	0	0	0	0	0	1.91316	0	0	4.99017	0	6.88309	9.7199	0	0	0	0	0	5.64328
2410137F16Rik	0	0	0	0	0	0	0	0	0	0	0	0	0	0	0	0	0	0	0	0	0	0	0
2410137M14Rik	0	0	0	0	0	0	0	0	0	0	0	0	0	0	0	0	0	0	0	0	0	0	0
2410141K09Rik	0	0	0	0	0	0	0	0	0	0	0	0	0	0	0	0	0	0	0	0	0	0	0
2500003M10Rik	0	23.7778	41.7658	19.1976	16.0688	9.37745	3.16843	2.25903	0	16.2563	22.2892	2.58793	8.17484	6.28031	6.66584	1.82039	17.265	0	20.0369	0	2.96332	45.6362	35.9076
2500004C02Rik	12.544	3.78885	5.61663	1.22415	12.5721	0	13.5022	25.8893	0	7.68886	0	0	0	6.96467	12.5645	2.34055	6.14072	2.04885	0	30.1793	6.08629	7.68237	10.5927
2510002D24Rik	6.91479	3.94835	0	3.08699	0	0	6.11338	0	0	0	0	0	0	0	0	0	2.84827	0	3.27383	8.74393	27.6204	14.2262	54.3236
2510003D18Rik	0	0	0	0	0	0	0	0	0	0	0	0	0	0	0	0	0	0	0	0	0	0	0
2510003E04Rik	0	15.7102	12.0214	4.8556	0	1.31663	5.65439	10.3158	0	0	35.4782	6.433	0	0	0	0	1.49101	0	8.71352	0	0	3.46709	2.16403
2510006D16Rik	20.674	39.0812	85.3698	19.1682	74.4624	8.08958	20.8567	78.4734	127.013	46.8175	44.9455	135.614	90.9404	56.5717	68.1788	26.8201	80.196	100.029	49.1994	58.0405	168.939	48.9248	266.076
2510009E07Rik	0	0	7.75679	0	0	0	0	6.27706	0	0	0	0	0.445978	0	0	0	0.920162	0	0	0	0	3.5932	3.10383
2510012J08Rik	35.3649	0	0	0	0	0	12.5334	0	0	5.38297	23.5322	23.0381	0	16.6559	0	0	10.4994	0	12.892	0	0	0	6.16179
2510039O18Rik	0	30.0736	0	0	0	4.91378	18.5233	0	0	0	28.471	64.2351	3.18144	0	0	0	0	19.001	10.4167	0	63.0739	14.0675	9.26079
2510049J12Rik	0	0	0	2.57637	0	0	0	0	0	0	0	0	0	1.60533	0	0	0	0	1.35897	0	1.13643	0	0
2600006L11Rik	0	0	0	0	0	0	0	0	0	0	0	0	0	0	0	0	0	0	0	0	0	0	0
2610001J05Rik	12.8205	1.21345	11.3641	8.61004	16.749	21.7211	24.8402	14.1807	20.2089	9.00977	7.21458	19.3593	2.70796	34.6628	7.49587	14.6344	37.5472	14.8182	32.9175	23.6171	28.4528	7.29831	35.9505
2610002D18Rik	0	0	0	4.57921	0	10.9891	0	0	0	0	0	0	0	0	0	0	3.7567	0	0	0	0	11.2956	21.9657
2610002I17Rik	31.4581	0	3.60491	0	2.61775	0	4.23285	12.6656	0	12.5294	2.33366	0	4.60309	6.0133	0	0	14.2114	2.7521	0	0	0	4.99053	7.39145
2610002J02Rik	90.6223	0	0	0	0	5.18765	27.6027	11.6333	0	0	0	0	13.4781	54.3408	20.8669	6.88684	13.4268	51.5366	11.5721	134.804	64.9822	46.1499	84.9712
2610002M06Rik	3.55391	11.3987	2.52665	2.57356	7.09295	2.74958	2.73564	3.89033	0	1.00735	0	14.2187	1.49986	3.79905	4.35955	2.69025	4.75628	10.8705	0	4.51065	0.270959	4.45344	6.85321
2610005L07Rik	6.39816	2.5825	4.39302	2.84893	6.93577	4.82541	6.57291	1.5181	10.0308	0.861313	3.07858	2.83957	14.1572	8.6737	0	3.33961	7.57671	14.7949	1.52847	0	2.57976	1.52664	4.12434
2610008E11Rik	0	0	0	1.87746	0	0	0	0	2.40069	0	0.975023	14.5157	0	0	1.47233	1.71429	1.67654	10.022	0	0	2.28591	0	1.90309
2610015P09Rik	0	0	3.96522	0	7.6778	0	0	0	0	1.46801	0	0	0	0	0	0	2.12309	0	0	0	0	0	3.06922
2610016A17Rik	0	0	0	0	0	0	0	0	0	0	0	0	0	0	0	0	0	0	0	0	0	0	0
2610017I09Rik	0	0	0	0	0	0	0	0	0	0	0	0	0	0	0	0	0	0	0	0	0	0	0
2610018G03Rik	0	0	0	0	0	0	0	0	0	0	0	0	0	0	0	0	0	0	0	0	0	0	0
2610019E17Rik	0	0	0	36.6012	0	29.5977	0	101.783	0	0	0	0	0	0	0	0	0	0	0	0	0	0	0
2610019F03Rik	0	0	6.91706	0	0	0	0	0	0	0	0	0	0	0	0	0	0	0	0	0	0	0	0
2610020C07Rik	0	0	0	0	1.40225	0	1.77197	0	0	1.42116	0	0	0	0	0	0	1.36546	0	5.4448	5.22991	2.27222	4.19832	0
2610020H08Rik	0	1.76654	8.42122	0	0	10.5218	4.95302	3.31578	0	0	0	0	0	0	0	0	1.55435	15.9935	0	0	0	0	18.7721
2610021K21Rik	0	0	0	0	1.53753	0	0	0	0	0	0	0	0	0	0	0	0	0	0	27.062	36.7353	2.42851	0
2610027L16Rik	2.52488	0	10.4378	0	0	16.7062	4.94661	0	0	0	9.56546	0	6.87453	17.8429	8.52769	6.67693	6.85106	0	9.8516	0	1.05429	0	2.68712
2610028E06Rik	0	0.855206	0	0	0	0	0	0	0	0	0	0	0	0	0	0	0	0	0	0	0	0	0
2610028H24Rik	0	0	0	0	4.03428	0	0	0	0	0	3.49704	0	0	0	0	0	0	0	0	13.3192	0	0	2.78988
2610029G23Rik	12.5701	31.6171	17.7126	64.3368	33.1511	58.677	49.9468	49.9852	33.0692	19.4335	24.8819	16.9661	37.2044	16.2432	13.8179	15.238	26.5276	5.17696	8.98464	5.48246	11.6531	7.87164	19.8925
2610029I01Rik	0	4.40824	17.9474	0	0	0	0	0	0	2.35446	10.2008	0	0	7.24675	6.40901	0	6.14095	12.2072	0	31.345	16.5887	10.9904	13.8601
2610034B18Rik	7.65648	38.3337	17.5585	16.4052	15.6461	0	13.9507	3.64615	0	40.6283	17.7314	0	57.9918	7.5937	6.27259	2.57535	22.2395	7.05369	1.87675	2.64129	6.38313	12.0862	45.1773
2610034M16Rik	0	0	0	0	0	0	0	0	0	0	0	0	0	0	0	0	0	0	0	0	0	0	0
2610035D17Rik	0	0	0	0	0	0	0	0	42.4933	0	0	0	0	0	8.54996	0	3.9788	0	0	0	0	5.40012	0
2610035F20Rik	0	0	0	0	0	0	0	0	0	0	0	0	0	0	0	0	0	0	0	0	0	0	0
2610037D02Rik	0	0.716272	0.864554	0	0	0	1.05188	0	0	0	0	0	0.684275	0	0	0	0	0	0	0	0	0	0
2610039C10Rik	27.6492	0	0	36.9091	13.9503	1.62515	10.6557	40.9289	10.8679	5.28047	23.7233	0	0	19.2851	39.7459	24.6014	20.1227	3.66059	0	0	34.1467	3.4386	20.4083
2610044O15Rik	0	0	0	15.4701	1.55315	19.7634	24.8743	3.04416	7.00037	4.88928	13.6402	1.64976	12.8165	25.8487	8.53153	0	0	6.41708	3.05223	0	0	20.3362	2.66375
2610100L16Rik	0	0	0	0	0	0	0	0	0	0	0	0	0	0	0	0	0	0	0	0	0	0	0
2610101N10Rik	31.0164	19.6687	24.0664	25.1409	20.0873	53.5964	10.2902	25.5358	5.90812	12.8222	29.7095	25.5775	16.7482	54.7627	28.0174	15.6758	10.176	21.136	1.99792	16.0596	4.14921	19.5793	26.9436
2610109H07Rik	0	0	0	0	0	0	0	0	0	0	0	0	0	0	0	0	0	0	0	0	0	0	0
2610203C20Rik	14.0297	51.3237	196.62	344.12	28.8671	210.135	46.9087	0	35.096	54.9558	251.357	8.31484	83.2831	101.221	69.0611	12.0645	12.7208	0	0	0	0	0	2.00276
2610203C22Rik	0	0	0	0	0	0	0	0	0	0	0	0	0	0	0	0	0	2.55322	0	0	0	0	20.1083
2610204G22Rik	0	0	0	0	0	0	0	0	0	0	0	0	14.3756	0	0	0	0	0	0	0	0	0	7.40331
2610206C17Rik	0	0	0	0	0	0	0	0	0	0	0	0	2.05436	0	0	0	0	0	0	0	0	0	0
2610301B20Rik	0	0	0	0	0	0	0.999838	0	0	15.0228	0	0	6.90684	0	2.28779	0	3.09517	8.29972	0	0	0	6.80756	10.9925
2610301G19Rik	0	0	0	0	0	2.45431	0	0	0	1.72965	0	0	0	0	0	0	8.57989	0	0	21.7966	0	0	13.9833
2610305D13Rik	9.91605	0	0	0	0	0.968684	0	0	0	0	0	0	0	0	0	1.26807	0.879284	0	0	0	0	0	0
2610306M01Rik	0	17.3222	0	13.2327	0	0	13.445	0	0	0	0	0	0	0	0	0	0	44.4826	20.0637	0	0	32.9944	58.2222
2610307P16Rik	0	0	0	2.82174	0	0	0	0	0	0	3.06232	0	0	0	0	0	0	0	0	0	0	0	0
2610316D01Rik	0	0	0	0	0	0	0	0	0	0	0	0	0	0	0	0	0	0	0	0	0	0	0
2610318N02Rik	0	0	0	0	0	0	0	0	0	0	0	0	0	0	0	0	0	0	0	0	0	0	0
2610507B11Rik	3.79567	2.19857	2.12268	0.90572	9.79531	4.4583	0	0.897955	3.85219	0	2.87226	1.1962	6.66725	1.81696	5.94877	5.11168	5.49679	2.89945	11.8346	15.4872	4.23719	6.89989	25.233
2610507I01Rik	5.63257	0	0	0	0	0	0	0	0	0	0	0	0	0	0	0	0	0	0	0	0	0	3.47044
2610524H06Rik	0	11.8651	7.11481	25.5508	0	13.0337	0	0	27.2905	0	27.5781	13.0938	0	0	0	17.0624	10.4322	0	22.6549	0	57.1828	10.19	16.8125
2610528A11Rik	0	0	0	0	18.1418	11.7378	0	0	0	27.4775	0	0	0	0	0	0	0	0	0	0	0	0	0
2610528E23Rik	53.5434	0	0	0	0	13.9377	0	36.9815	0	0	0	31.1901	0	0	0	44.4088	15.172	8.60624	43.5856	0	5.21747	0	51.8145
2610528J11Rik	0	0	0	0	0	0	0	0	0	0	0	0	0	0	0	0	0	0	0	0	0	0	0
2700007P21Rik	141.601	63.0476	170.854	391.149	64.0545	42.6237	54.2785	71.3146	35.2972	68.2325	94.2957	95.0593	164.774	135.467	157.295	104.97	57.8797	32.1198	31.2708	0	19.4647	11.0902	10.6447
2700023E23Rik	10.125	0	0	0	13.7204	0	17.6427	0	0	0	0	0	34.005	9.28591	0	28.0251	4.37402	0	66.1718	0	43.0581	0	7.65753
2700029M09Rik	25.6824	15.3313	8.58749	65.5127	19.9293	52.6589	0	38.784	0	0	28.786	12.5615	22.2577	24.8671	0	18.5041	11.6934	68.0256	20.5224	10.3511	251.458	105.313	251.97
2700038G22Rik	0	0	0	7.96048	0	0	4.42344	15.6904	0	0	0	3.31805	13.9942	10.2005	0	7.79318	0	0	24.3227	33.6593	0	0	15.3303
2700046A07Rik	0	0	0	0	0	0	0	0	0	0	0	0	0	0	0	0	0	0	0	0	0	0	0
2700046G09Rik	0	0	0	0	0	0	0	0	0	6.5505	0	0	0	0	0	0	0	0	0	0	0	0	0
2700049A03Rik	4.70062	1.61506	0	1.40837	5.01734	0	0	0	0	15.4471	0	6.22613	0	17.7025	0	0	2.63696	6.12769	13.6928	7.12226	7.67876	19.2043	4.24459
2700050L05Rik	0	0	0.9383	1.31925	0	0.545978	0	1.37244	0	0	0	6.80797	0.718347	0	0	0	1.28022	8.443	0	0	0.593193	0	4.95008
2700054A10Rik	0	0	0	0	0	0	0	0	0	0	0	0	0	0	0	0	0	0	0	0	0.650832	0	1.95649
2700060E02Rik	83.3023	92.5578	67.8615	64.4997	82.6583	67.2386	58.4664	9.52842	53.9098	105.209	87.3833	33.401	131.511	67.7964	51.4553	33.9368	54.4428	139.341	44.7036	53.366	112.657	49.696	151.03
2700062C07Rik	0	4.57502	17.1464	32.8835	54.3992	17.5639	13.3449	57.4969	54.7209	27.8539	57.1594	0	28.8919	40.12	65.3686	104.209	26.6871	0	0	10.955	0	16.4848	22.4252
2700069I18Rik	0	0	0	0	0	0	0	0	0	0	0	0	0	0	0	0	0	0	0	0	0	0	0
2700070H01Rik	0	0	3.32495	0	0	3.41232	3.8438	0	0	0	4.61908	0	2.27539	2.91108	0	0	0	0	0	3.08288	0	0	0
2700078E11Rik	3.98307	7.18865	15.6708	1.03776	16.7268	0	12.0633	12.668	6.88091	1.60815	11.6815	12.3405	0.360552	22.0086	5.35601	3.02806	3.21371	9.44061	0.388296	0.49532	0	5.38635	2.95767
2700081L22Rik	0	0	0	0	0	0	0	0	0	0	0	0	0	0	0	0	0	0	0	0	0	0	0
2700081O15Rik	0	0	9.12891	0	0	0	0	0	0	0	0	0	0	0	0	0	0	0	0	0	0	0	0
2700086A05Rik	0	0	0	0	0	0	0	0	0	0	0	0	0	0	0	0	0	0	0	0	0	0	0
2700089E24Rik	38.6794	60.0002	95.9533	64.713	76.257	60.5311	43.9741	20.7566	37.0669	107.78	23.3534	42.8379	94.2195	62.5966	51.751	33.1162	22.9069	25.1229	76.2885	98.6132	65.2538	27.3297	22.5413
2700089I24Rik	0	0	0	0	0	0	0	0	0	1.41711	0	0	0	0	0	0	1.34656	1.71152	0	0	0	0	0
2700090O03Rik	0	0	0	0	0	0	0	0	0	0	0	0	0	0	0	0	0	28.5419	0	0	0	0	0
2700094K13Rik	112.535	0	27.9457	31.4521	21.4011	0	0	95.2207	0	39.8583	231.685	0	0	145.975	0	50.4047	29.4938	251.351	85.7265	281.312	308.769	150.799	259.769
2700097O09Rik	0	9.48831	3.84602	43.8089	15.2106	18.0963	40.1074	11.8696	13.5259	6.75106	13.4969	0	11.9382	31.652	18.6578	0	8.40836	57.382	9.04374	0	0	0	22.8566
2700099C18Rik	0	0	0	68.5792	0	31.9228	0	12.4916	0	0	86.3613	0	0	10.2816	0	0	5.73948	36.0465	0	20.764	15.9606	33.6936	0
2810001G20Rik	0	0	22.6438	0	9.23753	0	0	16.4518	0	0	0	10.0268	40.9593	10.3734	0	0	0	79.0857	0	93.713	28.8721	0	0
2810002D19Rik	0	0	0	0	0	13.6251	0	0	0	1.78307	3.0291	0	4.78279	0	0	0	3.45848	0	0	0	0	0	0
2810002N01Rik	42.0688	31.9394	59.4585	17.9992	37.6773	17.7881	37.4829	59.0477	0	15.63	33.8996	34.5012	51.5342	0	95.3189	31.1029	41.8267	102.532	4.79448	217.812	28.9141	74.9607	68.9294
2810004N23Rik	121.348	13.5476	17.5472	36.58	12.8349	43.7885	68.5028	41.3415	174.932	54.3319	63.8554	35.6909	28.3089	44.0823	0	35.805	36.8459	14.1016	31.4862	0	17.9492	37.0986	87.8211
2810006K23Rik	0	0	6.93278	0	0	0	4.06365	0	0	0	0	2.99129	0	0	0	0	6.01616	0	0	9.56241	13.6529	4.84448	23.4989
2810007J24Rik	0	0	0	0	0	0	0	0	0	0	0	0	0	0	0	0	0	0	0	0	0	0	0
2810008D09Rik	0	0	0	42.2155	0	0	0	27.8249	0	15.8768	0	0	15.6057	0	0	0	13.1812	0	0	41.8801	0	0	58.6552
2810008M24Rik	48.5427	8.46446	2.42883	15.2658	36.1331	20.9014	22.5504	17.7141	45.1774	28.6493	22.5986	23.6567	22.3957	43.7019	30.4636	19.4267	47.3309	0	26.4605	2.29993	0	0	8.18017
2810011L19Rik	0	0	0	0	0	0	0	0	0	0	0	0	1.51445	0	0	0	0	0	0	0	0	0	0
2810013P06Rik	2.91911	0	0	0	0	1.00595	0	5.37982	0	1.40303	1.17669	0	0	0	33.408	0	1.5171	0	4.0114	3.29597	29.0032	1.91884	5.16462
2810021B07Rik	1.64024	0	0	0.652328	0.722177	3.83824	0	0	0	0	0	0	0	0	0	0	0	0	0	0	0	0	0
2810021J22Rik	2.37492	0	5.42891	6.6545	7.25481	0	0	0	0	0	0	0	0	0	0	0	1.64644	0	0	2.19605	0.46876	0	0
2810025M15Rik	0	9.20012	0	0	45.4522	0	0	0	60.1778	65.7243	48.2127	0	16.2653	20.2167	0	70.6451	17.2148	38.1868	0	121.548	0	0	23.6616
2810029C07Rik	0	0	0	0	0	0	0	0	0	0	0	0	0	0	0	0	0	0	0	0	0	0	0
2810030E01Rik	0	0	0	0	0	0	0	0	0	0	0	0	0	6.29938	0	0	0	0	0	0	0.809203	0	0
2810032G03Rik	0	0	0	0	0	0	0	0	0	0	0	0	0	0	0	19.2802	0	0	0	0	29.6595	0	0
2810046L04Rik	0	0	0	0	0	0	1.7059	0	0	0	0	7.64204	0	1.29911	0	0	3.45038	0	0.995515	0	0	6.04933	7.56851
2810047C21Rik1	0	0	0	0	0	0	0	0	0	0	0	2.07496	0	0	0	2.73935	1.73183	4.86938	26.9838	2.41138	97.1636	9.93102	47.0777
2810049E08Rik	0	0	0	0	0	0	0	0	0	0	0	0	3.41262	0	0	0	0	0	0	0	0	0	0
2810055F11Rik	22.0474	4.60398	0	0	7.60475	0	0	0	0	0	0	0	0	0	0	19.8012	7.25317	6.97874	0	44.6126	0	0	11.6983
2810055G20Rik	0	0	0	0	0.565604	0	0	1.21338	0	0	2.44618	0	0.535916	0	0	0	0	5.29904	2.43134	0	0	0	0
2810403A07Rik	11.454	1.41705	38.0616	1.25323	23.7546	7.54831	0	0	5.98689	0	3.85871	1.56512	51.6577	0	0	32.1589	0	1.80214	0	1.82276	2.26724	11.7712	9.85532
2810403D21Rik	0	0	0	0	0	0	0	0	0	0	0	0	0	0	0	0	0	0	0	8.18603	0	8.96049	0
2810404M03Rik	0	0	0	0	0	0	0	0	0	0	0	0	0	0	0	0	0	0	0	0	0	0	0
2810405F15Rik	0	0	0	0	0	0	0	0	0	0	0	0	0	0	0	0	0	0	0	0	0	0	0
2810405K02Rik	0	0	16.9241	0	0	7.52756	78.1294	0	0	0	0	0	0	0	0	0	0	0	0	0	0	0	0
2810407C02Rik	6.58703	4.16797	3.62017	5.46566	4.67414	12.9051	12.1376	5.89178	11.4661	13.1292	0.406679	15.8409	2.14542	5.54483	14.1225	5.91818	7.14574	14.3935	13.532	4.18883	1.64468	0.636676	6.8204
2810408A11Rik	0	0	0	0	0	0	0	0	0	0	0	0	0	0	0	0	0	0	0	0	0	0	0
2810408I11Rik	77.0966	0	0	5.79188	49.6898	19.3989	0	0	34.0594	7.92684	6.48013	0	0	121.354	46.9041	10.9297	6.87309	9.78159	49.3053	45.5225	117.946	12.3149	21.8872
2810408M09Rik	0	9.77943	0	0	0	2.06464	0	10.0268	0	0	0	0	0	3.65892	0	6.89753	4.0439	0	0	0	0	0	2.65247
2810410L24Rik	0	0	0	0	0	0	0	0	0	0	0	0	0	0	0	0	0	0	0	0	0	0	0
2810417H13Rik	101.748	1.13399	0	81.6214	28.4463	40.5286	0	114.045	0	0	105.807	0	1.12634	204.941	0	23.0314	29.7241	51.9776	4.94957	44.6569	74.2065	56.752	64.2521
2810422J05Rik	9.35192	6.35181	26.6978	14.2138	36.228	42.3359	31.2163	0	0	10.8319	68.6161	67.0725	114.155	79.5977	83.4445	59.5089	24.3575	28.634	91.6394	0	157.878	37.8503	65.1934
2810422O20Rik	8.14912	33.0326	0	0	0	0	0	7.52428	0	36.9262	0	0	0	0	0	0	10.3638	20.9507	0	10.3997	0	0	28.0011
2810428I15Rik	103.982	69.5704	93.4211	165.162	0	127.834	36.3353	64.3957	0	112.431	57.2144	118.927	303.766	102.136	0	44.2444	84.7403	62.1399	93.6886	23.4784	40.6921	0	61.1208
2810429I04Rik	0	0	0	0	0	0	0	0	0	0	0	0	0	0	0	0	0	0	0	0	8.45053	15.572	0
2810432D09Rik	60.8321	43.7124	0	89.9334	0	0	45.3181	95.3359	0	106.503	12.2259	0	59.5731	0	0	12.8152	28.5887	160.237	58.952	30.5585	60.34	0	52.8774
2810432L12Rik	0	0	0	0	0	0	0	0	0	0	0	0	0	0	0	0	0	25.0777	3.51764	19.7222	4.96239	0	16.1574
2810433D01Rik	0	0	0	0	0	0	0	0	0	0	2.80283	0	0	0	9.32748	0	0	0	0	0	0	0	0
2810442I21Rik	0	0	0.69982	0	0	0.571231	0	0	0	0.768228	0	0	0	0	0	0	0	0	0	0	0	0	0
2810442N19Rik	0	0	0	0	0	0	0	0	0	0	0	0	0	0	0	0	0	0	0	0	0	0	0
2810453I06Rik	10.8076	0	0	0	12.8309	0	23.2484	15.0905	0	0	2.68212	0	0	0	0	3.50947	4.17773	0	0	0	2.26857	0	3.00206
2810454H06Rik	2.53606	0	0	1.02732	1.17075	0	0	0	0	0	0	0	3.2058	0	0	0	0	0	0	0	0	1.76447	2.0686
2810459M11Rik	5.45732	10.4909	1.82318	16.5702	15.2626	17.0485	41.4874	7.62694	16.8413	16.1899	18.6667	9.8127	13.7122	1.67448	32.5577	11.1495	0	0	1.32994	13.0861	0	0	0
2810468N07Rik	0	0	0	0	0	0	0	0	0	0	0	0	0	0	0	0	0	0	0	0	0	0	0
2810471M01Rik	0	0	0	0	0	0	0	0	0	0	0	0	0	0	0	0	0	0	0	0	0	0	0
2810474O19Rik	22.8341	79.5163	57.8889	107.76	27.0536	37.5566	91.6647	20.1233	77.2329	19.7684	54.1437	79.2038	54.4218	50.4037	107.906	52.3012	22.8359	106.47	105.149	140.531	113.363	85.3369	85.6282
2900002K06Rik	0	0	12.0262	3.88158	4.892	3.10444	0	0	0	0	0	5.3119	0	0	0	0	0	0	14.222	0	0	0	0
2900005J15Rik	0	0	0	0	0	1.55314	0	0	0	0	0	1.24042	0	0	0	0	0	0	0	0	0	0	0
2900006K08Rik	0	0	2.48419	0	0	0	0	0	0	0	0	0	0	0	0	0	0	2.95182	0	5.5081	0	0	0
2900008C10Rik	0	0	0	0	0	0	0	0	0	0	0	0	0	0	0	0	0	0	0	0	0	0	0
2900009J06Rik	0	0	0	0	0	0	0	0	0	0	0	0	0	0	0	0	0	0	19.7877	0	0	0	0
2900010M23Rik	490.375	478.503	244.092	405.726	279.12	325.272	516.935	321.072	805.665	686.644	304.54	455.185	336.127	473.037	431.438	720.992	495.49	1224.6	849.651	468.331	909.147	200.477	876.96
2900011O08Rik	0	0	0	0	0	0	0	0	0	0	0	0	0	0	0	0	0	0	0	0	0	0	0
2900026A02Rik	0	8.58086	1.03	0.624513	3.06082	4.62504	4.90827	0	0	4.96159	0	0	0.665438	0	0	4.23325	8.34748	0	0	0	0	0	0
2900041M22Rik	0	0	0	0	0	0	0	0	0	0	0	0	0	6.30888	15.0222	0	0	0	0	0	0	0	0
2900052N01Rik	0	0	0	0	1.10631	0	0	0	0	0	0	0	0	0	0	0	0	0	0	0	0	0	0
2900053A13Rik	0	13.1457	0	3.3584	8.68867	2.81058	12.7924	7.54285	16.7068	13.1363	11.6417	14.2664	3.9026	0	0	0	17.3243	5.13059	0	5.21842	0	7.80719	10.6845
2900055J20Rik	0	0	0	0	0	0	0	0	0	0	0	0	0	0	0	0	0	0	0	0	0	0	0
2900056M20Rik	0	0.396423	4.64719	0	0	0.751392	0	0	2.31919	0.499347	0.393153	0	7.87567	0	0	1.66721	6.30817	0	0	0	0.81448	0	8.10754
2900057B20Rik	0	0	0	0	0	0	0	0	0	0	0	0	0	0	0	0	0	0	0	0	0	0	0
2900060B14Rik	0	0	0	4.82496	5.79608	8.20543	0	0	0	7.26645	17.874	0	0	0	0	0	7.48089	0	0	8.40136	0	0	0
2900064A13Rik	343.601	142.566	359.889	322.162	155.538	231.628	398.899	104.44	186.294	182.94	144.495	342.481	302.198	119.547	215.359	174.716	247.231	218.715	172.321	51.1247	162.731	83.3117	129.887
2900076A07Rik	0	0	0	0	5.02632	0	0	0	0	0	22.2355	0	4.67963	0	0	0	10.1052	0	0	6.56126	0	0	8.62653
2900079G21Rik	1.66173	0	0.903969	0	0	0	0	0	0	0	0	0	0	0	0	0	0	0	0	0	0	0	0
2900092C05Rik	0	0	0	0	0	0	0	0	0	0	0	0	0	0	0	0	0	0	0	0	0	0	0
2900092D14Rik	0	0	0	0	0	0	0	0	0	0	0	0	0	0	0	0	0	1.30623	0	0	0	0	0
2900092E17Rik	12.8551	18.8057	0	13.8344	0	10.7315	0	12.3832	0	0	0	0	7.58123	64.152	0	40.7625	4.3557	16.2222	38.9321	0	22.8133	75.8766	33.6956
2900093L17Rik	0	0	0	0	0	0	0	0	0	0	0	0	0	0	0	0	0	0	0	0	0	0	0
2900097C17Rik	70.752	117.769	156.069	100.666	55.8564	64.424	68.867	58.0678	43.7931	85.2872	76.4796	88.3131	140.855	58.8261	122.807	77.9302	133.738	118.467	93.344	100.04	92.3218	109.393	142.057
3000002C10Rik	0	5.6512	0	0	0	0	9.45883	0	0	0	0	0	0	18.8339	0	0	3.57622	0	0	0	0	0	4.7514
3010001F23Rik	0	0	0	0	0	0	0	0	0	0	0	0	0	0	0	0	0	0	48.0614	0	0	0	0
3010026O09Rik	0	0	0	4.76085	0	0	20.5131	28.4546	20.4943	0	27.0819	0	0	0	0	0	3.7092	43.934	0	27.6516	75.8111	0	28.7882
3100003L05Rik	0	0	0	0	0	0	0	0	0	0	0	0	0	0	0	0	0	0	0	0	0	0	0
3110001D03Rik	0	0	68.5564	17.8736	22.921	23.0008	50.1112	0	0	0	0	24.002	0	12.4418	36.7318	0	9.78155	120.373	0	40.6625	0	19.6857	44.4567
3110001I22Rik	0	0	0	0	0	0	8.09535	0	0	0	0	0	0	0	0	8.1005	2.48562	0	0	0	0	0	0
3110002H16Rik	0	23.4464	21.8105	3.66657	2.29463	10.4283	0	23.1054	7.9942	15.793	0	22.9376	6.14622	2.63897	13.0297	0	37.8388	0	7.64202	0	0	0	24.1044
3110003A17Rik	266.49	398.678	306.19	165.985	247.973	232.259	446.127	626.287	244.89	287.366	292.721	291.242	250.714	353.453	239.459	686.717	190.171	53.6269	108.288	9.72343	51.1299	33.0311	102.356
3110007F17Rik	0	0	0	0	0	0	0	8.19445	0	13.1289	22.0776	0	7.95791	0	0	0	0	0	0	0	0	0	12.7431
3110009E18Rik	0	0	0	0	13.1145	0	0	0	0	0	11.7664	0	0	0	0	0	0	19.4233	0	16.9119	33.0058	0	24.0925
3110009F21Rik	0	0	0	0	0	0	0	0	0	0	0	0	0	0	0	0	0	0	0	0	0	0	0
3110015C05Rik	0	0	0	0	0	0	0	0	0	0	0	0	0	0	0	0	0	0	0	0	0	0	0
3110021A11Rik	0	0	0	0	0	0	0	0	0	0	0	0	0	0	0	0	0	0	0	0	0	0	0
3110021N24Rik	0	0	0	0	0	0	0	0	0	0	0	0	0	0	0	0	0	0	0	0	0	5.73286	0
3110035E14Rik	0	0	0	0	0.919948	0	0	1.74502	0	0	0	0	0	0	0	0	0	0	0	0	0	0	0
3110039I08Rik	0	0	40.687	0	0	12.7379	0	0	0	0	0	0	0	0	0	0	0	0	0	0	0	19.6841	0
3110039M20Rik	12.2717	5.75554	13.3963	28.7662	18.0181	7.75459	0	11.3134	0	0	10.774	68.9719	0	6.35685	51.5006	8.72082	17.241	0	0	0	0	0	0
3110040N11Rik	33.523	0	33.7147	7.31438	8.90619	12.0773	40.9702	0	0	63.8204	0	49.7042	0	30.7484	27.3013	11.5341	20.6127	43.6074	24.0301	0	6.81756	0	0
3110043O21Rik	0	0	2.91369	1.43571	6.73507	1.75146	14.7743	1.55773	0	0	11.8113	0	1.50537	0.901615	49.0186	0	5.62761	2.12084	13.644	3.09188	0	14.9763	19.4797
3110045C21Rik	0	0	3.41959	0	0	0	0	12.3513	14.2294	0	0	3.33439	0	9.89955	17.4918	0	0	0	15.3311	101.788	25.9461	4.94309	10.5074
3110047P20Rik	0	0	0	0	0	0	0	0	0	0	0	0	0	0	0	0	0	0	0	0	0	0	0
3110052M02Rik	0	1.57842	0	0.382225	2.18613	0.32842	0	0	0	8.20957	1.13515	0	0.40998	0.43119	0	0	0.47434	0	0	0.55202	0	0	2.60654
3110056K07Rik	0	0	0	22.0545	51.8558	0	0	0	0	0	0	0	0	0	0	0	3.13989	0	0	19.4518	0	0	9.54636
3110056O03Rik	0	0	0	0	0	8.76195	0	0	0	11.4275	0	34.882	0	0	0	0	9.64209	0	2.2573	0	0	0	7.56483
3110057O12Rik	0	0	0	0	0	0	0	0	0	0	0	0	0	0	0	1.46178	0	0	0	0	2.97164	5.27761	0
3110062M04Rik	0	0	7.3952	0	6.0097	10.2079	0	5.30853	0	0	9.21993	0	3.01397	12.1798	33.6608	18.1964	27.6529	13.7849	0	0	0	6.81337	8.73514
3110070M22Rik	0	0	0	0	0	0	0	0	0	0	0	0	6.62424	0	0	0	0	0	0	0	0	0	0
3110079O15Rik	0	0	0	0	0	0	0	0	0	0	0	0	0	0	0	0	0	0	0	0	0	0	0
3110082D06Rik	0	0	3.56911	0	0	0	0.487592	0	6.71423	0	1.31579	0	0	12.3822	7.37525	0	2.66289	0	0	0	0	0	0
3110082I17Rik	0	0	18.0151	0	0	20.5186	0	5.99969	0	10.9727	0	0	0	0	0	4.23215	10.3482	24.7205	24.6265	12.8696	72.6955	24.1535	25.3346
3110082J24Rik	0	0	0	0	0	0	0	0	0	0	0	0	0	0	0	0	0	0	0	0	0	0	0
3110099E03Rik	0	0	0	0	0	0	0	0	0	0	0	0	0	0	0	0	0	0	0	0	0	0	0
3200001D21Rik	0	1.57209	0	0	0	0	0	0	0	0	0	0	0	0	0	0	0	0	0	0	0	0	0
3200002M19Rik	83.0973	66.6288	76.6941	28.4302	115.624	48.0098	57.7809	125.266	33.0577	51.298	56.2596	10.1065	14.9859	20.758	0	10.6054	12.4634	95.589	31.1982	0	6.48976	55.7813	43.4073
3230401D17Rik	186.327	32.7723	102.605	329.205	75.7929	131.99	67.2976	154.765	43.5862	115.812	150.134	20.841	41.8742	271.92	15.3829	150.937	65.8236	0	169.559	39.9258	113.387	61.9263	87.7705
3300002I08Rik	0	0	0	0	0	0	0	0	0	0	0	0	8.22125	0	0	0	0	0	0	0	0	0	0
3300005D01Rik	7.05913	0	29.5682	4.70778	0	0	31.8926	0	32.1192	65.2076	0	0	0	6.04386	0	7.87685	10.4374	0	0	0	0	0	0
3425401B19Rik	0	0	0	0	0	0	0	0	0	0	0	0	0	0	0	0	0	0	0	0	0	0	0
3632451O06Rik	0	0	0	0	0	0	0	0	0	0	0	0	0	0	0	0	0	21.5489	0	2.08033	0	12.7999	36.8729
3632454L22Rik	0	0	0	0	1.03767	0	0	0	0	0	0.915686	0	0	0	0	0	0	0	0	0	0	1.59794	0
3830403N18Rik	0	0	0	0	0	0	0	0	0	0	0	0	19.2	3.46932	0	0	0	51.9568	192.583	48.1605	132.329	61.8016	99.6245
3830406C13Rik	10.1338	14.944	30.6491	5.1301	12.988	25.8084	11.7122	23.1483	16.4944	11.0996	2.0438	4.83113	2.26108	1.18555	90.7819	5.73445	3.82128	8.10545	5.88733	0	61.9207	9.80897	49.3075
3830408C21Rik	0	0	2.6873	0	0	16.5954	0	0	0	0	0	0	3.99694	0	18.2797	0	0	0	0	5.57754	0	0	2.88245
3830417A13Rik	0	0	0	0	0	0	0	0	0	0	0	0	0	0	0	0	0	0	0	0	0	0	0
3830431G21Rik	0	0	0	0	0	0	0	0	0	0	0	0	0	0	0	0	0	0	0	0	0	0	0
3930402G23Rik	0	0	0	0	0	0	0	0	0	0	0	0	0	0	0	0	0	0	0	0	0	0	0
4430402I18Rik	0	0	0	0	0	0	0	0	0	0	0	0	0	0	0	0	0	0	5.92847	3.88239	0	0	3.93836
4632411B12Rik	21.6312	14.34	3.49052	7.70381	6.13781	16.2095	2.03753	3.7682	3.98458	11.3558	30.6262	1.36569	7.47852	28.7798	10.1458	1.26942	23.7681	9.73963	1.94182	7.18978	39.888	0	14.9433
4632415K11Rik	0	0	0	0	0	0	0	0	0	0	0	0	2.54868	0	0	0	3.33191	5.45594	0	0	0	0	4.30107
4632415L05Rik	0	0	0	0.67748	0	0.561026	0	0	0	0.777266	0	0.793856	0.709772	0	0	0	2.22211	1.02299	0	4.90976	0	0	3.8867
4632427E13Rik	0	19.3408	0	14.679	17.9991	0	88.0342	0	0	0	0	20.2894	0	84.2048	0	0	0	19.2496	14.3752	0	24.8645	0	0
4632428C04Rik	0	0	0	0	0	0	0	0	0	0	0	0	0	0	0	0	0	0	0	0	0	3.60949	0
4632428N05Rik	0	0	0	0	0	0	0	0	0	0	0.84413	0	0	0	0	0	0	0	0	0	0	0	0
4632434I11Rik	0	0.851227	0	50.646	12.6194	13.9464	14.9006	0	0	0	10.3678	0	0	32.5949	0	16.6066	8.76971	3.75501	57.9937	35.6309	23.8988	6.87627	65.1976
4732415M23Rik	0	0	0	0	0	0	0	0	0	0	0	0	0	0	0	0	0	0	0	0	0	48.2791	0
4732416N19Rik	0	0	0	0	0	0	0	0	0	0	0	0	0	0	0	0	0	0	0	0	0	0	0
4732418C07Rik	28.5777	34.3456	18.4144	28.2675	24.8138	2.18373	16.4615	17.3521	5.15868	0	3.26039	27.4925	5.01957	12.3754	29.7329	43.735	5.89059	66.7579	8.96788	27.2449	41.4247	19.5804	12.4181
4732456N10Rik	0	0	0	0	0	0	0	0	0	0	0	0	0	0	0	0	0	0	0	0	0	0	0
4732471D19Rik	12.6156	0	0	0.955701	2.9226	2.34378	2.56317	3.22758	0	0	0	0.633362	0	0.639998	0	0	0.484998	0	4.82	0	0	0	1.36205
4732471J01Rik	0	0	0	0	0	0	0	0	0	0	0	0	0	0	0	0	2.26269	3.6171	0	0	0	0	3.18851
4732490B19Rik	0	0	0	0	0	0	0	0	0	0	0	0	0	0	0	0	0	0	0	0	0	0	0
4732491K20Rik	1.74696	1.89889	2.3979	0.783249	1.89176	0	0	0	0	0	0	0	0	0	0	0	1.56136	0	0	0	0	0	2.35083
4831426I19Rik	0	5.77322	0	3.27703	0	14.1949	2.28265	0	25.022	3.67022	21.6137	0	0	3.21321	7.52611	33.6235	4.54998	0	0	0	0	0	0
4831440E17Rik	0	0	0	0	0	0	0	0	0	0	0	0	0	0	0	0	0	0.629866	0	0	0	0	0
4832428D23Rik	0	0	0	0	0.679711	0	0	0	0	0	0	0	0	0	0	0	0	0	0	0	0	0	0
4833403I15Rik	0	0	0	0	0	0	0	0	0	0	0	0	0	0	0	0	0	0	0	0	0	0	0
4833412C05Rik	0	0	0	0	4.4032	0	6.36408	0	0	0	0	4.71577	0	0	0	0	3.89663	0	0	0	0	0	0
4833417C18Rik	3.39641	0	0	1.4428	0	3.69708	0	34.22	14.6334	3.45522	2.90145	0	0	5.22549	4.70307	0	0	2.15171	0	8.306	0	13.1061	5.57261
4833418N02Rik	0	0	0	0	0	0	0	0	0	0	0	0	0	0	0	0	0	0	0	0	0	0	0
4833419F23Rik	0	0	0	0	0	0	0	0	0	0	0	0	0	0	0	0	0	0	0	44.6718	0	0	0
4833420G17Rik	15.3464	0	18.247	4.18559	13.4783	0	7.27657	0	0	4.93059	20.4568	23.1877	23.2795	0	23.0874	0	2.66814	0	0	0	0	0	0
4833422C13Rik	0	4.73283	0	0	0	0	0	0	0	0	2.176	0	0	0	0	0	0	3.15654	0	0	0	0	0
4833423E24Rik	0	0	0	0	0	0	0	0	0	0	0	0	0	0	0	0	0	0	0	0	0	0	0
4833424O15Rik	0	0	0	0	0	0	0	0	0	0	0	0	0	0	0	0	0	13.3212	0	0	14.3332	10.5078	2.34654
4833427F10Rik	0	0	0	0	17.1913	0	0	0	0	0	0	0	3.89511	0	0	0	0	0	0	0	0	0	0
4833427G06Rik	0	0	0	0	0	0	0	0	0	0	0	0	0	0	0	30.0906	0	0	0	0	0	0	0
4833428L15Rik	0	3.5189	0	0	0	0	0	0	0	0	0	0	0	0	0	0	0	0	0	0	0	0	0
4833439L19Rik	11.8342	22.0273	26.063	6.08973	26.1919	11.4292	11.1553	0	0	0	8.06368	1.85405	6.52891	10.2166	71.6423	0	49.315	0	7.89203	12.7713	19.3445	6.52516	47.9218
4833442J19Rik	0	0	6.63612	0	14.5255	0	0	0	0	0	0	0	0	5.61871	78.8033	0	1.86421	0	0	15.926	11.0118	0	30.796
4921501E09Rik	0	0	0	0	0	0	0	0	0	0	0	0	0	0	0	0	0	0	0	0	0	0	0
4921504E06Rik	0	0	0	0	0	0	0	0	0	0	0	0	0	0	0	0	0	0	0	0	0	0	0
4921506M07Rik	0	0	0	0	0	0	0	0	0	0	0	0	0	0	0	0	0	0	0	0	0	0	0
4921507L20Rik	0	0	0	0	0	0	0	0	0	0	6.10113	0	0	0	0	0	0	0	0	0	0	0	0
4921507P07Rik	0	0	0	0	0	0	0	0	0	0	0	0	0	0	0	0	2.47133	0	0	0	0	0	0
4921508A21Rik	0	0	0	0	3.40517	0	0	0	0	0	0	0	2.99884	0	0	0	0	7.45979	0	11.7804	0	0	0
4921508D12Rik	0	0	0	0	0	0	0	0	0	0	0	0	0	0	0	0	0	0	0	0	0	0	0
4921509C19Rik	0	0	0	0	0	0	0	0	0	0	0	0	0	0	0	0	0	0	0	0	0	0	0
4921509O07Rik	0	0	0	0	0	0	0	0	0	0	0	0	0	0	0	0	0	0	0	0	0	0	0
4921510H08Rik	0	0	0	0	0	0	0	0	0	0	0	0	0	0	0	0	0	0	0	0	0	0	0
4921511C10Rik	0	0	0	25.9138	0	0	0	0	0	0	0	0	8.62956	0	0	0	0	7.52198	0	0	0	11.5129	0
4921511C20Rik	0	0	0	0	0	0	0	0	0	0	0	0	0	0	0	0	0	0	0	0	0	0	0
4921511H03Rik	0	0	0	0	0	0	0	0	0	0	0	0	0	0	0	0	0	0	0	0	0	0	0
4921511I17Rik	0	0	0	0	0	0	0	0	0	0	0	0	0	0	0	0	0	0	0	0	0	0	0
4921511M17Rik	0	0	0	0	0	0	0	0	0	0	0	0	0	0	0	0	0	0	0	0	0	0	0
4921513D23Rik	3.73127	8.87687	10.1876	4.87965	11.6658	2.04363	8.04237	7.74216	7.73481	20.942	2.55896	3.09463	10.1934	2.06478	1.30965	4.6131	0.415451	0	0	0	4.509	1.58975	0.670886
4921513I03Rik	0	0	0	0	0	0	0	0	0	0	2.2003	0	2.1825	0	0	0	0	0	0	0	0	0	0
4921515E04Rik	0	1.3084	0	0	4.08057	1.83201	0	0	5.89273	5.63867	0	1.42896	1.23679	1.43823	0	0	0	0	0	0	0	4.55118	0
4921515J06Rik	0	0	0	0	0	0	0	9.25048	0	13.1654	0	0	0	0	0	0	0	0	0	0	0	0	0
4921517D21Rik	0	0	0	0	0	0	0	0	0	0	0	0	0	0	0	0	0	0	0	0	0	0	0
4921517D22Rik	0	0	0	0	0	0	0	0	0	0	0	0	0	0	0	0	0	0	0	0	0	0	0
4921517L17Rik	0	0	0	0	0	0	0	0	0	0	0	0	0	0	0	0	0	0	0	0	0	0	0
4921523A10Rik	2.59112	2.45132	4.43815	3.19272	3.75978	1.73035	3.52582	2.40955	0	0	4.45359	1.3587	3.38472	6.72727	3.63663	1.83819	3.46955	1.66809	18.9191	0	29.5404	2.08524	0
4921524J17Rik	0	4.16204	2.07521	0	8.95238	0	28.1734	10.0622	24.3362	5.09105	0	0	4.25528	4.51301	7.13132	13.2781	5.5961	3.80096	37.1616	0	4.06918	12.3372	19.4107
4921524L21Rik	0	0	0	0	0	0	0	0	0	0	0	0	0	0	0	0	0	0	0	0	0	0	0
4921525B02Rik	0	0	0	0	0	0	0	0	0	0	0	0	0	0	0	0	0	0	0	0	0	0	0
4921525O09Rik	0	0	0	0	0	0	0	0	0	0	0	0	0	0	0	0	0	0	0	0	0	0	0
4921528I01Rik	0	0	0	0	0	0	0	0	0	0	0	0	0	0	0	0	0	0	0	0	0	0	0
4921528O07Rik	0	0	0	0	0	0	0	0	0	0	0	0	0	0	0	0	1.00988	0	0	0	0	0	0
4921530D09Rik	0	0	0	0	0	0	0	0	0	0	0	0	0	0	0	0	0	0	0	0	0	0	0
4921530L18Rik	0	0	0	0	0	0	0	0	0	0	0	0	0	0	0	0	0	0	0	0	0	0	0
4921530L21Rik	0	0	0	0	0	0	0	0	0	0	0	0	0	0	0	0	0	0	0	0	0	0	0
4921531C22Rik	0	0	47.4268	0	0	0	0	0	0	0	12.6141	0	0	0	0	0	3.77865	0	0	0	0	0	2.91511
4921531P14Rik	0	0	0	0	0	0	0	0	0	0	0	0	0	0	0	0	0	0	0	0	0	0	0
4921533I20Rik	0	0	0	0	0	0	0	0	0	0	0	0	0	0	0	0	0	0	0	0	0	0	0
4921536K21Rik	0	0	0	0	1.49657	0	0	0	0	0	0	0	0	0	0	0	0	0	0	1.8222	0	2.71512	0
4921539E11Rik	0	0	0	0	0	0	0	0	0	0	0	0	0	0	0	0	0	0	0	0	0	0	0
4922501C03Rik	0	1.9683	3.60684	3.2678	1.97484	3.12168	4.05799	8.68977	0	0	0	2.10954	0	7.4237	5.24364	2.55738	2.97534	0	14.5171	7.12846	1.50879	5.12861	10.4947
4922501L14Rik	0	0	0	0	0	0	0	0	0	0	0	0	0	0	0	0	0	0	0	0	0	0	0
4922502D21Rik	0	0	0	0	0	0	0	0	0	0	0	0	0	0	0	0	0	0	0	0	0	0	0
4922502H24Rik	0	0	0	0	0	0	0	0	0	0	0	0	0	0	0	0	0	0	0	0	0	0	0
4922502N22Rik	0	0	0	0	0	0	0	0	0	0	0	0	0	0	0	0	0	0	0	0	0	0	0
4922505E12Rik	0	0	0	0	0	0	0	0	0	0	0	0	0	0	0	0	0	0	0	0	0	0	0
4922505G16Rik	0	0	0	0	0	0	0	0	0	0	0	0	0	0	0	0	0	0	0	0	0	0	0
4930401C15Rik	0	0	0	0	0	0	0	0	0	0	0	0	0	0	0	0	0	0	0	0	0	0	0
4930401O10Rik	0	0	0	0	0	0	0	0	0	0	0	0	0	0	0	0	0	0	0	0	0	0	0
4930401O12Rik	0	0	0	0	0	0	0	0	0	0	0	0	0	0	0	0	0	0	0	0	0	0	0
4930402F06Rik	0	0	0	0	0	0	0	0	0	0	0	0	0	0	0	0	0	0	0	0	0	0	0
4930402F11Rik	0	0	0	0	0	0	0	0	0	0	0	0	0	0	0	0	0	0	0	0	0	0	0
4930402H24Rik	8.66068	23.1745	2.44039	0.795526	9.61166	7.87849	1.43934	1.63515	31.9387	4.71474	0	14.6249	1.72742	8.55803	18.6819	2.37927	13.5502	15.1381	10.8826	9.38494	16.2539	5.0851	16.553
4930403N07Rik	0	0	0	0	0	0	0	0	0	0	0	0	0	0	0	2.25549	0	0	0	0	0	0	0
4930404A05Rik	0	0	0	0	0	0	0	0	0	0	0	0	0	0	0	0	0	0	0	0	0	0	0
4930404A10Rik	0	0	0	0	0	0	0	0	0	0	0	0	8.18015	0	0	0	0	0	0	0	0	0	0
4930404H11Rik	0	0	9.42668	0	0	0	0	0	0	0	0	0	0	0	0	0	0	0	0	0	0	0	0
4930404H21Rik	0	0	0	0	0	0	0	0	0	0	0	0	0	0	0	0	0	0	0	0	0	0	0
4930404I05Rik	0	0	0	0	5.66267	0	0	0	0	0	0	0	0	0	0	0	0	0	0	0	0	0	0
4930404N11Rik	0	0	0	0	0	0	0	0	0	0	0	0	0	0	0	0	0	0	0	0	0	0	0
4930405A10Rik	0	0	0	0	0	0	0	0	0	0	0	0	0	0	0	0	0	0	0	0	0	0	0
4930405A21Rik	0	0	0	0	0	0	0	0	0	18.7047	0	0	0	0	0	0	0	0	16.4729	0	0	0	6.18324
4930405D11Rik	0	0	0	0	0	0	0	0	0	0	0	0	0	0	0	0	0	0	0	0	0	0	0
4930405J17Rik	0	0	0	0	0	0	0	0	0	0	0	0	0	0	0	0	0	0	0	0	0	0	0
4930405P13Rik	18.8651	0	0	0	0	6.72133	0	36.131	0	0	0	0	0	0	0	0	7.10302	23.7296	0	38.327	7.69536	20.6873	0
4930406D18Rik	0	0	0	0	0	0	0	0	0	0	0	0	0	0	0	0	0	0	0	0	0	0	0
4930407I10Rik	0	0	0	0	0	0	0	0	0	0	0	0	0	0	0	0	0	0	0	0	0	0	0
4930408F14Rik	0	0	0	0	0	0	0	0	0	0	0	0	0	0	0	0	0	0	0	0	0	0	0
4930412B13Rik	0	0	0	0	0	0	0	0	0	0	0	0	0	0	0	0	0	0	0	0	0	0	0
4930412C18Rik	0	0	0	0	0	0	0	0	0	0	0	0	0	0	0	0	0	0	1.3218	0	0	1.02809	2.16817
4930412F15Rik	0	0	0	0	0	0	0	0	0	0	0	0	0	0	0	0	0	0	0	0	0	0	0
4930412O13Rik	0	0	0	0	0	0	0	0	0	0	0	0	0	0	0	0	0	0	0	0	0	0	0
4930413E15Rik	0	0	0	0	0	0	0	0	0	0	0	0	0	0	0	0	0	0	0	0	0	0	0
4930413F20Rik	0	0	0	0	0	0	0	0	0	0	0	0	0	0	0	0	0	0	0	0	0	0	0
4930413G21Rik	0	0	0	0	0	0	0	0	0	0	0	0	0	0	0	0	0	0	0	0	0	0	0
4930413M19Rik	0	0	0	0	0	0	0	0	0	0	0	0	0	0	0	0	0	0	0	0	0	0	0
4930414L22Rik	11.197	21.6216	0	11.2753	21.2873	4.65562	0	0	0	6.27485	6.21038	0	6.28574	16.1598	0	7.33222	23.9885	0	0	16.2771	19.0522	26.5681	27.9362
4930414N06Rik	0	0	0	0	0	0	0	0	0	0	0	0	0	0	0	0	0	0	0	0	0	0	0
4930415F15Rik	0	0	0	0	0	0	0	0	0	0	0	0	0	0	0	0	0	0	0	0	0	0	0
4930415L06Rik	0	0	0	0	0	0	0	0	0	0	0	0	0	0	0	0	0	0	0	0	0	0	0
4930415O20Rik	0	0	0	0	0	0	0	0	0	0	0	0	0	0	0	0	0	17.4058	0	0	0	0	0
4930417G10Rik	0	0	0	0	0	0	0	0	0	0	0	0	0	0	0	0	0	0	0	0	0	0	0
4930417O13Rik	0	0	0	0	0	0	0	0	0	0	0	0	0	0	0	0	0	0	0	0	0	0	0
4930417O22Rik	0	0	0	0	0	0	0	0	0	0	0	0	0	0	0	0	0	0	0	3.8117	0	0	0
4930419G24Rik	0	0	0	0	0	0	0	0	0	0	0	0	0	0	0	0	0	0	0	0	0	0	0
4930420K17Rik	0	0	0	0	0	3.03628	0	0	0	0	0	0	0	0	0	6.81911	0	0	0	0	0	0	0
4930422G04Rik	0	0	0	2.22537	1.27645	0	1.07343	0	0	0	1.11488	0	0	3.03951	0	0.620748	0.391292	7.86219	16.9296	1.05266	3.42999	1.29036	2.6506
4930423M02Rik	0	0	0	0	0	0	0	0	0	0	0	0	0	0	0	0	0	0	0	0	0	0	0
4930425K10Rik	0	0	0	0	0	0	0	0	0	0	0	0	0	0	0	0	0	0	0	0	0	0	0
4930425O10Rik	0	0	0	0	0	1.78635	0	4.47955	0	0	0	0	0	0	0	0	0	0	0	0	0	0	0
4930426L09Rik	0	0	6.15184	0	0	0	0	0	0	0	0	0	0	0	0	0	0	0	0	0	0	9.15894	0
4930427A07Rik	2.54459	0	0	0	0	2.18794	0	0	0	0	0	0	0	0	0	0	3.04881	0	1.24344	7.18878	0	3.22749	14.181
4930428D18Rik	0	0	0	0	0	0	0	0	0	0	0	0	0	0	0	0	0	0	0	0	0	0	0
4930428E07Rik	0	0	0	0	0	0	0	0	0	0	0	0	0	0	0	0	0	0	0	0	0	0	0
4930428E23Rik	0	0	7.62987	0	0	0	0	0	0	0	0	0	0	0	39.8265	0	0	0	0	0	0	0	0
4930428G15Rik	0	0	0	0	0	0	0	0	0	0	0	0	0	0	0	0	0	0	0	0	0	0	0
4930428O21Rik	0	0	0	0	0	0	0	0	0	0	0	0	0	0	0	0	0	0	0	0	0	0	0
4930429B21Rik	0	0	0	0	0	0	0	0	0	0	0	0	0	4.48472	0	0	0	0	0	0	0	17.1164	5.33477
4930429D17Rik	0	0	0	0	0	0	0	0	0	0	0	0	0	0	0	0	0	0	0	0	0	0	0
4930429F11Rik	0	0	0	0	0	0	0	0	0	0	0	0	0	0	0	0	0	0	0	0	0	0	0
4930429F24Rik	0	0	0	0	0	0	0	0	0	0	0	0	0	0	0	0	0	0	0	0	0	0	0
4930430A15Rik	0	0	0	0	0	0	0	0	0	0	0	0	0	0	0	0	0	0	0	0	0	0	0
4930430D24Rik	0	0	0	0	0	0	0	0	0	0	0	0	0	0	0	0	0	0	0	0	0	0	0
4930430F08Rik	0	0	2.39623	0.894692	0	0.779878	0.962387	2.01182	0	2.05877	3.2333	0	3.71963	0.857887	5.18365	30.5403	3.59697	3.06772	7.43946	3.71194	0	1.09467	5.08306
4930430F21Rik	0	0	0	0	0	0	0	0	0	0	0	0	0	0	0	0	0	0	0	0	0	0	0
4930430J02Rik	0	0	0	0	0	0	0	0	0	0	0	0	0	0	0	0	0	0	0	0	0	0	0
4930431A04Rik	0	0	0	0	0	0	0	0	0	0	0	0	0	0	0	0	0	0	0	0	0	0	0
4930431P03Rik	0	0	0	0	4.76486	0	0	0	0	0	0	0	5.50949	0	0	0	0	0	0	0	0	0	0
4930432J09Rik	0	0	0	0.737568	0.849936	0	0	0	0	0	0	0.89427	0	0	0	0	0	0	0	1.04696	0	0	0
4930432K09Rik	0	0	0	0	0	0	0	0	0	0	0	0	0	0	0	0	0	0	0	0	0	0	0
4930432K21Rik	0	0	0	0	0	0	0	0	0	0	0	0	0	0	0	0	1.41249	0	0	0	0	0	5.11637
4930432M17Rik	0	0	0	0	0	0	0	0	0	0	0	0	0	0	0	0	0	0	0	0	0	0	0
4930433B08Rik	0	0	0	0	0	0	0	0	0	0	0	0	0	0	0	0	0	0	0	0	0	0	0
4930433I11Rik	0	0	0	0	0	0	0	0	0	0	0	0	0	0	0	0	0	0	0	0	0	0	0
4930433N12Rik	0	0	0	0	0	0	0	0	0	0	0	0	0	0	0	0	0	0	0	3.70163	0	0	0
4930434J06Rik	0	0	0	0	0	0	0	0	0	0	0	0	0	0	0	0	0	0	0	0	0	0	0
4930435E12Rik	0	0	0	0	0	0	0	0	0	0	0	0	0	0	0	0	0	0	0	0	0	0	0
4930438E09Rik	0	0	0	0	0	0	0	0	0	0	0	0	0	0	0	0	0	0	0	0	0	0	0
4930440C22Rik	0	0	0	0	0	0	0	0	0	0	0	0	0	0	0	0	0	0	0	0	0	0	0
4930441J16Rik	0	0	0	0	0	0	0	0	0	0	0	0	0	0	0	0	0	0	0	0	0	0	0
4930441O14Rik	0	0	0	0	0	0	0	0	0	0	0	0	0	0	0	0	0	10.0041	0	0	0	0	0
4930442J19Rik	0	0	0	0	0	0	0	0	0	0	0	0	0	0	0	0	0	0	0	0	0	0	0
4930442L01Rik	0	0	0	0	0	0	0	0	0	0	0	0	0	0	0	0	0	0	0	0	0	0	0
4930443G12Rik	0	0	0	0	0	0	0	0	0	0	0	0	0	0	0	0	0	0	0	0	0	0	0
4930443O20Rik	0	0	0	0	0	0	0	0	0	0	0	0	0	0	0	0	0	0	0	0	0	0	0
4930444A02Rik	0	0	0	0	0	0	0	6.99941	0	1.35895	0	0	3.93497	3.20877	0	3.35387	17.1131	1.53282	0	3.37667	16.2844	2.56346	10.3471
4930444F02Rik	0	0	0	0	0	0	0	0	0	0	0	0	0	0	0	0	0	0	0	0	0	0	0
4930444G20Rik	0	0	0	0	0	0	0	0	0	0	0	0	0	0	0	0	0	0	0	0	0	0	0
4930444M15Rik	0	0	0	0	0	0	0	0	0	0	0	0	0	0	0	0	0	0	0	0	14.6516	0	0
4930444P10Rik	0	0	0	0	0	0	0	0	0	0	0	0	0	0	0	0	0	0	0	0	0	0	0
4930447A16Rik	0	0	0	0	0	0	0	0	0	0	0	0	0	0	0	0	0	0	0	0	0	0	0
4930447C04Rik	0	0	0	0	0	0	0	0	0	0	0	0	0	0	0	0	0	0	0	0	0	0	0
4930447J18Rik	0	0	0	0	0	0	0	0	0	0	0	0	0	0	0	0	0	0	0	0	0	0	0
4930447K03Rik	0	0	0	0	0	0	0	0	0	0	0	0	0	0	0	0	0	0	0	0	0	0	0
4930447N08Rik	0	0	0	0	0	0	0	0	0	0	0	0	0	0	0	0	0	0	0	0	0	0	0
4930448C13Rik	0	0	0	0	0	0	0	0	0	0	0	0	0	0	0	0	0	0	0	0	0	0	0
4930448F12Rik	0	0	0	0	0	0	0	0	0	0	0	0	0	0	0	0	0	0	0	0	0	0	0
4930448H16Rik	0	0	0	0	0	0	0	0	0	0	0	0	0	0	0	0	0	0	0	0	0	0	0
4930448I06Rik	0	0	0	0	0	0	0	0	0	0	0	0	0	0	0	0	0	0	0	0	0	0	0
4930448I18Rik	0	0	0	0	0	0	0	0	0	0	0	0	0	0	0	0	0	0	0	0	0	0	0
4930448K20Rik	0	0	0	0	0	0	0	0	0	0	0	0	0	0	0	0	0	0	0	0	0	0	0
4930449E01Rik	0	0	0	0	0	0	0	0	0	0	0	0	0	0	0	0	0	0	0	0	0	0	0
4930449E18Rik	0	0	0	0	0	0	0	0	0	0	0	0	0	0	0	0	0	0	0	0	0	0	0
4930449I24Rik	0	0	0	0	0	0	0	0	0	0	0	0	0	0	0	0	0	0	0	0	0	0	0
4930451C15Rik	8.02206	0	0	3.52673	4.33116	2.96183	0	3.75164	0	2.08553	3.81939	0	0	0	0	2.73115	0	2.50396	0	0	0	0	0
4930451I11Rik	0	0	0	0	0	0	0	0	0	0	0	0	0	0	0	0	0	0	0	0	0	0	0
4930452A19Rik	0	0	0	0	0	0	0	0	0	0	0	0	0	0	0	0	0	0	0	0	0	0	0
4930452B06Rik	0	0	0	0	0	0	0	0	0	0	1.95541	0	0	7.3662	0	0	3.02092	9.91429	0	0	0	0	0
4930452G13Rik	0	0	0	0	0	0	0	0	0	0	0	0	0	0	0	0	0	0	0	0	0	0	0
4930452N14Rik	0	0	0	0	0	0	0	0	0	0	0	0	0	0	0	0	0	0	0	0	0	0	0
4930453H23Rik	0	0	0	0	0	0	0	0	0	0	0	0	2.3457	0	0	0	0	0	0	0	0	0	0
4930453N24Rik	22.6629	70.9524	40.5793	85.9247	337.695	89.4706	58.4865	27.5453	33.5161	68.0781	52.2002	38.6268	127.284	138.026	70.4969	43.462	27.7815	24.7968	57.62	23.3652	9.07659	5.95014	30.27
4930455B14Rik	0	0	0	0	0	0	0	0	0	0	0	0	0	0	0	0	0	0	0	0	0	0	0
4930455C13Rik	0	20.2753	8.69789	5.24286	0	0	0	12.2225	0	0	0	14.3168	0	7.38209	0	8.64114	5.14819	24.2259	5.74549	0	0	0	15.3181
4930455C21Rik	11.4479	34.7845	19.6801	16.1207	26.3365	13.4104	4.54025	26.2227	22.7932	15.1965	8.45941	27.5555	11.742	0	0	35.1587	13.7547	32.0966	5.50321	53.0803	4.68292	26.8867	6.9116
4930455D15Rik	0	0	0	0	0	0	0	0	0	0	0	0	0	0	0	0	0	0	0	0	0	0	0
4930455F16Rik	0	0	0	0	0	0	0	0	0	0	0	0	0	0	0	0	0	0	0	0	0	0	0
4930455F23Rik	0	0	0	0	0	0	30.7612	0	0	0	16.4775	0	0	0	0	0	5.18304	9.14179	13.4965	0	137.989	6.57611	40.834
4930455H04Rik	0	0	0	0	0	0	0	0	0	0	0	0	0	0	0	0	0	0	7.37702	16.0176	0	0	0
4930455J16Rik	0	0	0	0	0	0	0	0	0	0	0	0	0	0	0	0	0	0	0	0	0	0	0
4930456L15Rik	0	0	0	0	0	0	0	0	0	0	0	0	0	0	0	0	0	0	0	0	0	0	0
4930458L03Rik	0	0	0	0	0	0	0	0	0	0	0	0	0	0	0	0	0	0	0	0	0	0	0
4930459L07Rik	0	0	0	0	0	0	0	0	0	0	0	0	0	0	0	0	0	0	0	0	0	0	0
4930461G14Rik	0	0	0	0	0	0	0	0	0	0	0	0	0	0	0	0	4.80968	0	0	0	0	0	0
4930465A12Rik	0	0	0	0	0	0	0	0	0	0	0	0	0	0	0	0	0	0	0	0	0	0	0
4930465K10Rik	0	0	0	0	0	0	0	0	0	0	0	0	0	0	0	0	0	0	0	0	0	0	0
4930465M20Rik	0	0	0	0	0	0	0	0	0	0	0	0	0	0	0	0	0	0	0	0	0	0	0
4930467D21Rik	0	0	0	0	0	0	0	0	0	0	0	0	0	0	0	0	0	0	0	0	0	0	0
4930467E23Rik	0	0	0	0	0	0	0	0	0	0	0	0	0	0	0	0	0	0	0	0	0	0	0
4930467K11Rik	0	0	0	0	0	0	0	0	0	0	0	0	0	0	0	0	0	0	0	0	0	0	0
4930468A15Rik	0	0	0	0	0	0	0	0	0	0	0	0	0	0	0	0	0	0	0	0	0	0	0
4930469G21Rik	0	0	0	0	0	0	0	0	0	0	0	0	0	0	0	0	0	0	0	0	0	0	0
4930470H14Rik	4.94449	30.0929	16.8263	45.2915	46.2138	17.1556	16.5152	4.69333	21.0792	32.6219	19.4603	17.8854	12.7051	9.10053	7.99846	0	0	18.3919	2.39491	45.7385	6.08871	28.2088	3.10296
4930470P17Rik	0	0	0	0	0	0	0	0	0	0	0	0	0	0	0	0	0	0	0	0	0	0	0
4930471C04Rik	0	0	0	0	0	0	0	0	0	0	0	0	0	0	0	0	0	0	0	0	0	0	0
4930471G03Rik	0	0	0	0	0	0	0	0	0	0	0	0	0	0	0	0	0	0	0	0	0	0	0
4930471I20Rik	0	0	0	0	0	0	0	0	0	0	0	0	0	0	0	0	0	0	0	0	0	0	12.2249
4930471M09Rik	0	0	0	0	0	0	0	0	0	0	0	0	0	0	0	0	0	0	0	0	0	0	0
4930471M23Rik	0	24.317	1.87232	20.7174	11.3461	5.70516	8.73353	13.5009	0	5.36271	0	1.52731	18.7646	0	8.02213	14.3345	32.0427	0	6.85882	0	23.5032	2.5633	16.0914
4930473A02Rik	0	0	0	3.33028	0	2.73857	0	0	0	0	0	0	3.67675	0	0	0	0	0	0	0	0	0	0
4930473A06Rik	0	0	3.21833	0	0	0	0	0	0	0	4.63009	2.78843	0	0	0	1.54734	1.77972	0	0	1.5346	0.950832	0	0
4930473O22Rik	0	0	0	0	0	0	0	0	0	0	0	0	0	0	0	0	0	0	0	0	0	0	0
4930474G06Rik	0	0	0	0.661724	0	0	0	0	0	0	0	0	0	0	0	0	0	0	0	0	0	0	0
4930474H20Rik	0	0	0	0	0	0	0	0	0	0	0	0	0	0	0	3.63669	0	0	0	0	0	0	0
4930474M22Rik	0	0	0	0	0	0	0	0	0	0	0	0	0	0	0	0	0	0	0	0	0	0	0
4930474N05Rik	0	0	0	0	0	0	0	0	0	0	0	0	0	0	0	0	0	0	0	0	0	0	0
4930474N09Rik	0	0	0	0	0	0	0	0	0	0	0	0	0	0	0	0	0	0	0	0	0	0	0
4930478L05Rik	0	0	0	0	0	0	0	0	0	0	0	0	0	0	0	0	0	0	0	0	0	0	0
4930478P22Rik	0	0	0	0	0	0	0	0	0	0	0	0	0	0	0	0	0	0	0	0	0	0	0
4930479D17Rik	0	0	0	0	0	0	0	0	0	0	0	0	0	0	0	0	0	0	0	0	0	0	0
4930479M11Rik	0	0	0	0	0	0	0	0	0	0	0	0	0	0	0	0	0	0	0	0	0	0	0
4930480E11Rik	0	0	0	0	0	0	0	0	0	0	0	0	0	0	0	0	0	0	0	0	0	0	0
4930480G23Rik	0	0	0	0	0	0	0	0	0	0	0	0	0	0	0	0	0	0	0	0	0	0	0
4930480K15Rik	0	0	0	0	0	0	0	0	0	0	0.800727	0	0	0	0	0	0	0	0	0	0	0	0
4930480M12Rik	0	0	0	0	0	0	0	0	0	0	0	0	0	0	0	0	0	0	0	0	0	0	0
4930481A15Rik	0	0	0	0	0	0	0	0	0	0	0	9.06395	0	0	0	0	1.92234	0	0	0	37.4116	5.45799	0
4930483J18Rik	0	0	0	0	0	0	0	0	0	0	0	0	0	0	0	0	0	0	0	0	0	0	0
4930483K19Rik	0	0	0	0	0	0	0	0	0	0	0	0	0	0	0	0	0	0	0	0	0	0	0
4930483O08Rik	0	0	0	0	0	0	0	0	0	0	0	0	0	4.23002	0	0	0	0	0	0	0	0	0
4930486F22Rik	0	0	0	0	0	0	0	0	0	0	0	0	0	0	0	0	0	0	0	0	0	0	0
4930486I03Rik	0	0	0	0	0	0	0	0	0	0	0	0	0	0	0	0	0	0	0	0	0	0	0
4930486L24Rik	0	0	0	0	0	0	0	6.74065	0	0	0	0	13.4829	57.7493	0	0	2.88122	0	0	0	0	0	0
4930487D11Rik	0	0	0	0	0	0	0	0	0	0	0	0	0	0	0	0	0	0	0	0	0	0	0
4930487H11Rik	0	0	62.7429	0	0	0	0	0	0	75.6008	0	0	0	41.3724	0	0	0	29.7548	16.5085	36.0081	0	27.223	0
4930488B22Rik	0	0	0	0	0	0	0	0	0	0	0	0	0	0	0	0	0	0	0	0	0	0	0
4930488L21Rik	0	0	0	0	0	0	0	0	0	0	0	0	0	0	0	0	0	0	0	0	0	0	0
4930500F04Rik	0	0	0	0	0	0	0	0	0	0	0	0	0	0	0	0	0	0	0	0	0	0	0
4930500J02Rik	0	0	0	0	0	0	0	0	0	0	0	0	0	0	0	0	0	0	0	0	0	58.5751	0
4930500L23Rik	0	0	0	0	0	0	0	0	0	0	0	0	0	0	0	0	0	0	0	0	0	0	0
4930502A04Rik	0	0	0	0	0	0	0	0	0	0	0	0	0	0	0	0	0	0	0	0	0	0	0
4930502E09Rik	0	0	12.482	0	0	0	0	0	0	0	0	0	0	0	0	0	0	0	0	0	0	0	0
4930502E18Rik	0	0	0	0	0	0	0	0	0	0	0	0	0	0	0	0	0	74.1597	0	0	0	0	21.6002
4930503B20Rik	0	0	0	0	0	0	0	0	0	0	0	0	0	0	0	0	0	0	0	0	0	0	0
4930503E14Rik	0	0	0	5.01123	0	0	0	6.10154	0	0	0	0	19.6283	0	0	0	0	0	0	0	0	0	0
4930503E24Rik	0	0	0	0	0	0	0	6.00467	0	0	0	3.71509	0	0	0	0	0	0	0	0	0	0	0
4930503H13Rik	0	0	0	0	0	0	0	0	0	0	0	0	0	0	0	0	0	0	0	0	0	0	0
4930503L19Rik	5.98046	0	3.24225	9.18052	8.93706	5.18684	0	38.3741	6.117	0	0	0	0	16.6258	0	19.2768	4.08205	0	0	1.86894	0	2.29156	4.82498
4930503O07Rik	0	0	0	0	0	0	0	0	0	0	0	0	0	0	0	0	0	0	0	0	0	0	0
4930504O13Rik	0	0	0	0	0	0	0	0	0	0	0	0	0	0	0	0	0	0	0	0	0	0	0
4930505A04Rik	0	0	0	0	0	0	0	0	0	0	0	0	0	0	0	0	0	0	4.45109	0	0	0	0
4930505G20Rik	0	0	0	0	0	0	0	0	0	0	0	0	0	0	0	0	0	0	0	0	0	0	0
4930506M07Rik	0	0	0	0	0	0	0	0	0	0	0	0	0	0	0	0	0	0	0	0	0	0	0
4930507D05Rik	0	0	0	0	0	0	0	0	0	0	0	0	0	0	0	0	0	0	0	0	0	0	0
4930509E16Rik	0	0	0	0	0	0	0	0	0	0	0	0	0	0	0	3.85634	0	0	0	0	0	0	0
4930509J09Rik	0	0	0	0	0	0	0	0	0	0	0	0	0	0	0	0	0	0	0	0	0	0	0
4930509K18Rik	0	0	0	0	0	0	0	0	0	0	0	0	0	0	0	0	0	0	0	0	0	0	0
4930511A02Rik	0	0	0	0	0	0	0	0	0	0	0	0	0	1.35742	0	0	0	0	0	0	0	0	0
4930511E03Rik	0	0	0	0	0	0	0	0	0	0	0	0	0	0	0	0	0	0	0	0	0	0	0
4930511I11Rik	0	0	0	0	0	0	0	0	0	0	0	0	0	0	0	0	0	0	0	0	0	0	0
4930511M06Rik	4.8747	2.21431	0	2.07913	1.19266	0	0	0	5.26403	2.47038	14.2165	1.25188	14.1969	0	6.71739	0	0	0	0	0	0	0	0
4930511M11Rik	0	0	0	0	0	0	0	0	0	0	0	0	0	0	0	0	0	0	0	0	0	0	0
4930512B01Rik	0	0	0	0	0	0	3.92884	0	0	14.1492	0	0	2.44968	0	7.79334	0	0	0	0	0	0	0	0
4930513D17Rik	0	0	0	0	0	0	0	0	0	0	0	0	0	0	0	0	0	0	0	0	0	0	0
4930513N10Rik	0	0	0	0	0	0	0	0	0	0	0	0	0	0	0	0	0	0	1.71427	0	0	3.19897	0
4930513O06Rik	0	0	0	0	0	0	0	0	0	0	0	0	0	0	0	0	0	0	0	0	0	0	0
4930515B02Rik	0	0	0	0	0	0	0	0	0	0	0	0	0	0	0	0	0	0	0	0	0	0	0
4930515G01Rik	0	0	0	0	0	0	0	0	0	0	0	0	0	0	0	0	0	0	0	0	0	0	0
4930515G16Rik	0	0	0	0	0	0	0	0	0	0	0	0	0	0	0	0	0	0	0	0	0	0	0
4930515L03Rik	0	0	0	0	0	0	0	0	0	0	0	0	0	0	0	0	0	0	0	0	0	0	0
4930515L19Rik	0	0	0	0	0	0	0	0	0	0	0	0	0	0	0	0	0	0	0	0	0	0	0
4930517E11Rik	0	0	0	0	0	0	0	0	0	0	0	0	0	0	0	0	0	0	0	0	0	0	0
4930518P08Rik	0	0	0	0	0	0	0	0	0	0	0	0	0	0	0	0	0	0	0	0	0	0	0
4930519D14Rik	0	0	0	0	0	0	0	0	0	0	0	0	0	0	0	0	0	0	0	0	0	0	0
4930519F09Rik	0	0	0	1.92192	0	0	0	0	0	0	2.09635	2.5954	0	2.58863	0	0	0	2.79072	0	0	0	0	5.9174
4930519F16Rik	0	0	0	0	0	0	0	0	0	0	0	0	0	0	0	0	0	0	0	0	0	0	0
4930519F24Rik	0	0	0	0	0	0	0	0	0	0	0	0	0	0	0	0	0	0	0	0	0	0	0
4930519G04Rik	0	0	0	0	0	0	0	0	0	0	0	0	0	0	0	0	0	0	0	0	0	0	0
4930519H02Rik	0	0	0	0	0	0	0	0	0	0	0	0	0	0	0	0	0	0	0	0	0	0	0
4930520O04Rik	0	0	0	0	0	0	0	27.1108	0	0	0	0	0	0	0	0	0	0	0	0	0	0	0
4930520P13Rik	0	0	0	0	0	0	0	0	0	0	0	0	0	0	0	0	0	0	0	0	0	0	0
4930521A18Rik	0	0	0	0	0	0	0	0	0	0	0	0	0	0	0	0	0	0	0	0	0	0	0
4930521E06Rik	0	0	0	0	0	0	0	0	0	0	0	0	0	0	0	0	0	0	0	0	0	0	0
4930522H14Rik	0	0	0	0	0	0	0	0	0	0	0	0	0	0	0	0	0	0	0	0	0	0	0
4930522O17Rik	0	0	0	0	0	0	0	0	0	0	0	0	0	0	0	0	0	0	0	0	0	0	0
4930523C07Rik	4.04506	1.11606	11.0083	1.76966	4.7108	17.8754	2.59185	3.26193	0	0.585372	0.510622	2.52409	0	0	0	4.07168	10.9662	0	0	0	0	0	0
4930523O13Rik	0	0	0	0	0	0	0	0	0	0	0	0	0	0	0	0	0	0	0	0	0	0	0
4930524B15Rik	0	0	0	0	0	0	0	0	0	0	0	0	0	0	0	0	0	0	0	0	0	0	0
4930524C18Rik	0	0	0	0	0	0	0	0	0	0	0	0	0	0	0	0	0	0	0	0	0	0	0
4930524E20Rik	0	0	0	0	0	0	0	0	0	0	0	0	0	0	0	0	0	0	0	0	0	0	0
4930524L23Rik	0	0	0	0	0	0	0	0	0	0	0	2.86958	0	0	0	0	0	0	0	0	0	0	0
4930524N10Rik	0	0	0	0	0	0	0	0	0	0	0	0	0	0	0	0	0	0	0	0	0	0	0
4930524O05Rik	0	0	0	0	0	0	0	0	0	0	0	0	0	0	0	0	0	0	0	0	0	0	0
4930524O08Rik	0	0	0	0	0	0	0	0	0	0	0	0	0	0	0	3.49272	0	0	0	0	0	0	0
4930525D18Rik	0	0	0	0	0	0	0	0	0	0	0	0	0	0	0	5.93424	0	0	0	0	0	0	0
4930525F21Rik	0	0	0	0	0	0	0	0	0	0	0	0	0	0	0	0	0	0	0	0	0	0	0
4930525G20Rik	2.0926	0	0	2.72274	1.07245	0	0	0	0	0	0	0	0	0	0	0	0	0	0	0	0	0	0
4930525M21Rik	0	0	0	0	0	0	0	0	0	0	0	0	0	0	0	0	0	0	0	0	0	0	0
4930526D03Rik	0	0	0	0	0	0	0	0	0	0	0	0	0	0	0	0	0	0	0	0	0	0	0
4930526I15Rik	0	0	0	0	0	0	0	0	0	0	0	0	0	0	0	0	0	0	0	0	0	0	0
4930526L06Rik	0	0	0	0	0	0	0	0	0	0	0	0	0	0	0	0	0	0	0	0	0	0	0
4930527F14Rik	0	0	0	0	0	0	0	0	0	0	0	0	0	0	0	0	0	0	0	0	0	0	0
4930527G23Rik	0	0	0	0	0	0	0	0	0	0	0	0	0	0	0	0	0	0	0	0	0	0	0
4930528A17Rik	0	0	0	0	0	0	0	0	0	0	0	0	1.82307	0	0	0	0	0	0	0	0	0	3.26176
4930528D03Rik	0	0	0	0	0	0	0	0	0	3.83131	0	0	0	0	0	0	0	0	0	0	0	0	0
4930528F23Rik	0	0	0	0	5.89903	31.3228	0	0	9.16109	78.3046	0	0	58.4648	25.47	47.9022	0	4.07116	0	0	0	0	0	0
4930528P14Rik	0	0	0	0	0	0	0	0	0	0	0	0	0	0	0	0	0	0	0	0	0	0	0
4930529C04Rik	0	0	0	0	0	0	0	0	0	0	0	0	0	0	0	0	0	0	0	0	0	0	0
4930529F22Rik	0	0	0	0	0	0	0	0	0	0	0	0	0	0	0	0	0	0	0	0	0	0	0
4930529F24Rik	0	0	0	0	0	0	0	0	0	0	0	0	0	0	0	0	0	0	0	0	0	0	0
4930529K09Rik	0	0	0	0	0	0	0	0	0	0	0	0	0	0	0	0	0	0	0	0	0	0	0
4930529L06Rik	0	0	0	0	0	0	0	0	0	0	0	0	0	0	0	0	0	0	0	0	0	0	0
4930529M08Rik	0	0	0	0	0	0	0	0	0	0	0	0	0	0	0	0	0	0	0	0	0	0	0
4930533B01Rik	0	0	0	0	0	0	0	0	0	0	0	0	0	0	0	0	0	0	0	0	0	0	0
4930533P14Rik	0	0	0	0	0	0	0	0	0	0	0	0	0	0	0	0	0	0	0	0	0	0	0
4930534B04Rik	1.76526	0	1.10177	14.437	3.69857	0	0	11.5144	0	0	0	0	0	0.996518	0	0	0.752675	1.14013	0	2.26442	16.4043	6.30986	12.6542
4930538K18Rik	0	0	0	0	0	0	0	0	0	0	0	0	0	0	0	0	0	6.84054	26.7497	3.8369	2.26108	5.15762	26.8957
4930539C22Rik	0	0	0	0	0	0	0	0	0	0	0	0	0	0	0	0	0	0	0	0	0	0	0
4930539E08Rik	0	0	0	0.9533	1.14824	0	0	0	0	1.07733	0	0	0	1.27609	0	0	0	0	0	0	0	0	0
4930539J05Rik	0	0	0	0	0	0	0	0	0	0	0	0	0	0	75.4947	0	19.4271	0	0	32.137	20.6607	0	58.0277
4930539M17Rik	0	0	0	0	0	0	0	0	0	0	0	0	0	0	0	0	0	0	0	0	0	0	0
4930539N22Rik	0	0	0	0	0	0	0	0	0	0	0	0	0	0	0	0	0	0	0	0	0	0	0
4930540M03Rik	0	0	0	0	0	0	0	0	0	0	0	0	0	0	0	0	0	0	0	0	0	0	0
4930542C21Rik	0	0	0	0	0	0	0	0	0	0	0	0	0	0	0	0	0	0	0	0	0	0	0
4930542D17Rik	0	0	0	0	0	0	0	0	0	0	0	0	0	0	0	0	0	8.7613	0	0	0	0	0
4930542H20Rik	0	0	0	0	0	0	0	0	0	0	0	0	0	0	0	0	0	0	0	0	0	0	0
4930543E12Rik	0	0	0	0	0	0	0	0	0	0	0	0	0	0	0	0	0	0	0	0	0	0	0
4930544D05Rik	0	0	0	0	0	0	0	0	0	0	0	0	0	0	0	0	0	0	0	0	0	0	0
4930544G11Rik	0	0	0	0	0	0	0	0	0	0	0	0	0	0	0	0	0	0	0	0	0	0	0
4930544M13Rik	0	0	0	0	0	0	0	0	0	0	0	0	0	0	0	0	0	0	0	0	0	0	0
4930544O15Rik	0	0	0	0	0	0	0	0	0	0	0	0	0	0	0	0	0	0	0	0	0	0	0
4930545E07Rik	0	0	0	0	0	0	0	0	0	0	0	0	0	0	0	0	0	0	0	0	0	0	0
4930545H06Rik	0	0	0	0	0	0	0	0	0	0	0	0	0	0	0	0	0	0	0	0	0	0	0
4930545L23Rik	0	0	0	0.970655	1.15569	0	0	2.22317	0	0	0	3.64122	0	0	0	0	0	0	0	0	0	1.79923	0
4930546C10Rik	0	0	0	0	0	0	0	0	0	0	0	0	0	0	0	0	0	0	0	0	0	0	0
4930546K05Rik	0	0	0	0	0	0	0	0	0	0	0	0	0	0	0	0	0	0	0	0	0	0	0
4930547C10Rik	0	0	0	0	0	0	0	0	0	0	0	0	0	0	0	0	0	0	0	0	0	0	0
4930547E08Rik	0	0	0	0	0	0	0	0	0	0	0	0	0	0	0	0	0	0	0	0	0	0	0
4930547E14Rik	0	0	0	0	0	0	0	0	0	0	0	0	0	0	0	0	0	0	0	29.9901	0	0	0
4930547N16Rik	5.84747	0	0	0	0	0	0	1.78078	0	0	14.2908	0	0	1.94288	0	0	0	21.4091	0	23.4812	0.771625	14.2906	10.9732
4930548G14Rik	0	0	0	0	0	0	0	0	0	0	0	0	0	0	0	0	0	3.97976	0	0	0	0	0
4930548H24Rik	0	0	0	0	0	0	0	0	0	0	0	0	0	0	0	0	0	0	0	0	0	0	0
4930548J01Rik	0	0	0	0	0	0	0	0	0	0	0	0	0	0	0	0	0	0	0	0	0	0	0
4930548K13Rik	0	0	0	0	0	0	0	0	0	0	0	0	0	0	0	0	0	0	0	0	0	0	0
4930549C01Rik	0	0	0	0	0	0	0	0	0	0	0	0	0	0	0	0	0	0	0	0	0	0	0
4930549G23Rik	0	0	0	32.7239	0	0	0	0	0	0	11.8006	0	12.1063	0	36.4226	52.4771	0	0	0	0	10.2091	0	16.925
4930550C14Rik	0	0	0	0	0	0	0	17.4601	0	0	5.2794	0	0	12.577	0	0	2.79752	0	0	0	0	0	0
4930550L24Rik	0	0	0	0	0	0	0	0	0	0	0	0	0	0	0	0	0	0	0	0	0	0	0
4930552N02Rik	0	0	0	0	0	0	0	0	0	0	0	0	0	0	0	0	0	0	0	0	0	4.6791	0
4930552P12Rik	0	0	0	0	0	0	0	0	0	0	0	0	0	0	0	6.30283	1.28137	0	0	4.49985	0	0	0
4930553E22Rik	0	0	0	0	0	0	0	0	0	0	0	0	0	0	0	0	0	0	0	0	0	0	0
4930554C24Rik	0	0	0	0	0	0	0	0	0	0	0	0	0	0	0	0	0	0	0	0	0	0	0
4930555B11Rik	0	0	0	0	0	0	0	0	0	0	0	0	0	0	0	0	0	0	0	0	0	0	0
4930555G01Rik	0	0	0	0	0	0	0	0	0	0	0	0	0	0	0	0	0	0	0	0	0	0	0
4930555I21Rik	0	0	0	0	0	0	0	0	0	0	0	0	0	0	0	0	0	0	0	0	0	0	0
4930556C24Rik	0	0	0	0	0	0	0	0	0	0	0	0	0	0	0	0	0	0	0	0	0	0	0
4930556G01Rik	0	0	0	0	0	0	0	0	0	0	0	0	0	0	0	0	0	0	0	0	0	0	0
4930556J02Rik	0	0	0	0	0	0	0	0	0	0	0	0	0	0	0	0	0	0	0	0	0	0	0
4930556M19Rik	0	0	0	2.32807	15.9222	0	0	0	0	0	0	0	0	0	0	0	1.22605	0	0	0	0	0	0
4930556N09Rik	0	0	0	0	0	0	0	0	0	0	0	0	0	0	0	0	0	0	0	0	0	0	0
4930557A04Rik	0	0	0	0	0	0	0	0	0	0	0	0	0	0	0	0	0	0	0	0	0	0	0
4930557J02Rik	0	0	0	0	0	0	0	0	0	0	0	0	0	0	0	0	0	0	0	0	0	0	0
4930558C23Rik	0	0	0	0	0	0	0	0	0	0	0	0	0	0	0	0	0	0	0	0	0	0	0
4930558G05Rik	0	0	0	0	0	0	0	0	0	0	0	0	0	0	0	0	0	0	0	0	0	0	0
4930558J18Rik	0	0	0	0	0	0	0	0	0	0	1.48889	0	0	1.76831	0	0	0	13.2442	0	2.14415	1.37333	0	0
4930558K02Rik	0	0	0	0	0	0	0	0	0	0	0	0	0	0	0	0	0	0	0	0	0	0	0
4930562C15Rik	0	0	0	0	0	0	0	0	0	0	0	0	0	0	0	0	0	0	0	0	0	0	0
4930562F07Rik	0	0	0	0	0	8.41945	50.1072	0	0	15.0819	0	0	0	0	0	10.2577	0	0	0	0	0	0	0
4930563D23Rik	0	0	0	0	0	0	0	0	0	0	0	0	0	0	0	0	0	0	0	0	0	0	0
4930563E18Rik	0	0	0	0	0	0	0	0	0	0	0	0	0	0	0	0	0	0	0	0	0	0	0
4930563E22Rik	0	0	0	0	0	0	0	0	0	0	0	0	0	0	0	0	0	0	0	0	0	0	0
4930563F08Rik	0	0	0	0	0	0	0	0	0	0	0	0	0	0	0	0	0	0	0	0	0	0	20.6258
4930563M20Rik	0	0	0	0	0	0	0	0	0	0	0	0	0	0	0	0	0	0	0	0	0	0	0
4930564B18Rik	0	0	0	0	0	0	0	0	0	0	0	0	0	0	0	0	0	0	0	0	0	0	0
4930564D02Rik	0	0	0	0	0	0	0	0	0	0	0	0	0	0	0	0	0	0	0	0	0	0	0
4930564G21Rik	0	0	0	0	0	0	0	0	0	0	0	0	0	0	0	0	0	0	0	0	0	0	0
4930564K09Rik	0	0	0	0	0	0	0	0	0	0	0	0	0	0	0	0	0	0	0	0	0	0	0
4930565A17	0	0	0	0	0	0	0	0	0	0	0	0	0	0	0	0	0	0	0	0	0	0	0
4930565D16Rik	0	0	0	0	0	0	0	0	0	0	0	0	0	0	0	0	0	0	0	0	0	0	0
4930565N06Rik	0	0	0	0	0	0	0	0	0	0	0.718465	0	0	0	0	0	0	0	0	0	0	0	0
4930567H12Rik	0	0	0	0	0	0	0	0	0	0	0	0	0	0	0	0	0	0	0	0	0	0	0
4930567H17Rik	0	0	0	0	0	0	0	0	0	0	0	0	0	0	0	0	0	0	0	0	0	0	0
4930567J20Rik	0	0	0	0	0	0	0	0	0	0	0	0	0	0	0	0	0	0	0	0	0	0	0
4930567K20Rik	0	0	0	0	0	0	0	0	0	0	0	0	0	0	0	0	0	0	0	0	0	0	0
4930568D16Rik	0	0	0	0	0	0	0	0	0	0	0	0	0	0	0	0	0	0	0	0	0	0	0
4930568E12Rik	0	0	0	0	0	0	0	0	0	0	0	0	0	0	0	0	0	0	0	0	0	0	0
4930568G15Rik	0	0	0	0	0	0	0	0	0	0	0	0	0	0	0	0	0	0	0	0	0	0	0
4930568K20Rik	0	0	0	0	0	0	0	0	0	0	0	0	0	0	0	0	0	0	0	0	0	0	0
4930570G19Rik	0	0	0	0	0	0	0	0	0	0	0	0	0	0	0	0	0	0	0	0	0	0	0
4930571K23Rik	0	0	0	0	0	0	0	0	0	0	0	0	0	0	0	0	0	0	0	0	0	0	0
4930572J05Rik	0	0	0	0	0	0	0	0	0	0	0	0	0	0	0	0	0	0	0	0	0	0	0
4930572K03Rik	0	0	0	0	0	0	0	0	0	0	0	0	0	0	0	0	0	0	0	0	0	0	0
4930572O13Rik	0	0	0	0	0	0	0	0	0	0	0	0	0	0	0	0	0	0	0	0	0	0	0
4930573O16Rik	0	0	0	0	0	0	0	0	0	20.4815	0	0	0	0	0	0	18.7532	0	0	0	0	0	0
4930578C19Rik	0	0	0	0	0	0	0	0	0	0	0	0	0	0	0	0	0	0	0	0	0	0	0
4930578E11Rik	0	0	0	0	0	0	0	0	0	0	0	0	0	0	0	0	0	0	0	0	0	0	0
4930578I06Rik	0	0	0	0	0	0	0	0	0	0	0	0	0	0	0	0	0	0	0	0	0	0	0
4930578M01Rik	0	0	0	0	0	0	0	0	0	0	0	0	0	0	0	0	0	0	0	0	0	0	0
4930578N16Rik	0	0	0	0	0	0	0	0	0	0	0	0	0	0	0	0	0	0	0	4.36052	0	5.35502	5.45406
4930578N18Rik	0	0	0	0	0	0	0	0	0	0	0	0	0	0	0	0	0	0	0	0	0	0	0
4930579C15Rik	0	0	0	0	0	0	0	0	0	0	0	0	0	0	0	0	0	0	0	0	0	0	0
4930579F01Rik	0	0	0	0	0	0	0	0	0	0	0	0	0	0	0	0	0	0	0	0	0	0	0
4930579G18Rik	0	0	0	3.55169	0	0	0	0	15.1501	0	0	0	0	0	12.3217	9.80807	0	0	0	9.82336	0	16.1761	0
4930579G22Rik	0	0	0	0	0	0	0	0	0	0	0	0	0	0	0	0	0	0	0	0	0	0	0
4930579G24Rik	28.0754	0	27.6891	25.4198	1.5362	13.3428	14.861	16.1387	0	0	44.9349	36.3025	0	35.6814	0	0	3.41662	16.175	67.7834	0	110.233	72.4278	46.4807
4930579K19Rik	0	0	0	0	0	0	0	0	0	0	0	0	0	0	0	0	0	0	0	0	0	0	0
4930581F22Rik	0	0	0	0	0	0	0	0	0	0	1.60184	0	0	0	0	0	1.28868	0	0	0	0	0	0
4930583H14Rik	0	0	0	0	0	0	0	0	0	0	0	0	0	0	0	0	3.83122	0	0	0	0	0	11.1123
4930583K01Rik	0	0	0	0	0	0	0	0	0	0	0	0	0	0	0	0	0	0	0	0	0	0	0
4930583P06Rik	0	0	0	0	0	0	0	0	0	0	0	0	0	0	0	0	0	0	0	0	0	0	0
4930584F24Rik	0	0	0	0	0	0	0	0	0	0	0	0	0	0	0	0	0	0	0	0	0	0	0
4930588N13Rik	0	0	0	0	0	0	0	0	0	0	0	0	0	0	0	0	0	0	0	0	0	0	0
4930590J08Rik	0	0	0	0	0	0	0	0	0	0	0	0	0	0	0	0	0	0	0	0	0	0	0
4930590L20Rik	0	0	11.7154	0	0	0	0	0	0	0	9.71439	0	0	0	0	0	0	0	0	0	0	0	0
4930591A17Rik	0	0	0	0	0	0	0	0	0	0	0	0	0	0	0	0	0	0	0	0	0	0	0
4930592A05Rik	0	5.17296	12.6867	29.4542	5.0983	17.7312	15.4399	9.75151	21.8799	16.3594	45.2697	22.5748	9.10629	22.6061	45.1676	35.8547	4.49267	6.58779	19.6719	0	0	9.05114	21.3369
4930592I03Rik	0	0	0	0	0	0	0	0	0	0	0	0	0	0	0	0	0	0	0	0	0	0	0
4930593A02Rik	0	0	0	0	0	0	0	0	0	0	0	0	0	0	0	0	0	0	0	0	0	0	0
4930593C16Rik	0	0	0	0	0	0	0	0	0	0	0	0	0	0	0	0	0	0	0	0	0	0	0
4930594C11Rik	0	0	0	0	0	0	0	0	0	0	0	0	0	0	0	0	0	0	1.02658	0	0	0	0
4930595M18Rik	0	0	0	0	0	0	0	0	0	0	0	0	0	0	0	0	0	0	0	0	0	0	0
4930596D02Rik	0	0	0	0	0	0	0	0	0	0	0	0	0	0	0	0	0	0	0	0	0	0	0
4930596M17Rik	0	0	0	0	0	0	0	0	0	0	0	0	0	0	0	0	0	0	0	0	0	0	0
4930597G03Rik	0	0	0	0	0	0	0	0	0	0	0	0	0	0	0	0	0	0	0	0	0	0	0
4930598F16Rik	0	0	0	0	0	0	0	0	0	0	0	0	0	0	0	0	0	0	0	0	0	0	0
4930599N23Rik	0	0	0	0	0	0	0	0	0	0	0	0	0	0	0	0	0	0	0	0	0	0	0
4931402G19Rik	0	0	1.51598	0	0	0	0	0	0	0	0	0	0	0	0	0	0	0	0	0	0	0	0
4931403E22Rik	0	0	0	0	0	6.54087	0	0	0	0	0	0	0	0	0	0	0	0	0	0	0	0	0
4931403G20Rik	0	0	0	0	0	0	0	4.20372	0	0	0	0	0	0	0	0	0	0	0	0	0	0	0
4931406B18Rik	0	1.25042	0	0	0	0	0	0	0	0	0	0	0	0	0	1.36624	0	0	0	0	0	0	0
4931406C07Rik	0	0	4.2602	0	1.21516	0	0	2.14892	0	0	4.23683	3.82303	3.25678	0	3.33107	17.9016	2.05254	1.45963	28.5753	0	0	2.01898	3.35963
4931406H21Rik	0	1.2664	0	0	0	0	0	1.94285	0	2.28531	2.15872	0	1.08526	0	0	0	0	0	0	0	0	0	0
4931406P16Rik	2.1755	6.29035	2.99895	5.42429	7.48285	0	0	3.03246	4.49869	0	8.32998	0	4.6791	11.6491	0	7.72835	7.31618	33.8204	0.515541	2.75091	5.64464	7.50335	25.0147
4931407G18Rik	0	0	0	0	0	0	0	0	0	0	0	0	0	0	0	0	0	0	0	0	0	0	0
4931408A02Rik	0	0	0	0	0	0	0	0	0	0	0	4.66489	0	0	0	0	15.3208	0	20.8153	0	5.83052	0	19.3333
4931408C20Rik	0	0	0	0	0	0	0	0	0	0	0	0	0	0	0	0	0	0	0	0	0	0	0
4931408D14Rik	0	0	1.97232	0	0	0	0	0	0	1.50989	0	1.70709	0	0	0	0	2.39423	0	0	4.11178	0	0	1.8037
4931409K22Rik	0	0	0	0	0	0	0	0	0	0	0	0	0	0	0	0	0	0	0	0	0	0	0
4931414P19Rik	0	0	0	0	0	1.67351	0	0	0	0	0	0	0	0	0	12.9935	3.02571	0	0	2.92397	0	0	4.03579
4931417E11Rik	0	0	0	0	0	0	0	0	0	0	0	0	0	0	0	0	0	0	0	0	0	0	0
4931417G12Rik	0	0	0	0	0	0	0	0	0	0	0	0	0	0	0	0	0	0	0	0	0	0	0
4931419H13Rik	0	0	0	0	0	0	0	0	0	0	0	0	0	0	0	0	0	0	0	0	0	0	0
4931420L22Rik	0	0	0	0	0	0	0	0	0	0	0	0	0	0	0	0	0	0	0	0	0	0	0
4931423N10Rik	0	0	0	0	0	0	0	0	0	0	0	0	0	0	0	0	0	0	0	0	0	0	0
4931428F04Rik	0	0	0	1.25794	0	0.998757	0	2.50961	0	0	1.34933	0	0	0	0	3.47867	0	0	0	3.60137	3.24243	0	8.7104
4931428L18Rik	0	0	0	0	0	0	0	0	0	0	0	0	0	0	0	0	0	0	0	0	0	0	0
4931429I11Rik	0	0	0	0	0	0	0	0	0	0	0	0	0	0	0	0	0	0	0	0	0	0	0
4931429L15Rik	0	0	0	0	0	0	0	0	0	0	0	0	2.87461	0	0	0	0	0	0	0	0	0	0
4931429P17Rik	0	0	0	0	0	0	0	0	0	0	0	0	0	0	0	0	0	0	0	0	0	0	0
4931430N09Rik	0	0.433315	0	0	0	0	0	0	0	0	0	0	0	0	0	0	0	0	0	0	0	0	0
4931431B13Rik	0	0	0	0	0	0	0	0	0	0	0	0	0	0	0	0	0	0	0	0	0	0	0
4931431C16Rik	0	0	0	0	0	0	0	0	0	0	0	0	0	0	0	0	0	0	0	0	0	0	0
4931431F19Rik	0	0	0	0	0	0	0	0	0	0	0	0	0	0	0	0	0	0	0	0	0	0	0
4931440F15Rik	0	0	0	0	0	0	0	0	0	0	0	0	0	0	0	0	0	0	0	0	0	0	0
4931440J10Rik	0	0	0	0	0	0	0	0	0	0	0	0	0	0	0	0	0	0	0	0	0	0	0
4931440L10Rik	0	0	0	0	0	0	0	0	0	0	0	0	0	0	0	0	0	0	0	0	0	0	0
4931440P22Rik	0	0	0	0	0	0	0	0	0	0	0	0	0	0	0	0	0	0	0	17.9463	0	0	0
4932411E22Rik	0	0	0	0	0	0	0	0	0	0	0	0	0	0	0	0	0	0	0	0	0	0	0
4932411G14Rik	0	0	0	0	0	0	0	0	0	0	0	0	0	0	0	0	0	0	0	0	0	0	0
4932411L15	5.88912	1.71717	3.88186	5.64058	8.45762	2.05449	7.09304	1.78792	8.01653	12.4984	6.45823	4.83893	6.95012	6.65515	0	0	0.970203	3.66174	0.933286	9.14232	0	5.29993	1.67475
4932411N23Rik	0	0	0	0	0	0	0	0	0	0	0	0	0	0.688863	0	0	0	0	0	0	0	0	0
4932412D23Rik	0	0	0	0	0	0	0	0	0	0	0	0	0	0	0	0	0	0	0	0	0	0	0
4932412H11Rik	0	0	0	0	0	0	0	0	0	0	0	0	0	0	0	0	0	0	0	0	0	0	0
4932413F04Rik	0	0	0	0	0	0	0	0	0	0	0	0	0	0	0	0	0	0	0	0	0	0	0
4932414J04Rik	0	0	0	0	0	0	0	0	0	0	0	0	0	0	0	0	0	0	0	0	0	0	1.42056
4932414N04Rik	0	1.0494	0	0	1.06839	0	0	0	0	0	0	0	0	0	0	0	0	0	1.01313	0	0	0	0
4932415G12Rik	0	0	0	0	0	0	0	1.24687	0	0	0	0	0	0	0	0	1.28222	0	0	4.09134	0	2.03121	15.459
4932415M13Rik	0	0	0	0	0	0	0	0	0	0	0	0	0	0	0	0	0	0	0	0	0	0	0
4932416H05Rik	1.29806	0	0	0	2.12364	0.406057	0.612609	0	0	0	0	0	0	0	0	1.99852	0.722631	0	0	0	0	0	1.34744
4932416K20Rik	0	0	0	0	0	0	0	0	0	0	0	0	0	0	0	0	0	0	0	0	0	0	0
4932418E24Rik	0	0	0	0	0	0	0	0	0	0	0	0	0	0	0	0	0	0	0	0	0	0	0
4932425I24Rik	0	0	0	0	0	0	0	0	0	0	0	0	0	0	0	0	0	0	13.6597	3.20905	0	0	2.46063
4932429P05Rik	0	0	0	0	0	0	0	0	0	0	0	0	0	0	0	0	0	0	0	0	0	0	0
4932435O22Rik	0	0	0	0	0	0	0	0	0	0	0	0	0	0	0	0	0	0	0	0	0	0	0
4932438A13Rik	0	0.183455	3.72671	9.99594	2.10734	0	0.520552	1.4196	0	3.08649	2.51969	0.40794	2.94805	1.42049	0.523835	1.08661	0.852885	0.735298	0	5.26038	6.45515	1.55687	1.11514
4932438H23Rik	0	0	0	0	0	0	0	0	0	0	0	0	0	0	0	0	0	0	0	0	0	0	0
4932441B19Rik	0	0	0	0	0	0	0	0	0	0	0	0	0	0	0	0	0	0	0	0	0	0	0
4932441J04Rik	0	0	0	0	0	0	0	0	0	0	0	0	0	0	0	0	0	0	0	0	0	0	0
4932443I19Rik	0	0	0	0	0	0	0	0	0	0	0	0	0	0	0	0	0	0	0	0	0	0	0
4932702P03Rik	0	0	0	0	0	0	0	0	0	0	0	0	0	0	0	0	0	0	0	0	0	0	0
4933400A11Rik	0	0	13.3523	0	0	0	0	0	0	0	0	0	0	0	0	0	0	0	0	0	0	0	0
4933400B14Rik	0	0	0	0	0	0	0	0	0	0	0	0	0	0	0	0	0	0	0	0	0	0	0
4933400C05Rik	0	0	0	0	0	0	0	0	0	0	0	0	0	0	0	0	0	0	0	0	0	0	0
4933400C23	0	0	0	0	0	0	0	0	0	0	0	0	0	0	0	0	0	0	0	0	0	0	0
4933400F21Rik	0	0	0	0	3.03319	0	0	0	0	0	0	0	0	0	0	0	0	6.90174	0	0	0	0	0
4933400L20Rik	0	0	0	0	0	0	0	0	0	0	0	0	0	0	0	0	0	0	0	0	0	0	0
4933401B06Rik	0	0	0	0	0	0	0	0	0	0	0	0	0	0	0	0	0	0	0	0	0	0	0
4933401D09Rik	0	0	0	0	0	0	0	0	0	0	0	0	2.13978	0	0	0	0	0	0	0	0	0	0
4933401H06Rik	0	0	0	0	0	0	0	0	0	0	0	0	0	0	0	0	0	0	0	0	0	0	0
4933401P06Rik	0	0	0	0	0	0	0	0	0	0	0	0	0	0	0	0	0	0	0	0	0	0	0
4933402C06Rik	0	0	0	0	0	0	0	0	0	0	0	0	0	0	0	0	0	0	0	0	0	0	0
4933402D24Rik	0	0	2.84588	0	0	0	0	0	0	0	0	0	0	0	0	0	0	0	0	0	0	0	0
4933402E13Rik	0	0	0	0	0	0	0	0	0	0	0	0	0	0	0	0	0	0	0	0	0	0	0
4933402J07Rik	0	0	0	0	0	0	0	0	0	0	0	0	0	0	0	0	0	0	0	0	0	0	0
4933402J10Rik	0	0	0	0	0	0	0	0	0	0	0	0	0	0	0	0	0	0	0	0	0	0	0
4933402J15Rik	0	0	0	0	0	0	0	0	0	0	0	0	0	0	0	0	0	0	0	0	0	0	0
4933402N03Rik	0	0	0	0	0	0	0	0	0	0	0	0	0	0	0	0	0	0	0	0	0	0	0
4933402N22Rik	0	0	0	0	0	0	0	0	0	0	0	0	0	0	0	0	0	0	0	0	0	0	0
4933402P03Rik	0	0	0	0	0	0	0	0	0	0	0	0	0	0	0	0	0	0	0	0	0	0	0
4933403F05Rik	10.9264	7.35948	17.2065	17.6797	16.1587	4.65838	9.82091	21.149	11.9892	13.3318	14.9584	7.10842	31.9646	9.27205	20.1486	6.30858	7.44265	0.727932	0.549808	1.75923	0	3.79697	4.82654
4933403G14Rik	0	0	0	0	0	0	0	0	0	0	0	0	0	0	0	5.34769	0.844188	0	0	0	0	0	0
4933403O08Rik	0	0	0	0	0	0	0	0	0	0	0	0	0	0	0	0	0	0	0	0	0	0	0
4933404G15Rik	0	0	0	0	0	0	0	0	0	0	0	0	0	0	0	0	0	0	0	0	0	0	0
4933404K08Rik	0	0	0	0	0	0	0	0	0	0	0	0	0	5.24827	0	0	0	0	0	0	0	0	0
4933404M02Rik	0	0	0	0	0	0	0	0	0	0	0	0	0	0	0	0	0	0	0	0	0	0	0
4933404O12Rik	0	0	0	0	0	0.688127	0	0	0	0.972944	0	0	0	0	0	0	0.750787	0	0	9.7794	2.22559	0	7.71827
4933405D12Rik	0	0	0	0	6.9872	0	0	0	0	0	0	0	0	0	0	0	0	7.6194	0	0	0	0	0
4933405E24Rik	0	0	0	0	0	0	0	0	0	0	0	0	0	0	0	0	0	0	0	0	0	0	0
4933405L10Rik	0	0	0	0	0	0	0	0	0	0	0	0	0	0	0	0	0	0	0	0	0	0	0
4933405O20Rik	0	0	0	0	0	0	0	0	0	0	0	0	0	0	0	0	0	0	0	0	0	0	0
4933406C10Rik	0	0	0	0	3.17937	0	0	0	0	0	0	0	0	0	0	0	0	0	0	0	0	0	0
4933406D12Rik	0	0	0	0	0	0	0	0	0	0	0	0	0	0	0	0	0	0	0	0	0	0	0
4933406F09Rik	0	0	0	0	0	0	0	0	0	0	0	0	0	0	0	0	0	0	0	0	0	0	0
4933406G16Rik	0	0	0	0	0	0	0	0	0	0	0	0	0	0	0	0	0	0	0	0	0	0	0
4933406I18Rik	0	0	0	0	0	0	0	0	0	0	0	0	0	0	0	0	0	0	0	0	0	0	0
4933406J08Rik	0	0	0	0	0	0	0	0	0	0	0	0	0	0	0	0	0	0	0	0	0	0	0
4933406J10Rik	0	0	0	0	0	0	0	0	0	0	0	0	0	0	0	0	0	0	0	0	0	0	0
4933406K04Rik	0	0	0	0	0	0	0	0	0	0	0	0	0	0	0	0	0	0	0	0	0	0	0
4933406M09Rik	0	0	0	0	0	0	0	0	0	0	0	0	0	0	0	0	0	0	0	0	0	0	0
4933407C03Rik	7.73616	0	0	2.6519	1.63955	11.452	19.6156	14.6209	10.4754	8.78569	0	1.70178	7.4221	10.7216	17.3138	25.7897	9.88002	0	3.72674	0	10.7941	0	6.88017
4933407E24Rik	0	0	0	0	0	0	0	0	0	0	0	0	0	0	0	0	0	0	0	0	0	0	0
4933407G14Rik	0	0	0	0	0	0	0	0	0	0	0	0	0	0	0	0	0	0	0	0	0	0	0
4933407H18Rik	26.682	13.392	9.99882	18.5819	10.9846	12.2277	11.7451	3.61771	1.60047	18.4364	6.31392	21.5668	5.42612	8.42745	15.3787	4.4012	1.05924	10.6154	13.9684	2.48066	0	17.3693	2.26532
4933407I05Rik	0	0	0	0	0	0	0	0	0	0	0	0	0	0	0	0	0	0	0	0	0	0	0
4933407K13Rik	0	2.13247	10.1482	0	0	0	1.49039	0	0	1.08596	0.965768	0	1.99171	1.17723	0	0	0	0	0	4.10508	0	1.82752	0
4933407L21Rik	0	0	0	0	0	0	0	0	0	0	0	0	0	0	0	0	0	0	0	0	0	0	0
4933407P14Rik	0	0	0	0	0	0	0	0	0	0	0	0	0	0	0	0	0	0	0	0	0	0	0
4933408B17Rik	0	0	1.60255	0	2.94246	7.24003	0	0	0	0	0	0	0	0	0	0	0	0	0	0	0	2.27492	0
4933408J17Rik	0	0	0	0	0	0	4.37126	0	0	0	0	0	0	0	0	0	2.15008	0	2.5053	0	0	0	0
4933408N05Rik	0	0	0	0	0	0	0	0	0	0	0	0.268618	0	0	0	0	0	0	0	0	0	0	0
4933409G03Rik	0	0	0	0	0	0	0	0	0	0	0	0	0	0	0	0	0	0	0	0	0	0	0
4933409K07Rik	0	0	0	0	0	0	0	0	0	0	0	0	0	0	0	0	0	0	0	0	0	0	0
4933411E08Rik	0	0	0	0	0	0	0	0	0	0	0	0	0	0	0	0	0	0	0	0	0	0	0
4933411G06Rik	0	0	0	0	0	0	0	0	0	0	0	0	0	0	0	0	0	0	0	0	0	0	0
4933411G11Rik	0	0	0	0	0	0	0	0	0	0	0	0	0	7.26281	0	0	0	0	0	0	0	0	0
4933411K16Rik	0	0	0	0	0	0	0	0	0	0	0	0	0	0	0	0	0	0	0	0	0	0	0
4933411K20Rik	1.13142	4.45157	5.66032	4.20555	0	6.19853	2.03883	5.18686	0	0	8.42345	2.8135	0	1.09821	10.1426	1.6658	1.68608	19.5572	5.344	8.9847	2.66893	1.61057	8.81001
4933412E12Rik	18.8687	4.26764	5.31247	3.60613	0	53.2977	18.8528	0	30.7363	0	12.6755	55.2868	71.0861	9.32731	11.3351	0	9.0627	0	0	5.14915	2.59557	0	4.63846
4933412E24Rik	0	0	0	0	0	0	0	0	0	0	0	0	0	0	0	0	0	0	0	0	0	0	0
4933412O06Rik	0	0	0	0	0	0	0	0	0	0	0	3.99117	0	0	0	0	0	0	0	0	0	0	0
4933413G19Rik	0	0	0	0	0	0	0	0	0	0	0	0	0	0	0	0	0	0	0	0	0	0	0
4933413J09Rik	0	0	0	0	0	0	0	1.07492	0	0	0	0	0	0	0	0	0	0	0	0	0	4.10894	0
4933413L06Rik	0	0	4.17342	2.92256	0	2.36433	0	7.40795	0	0	0	0	0	7.6785	0	0	0	0	0	14.4881	0	0	0
4933415F23Rik	0	0	0	0	0	0	0	0	0	0	0	0	0	0	0	0	0	0	0	0	0	0	0
4933416C03Rik	0	0	0	0	0	0	0	0	0	0	0	0	0	0	0	0	0	0	0	0	0	0	0
4933416E03Rik	0	0	0	0	0	0	0	0	0	0	0	0	0	0	0	0	0	0	0	0	0	0	0
4933416I08Rik	0	0	0	0	0	0	0	0	0	0	0	0	0	0	0	0	0	0	0	0	0	0	0
4933416M06Rik	0	0	0	0	0	0	0	0	0	0	0	0	0	0	0	0	0	0	0	0	0	0	0
4933416M07Rik	0	0	0	0	0	0	0	0	0	0	0	0	0	0	0	0	0	0	0	0	0	0	0
4933417A18Rik	0	0	0	0	0	0	0	0	0	0	0	0	0	0	0	0	0	0	0	0	0	0	0
4933417D19Rik	0	0	0	0	0	0	0	0	0	0	0	0	0	0	0	0	0	0	0	0	0	0	0
4933417E11Rik	0	0	0	0	0	0	0	0	0	0	0	0	0	0	0	0	0	0	0	0	0	0	0
4933417G07Rik	0	0	0	0	0	0	0	0	0	0	0	0	0	0	0	0	0	0	0	0	0	0	0
4933417O13Rik	0	0	0	0	0	0	0	0	0	0	0	0	0	0	0	0	0	0	0	7.08716	0	0	3.08838
4933421E11Rik	0	6.5823	9.27261	46.5944	15.3825	0	4.70872	10.5505	0	26.3856	0	1.69725	38.2137	23.8312	0	0	12.0011	21.5893	17.9889	0	26.6393	6.71961	8.07256
4933421I07Rik	0	0	0	0	0	0	0	0	0	0	0	0	0	0	0	0	0	0	0	0	0	0	0
4933421O10Rik	0	0.956044	1.1293	1.69357	0	0.689652	2.68555	0	0	0	0	0	0	0	0	0	0	0	0	0	0	0	1.35765
4933422A05Rik	0	0	0	0	0	0	0	0	0	0	0	0	0	0	0	0	0	0	0	0	0	0	0
4933422H20Rik	0	0	0	0	0	0	0	0	0	0	0	0	0	0	0	0	0	0	0	0	0	0	0
4933424B01Rik	0	0	6.72541	15.2175	5.71868	0.946811	3.95172	12.837	0	1.41955	3.81127	3.01581	22.0361	9.22913	0	0	11.7227	1.78257	5.28097	5.39968	0	19.8398	63.1081
4933424G05Rik	0	0	0	0	0	0	0	0	0	0	0	0	0	0	0	0	0	0	0	0	0	0	0
4933424G06Rik	0	0	0	0	0	0	0	0	0	0	0	0	0	0	0	0	0	0	0	0	0	0	0
4933425B07Rik	0	0	0	0	0	0	0	0	0	0	0	0	0	0	0	0	0	0	0	0	0	0	0
4933425H06Rik	0	0	0	0	0	0	0	0	0	0	0	0	0	0	0	0	0	0	0	0	0	0	0
4933425L06Rik	0	0	0	0	0	0	0	0	0	0	0	0	0	0	0	0	0	0	0	0	0	0	0
4933425O20Rik	0	0	0	0	0	0	0	0	0	0	0	0	0	0	0	0	0	6.02414	0	0	0	0	0
4933426D04Rik	0	0	0	0	0	0	0	0	0	0	0	0	0	0	0	0	0	0	0	0	0	0	0
4933426M11Rik	0	7.87248	12.6379	30.966	0.982718	32.0325	9.03779	0	10.3914	7.41393	8.54046	11.4429	0	10.8259	0	1.11902	19.7227	0	8.89251	1.15348	1.3783	1.74636	19.7695
4933427D06Rik	0	0	0	0.9742	0	0	0	0	0	0	0	0	0	0	0	0	0	0	0	0	0	0	0
4933427D14Rik	0	0	1.69031	0	2.61236	0	0	0	0	6.16934	0	0	0	0	10.4578	0	0.893112	0	2.23697	21.8959	0.946394	0	1.31452
4933427E11Rik	0	0	0	0	0	0	0	0	0	0	0	0	0	0	0	0	0	0	0	0	0	0	0
4933427E13Rik	0	0	0	0	0	0	0	0	0	0	0	0	0	0	0	0	0	0	0	0	0	0	0
4933427G17Rik	0	0	0	0	0	0	0	0	0	0	0	0	0	0	0	0	0	0	0	0	0	0	0
4933427I22Rik	0	0	0	0	0	0	0	0	0	0	0	0	0	0	0	0	0	0	0	0	0	0	0
4933428C19Rik	0	0	0	0	0	0	0	0	0	0	0	0	0	0	0	0	0	0	0	0	0	0	0
4933429K18Rik	0	0	0	0	0	0	0	0	0	0	0	0	0	0	0	0	0	0	0	0	0	0	0
4933429O19Rik	0	0	0	0	0	0	0	0	0	0	0	0	0	0	0	0	0	0	0	0	0	0	0
4933430H15Rik	6.81581	0	2.14821	0	1.91274	0	0	0	3.34714	0	0	0	0	0	0	0	0.711145	3.14081	0	0	0	3.12669	0
4933430H16Rik	0	0	0	0	0	0	0	0	0	0	0	0	0	0	0	0	0	0	0	0	0	0	0
4933430I17Rik	0	0	0	0	0	0	0	0	0	0	0	0	0	0	0	0	0	0	0	0	0	0	0
4933430M04Rik	0	0	0	0	0	0	0	0	0	0	0	0	0	0	0	0	0	0	0	0	0	0	0
4933430N04Rik	0	0	0	0	0	0	0	0	0	0	0	0	0	0	0	0	0	0	0	0	0	0	0
4933431E20Rik	0	0	1.66711	0	0.677138	0.927204	0	0	2.47526	1.93578	0	7.96359	1.20401	0	1.84511	1.63495	0.508974	0	0	0	0.9959	1.15685	3.87428
4933431G14Rik	0	0	0	0	0	0	0	0	0	0	0	0	0	0	0	0	0	0	0	0	0	0	0
4933432B09Rik	0	0	0	0.53377	0	0	0	0	0	0	0.558653	1.35147	0	2.01529	1.73645	0.886869	0	0	0.594993	0.789596	0	0	0
4933432G23Rik	0	0	0	0	0	0	0	0	0	0	0	0	0	0	0	0	0	0	0	0	0	0	0
4933432I03Rik	0	0	0	0	0	0	0	0	0	0	0	0	0	0	0	0	0	0	0	0	0	0	0
4933432I09Rik	0	0	0	0	0	0	0	0	0	0	0	0	0	0	0	0	0	0	0	0	0	0	0
4933433C11Rik	0	0	0	0	0	0	0	0	0	0	0	0	0	0	0	0	0	0	0	0	0	0	0
4933433F19Rik	0	0	0	0	0	0	0	0	0	0	0	0	0	0	0	0	0	0	0	0	0	0	0
4933433G15Rik	0	0	0	0	0	0	0	0	0	0	0	0	0	0	0	0	0	0	0	0	0	0	0
4933433G19Rik	0	4.94588	0	0	0	0	0	0	0	0	0	0	0	0	0	0	0	6.04159	0	0	0	0	0
4933433H22Rik	0	0	0	0	0	0	7.277	0	0	0	0	0	0	4.92565	0	0	0	0	0	0	0	0	0
4933433P14Rik	17.3605	5.34327	22.8534	12.7749	6.7577	12.3038	13.912	5.30857	15.3549	2.8509	8.25715	0	18.5886	8.86435	44.6942	49.3028	21.0853	30.7667	0.90947	2.45921	12.1493	0	6.02714
4933434E20Rik	153.103	352.977	307.807	263.495	473.318	383.666	185.43	266.558	142.253	415.47	461.284	271.757	224.959	440.405	619.869	177.609	104.382	463.36	367.242	292.769	478.087	311.048	339.862
4933434I20Rik	0	0	0	0	0	0	0	0	0	0	0	0	0	0	0	0	0	0	0	0	0	0	0
4933436C20Rik	0	5.34716	7.09461	0	0	3.49936	0	0	0	0	0	0	4.55904	0	0	0	0	0	0	0	0	0	0
4933436E23Rik	0	0	0	0	0	0	0	0	0	0	0	0	0	0	0	0	0	0	0	0	0	0	0
4933436H12Rik	0	0	0	0	0	0	0	0	0	0	0	0	0	0	0	0	0	0	0	0	0	0	0
4933436I01Rik	0	0	0	0	0	0	0	0	0	0	0	0	0	0	0	0	0	0	0	0	0	0	0
4933437F05Rik	0	0	0	0	0	0	0	0	0	0	0	0	0	0	0	0	0	0	0	0	0	0	0
4933438B17Rik	0	0	0	0	0	0	0	0	0	0	0	0	0	0	0	0	0	0	0	0	0	0	0
4933438K21Rik	3.419	0	0	0	0	0	0	0	0	0	1.37632	0	0	0	0	2.40728	0	0	0	0	0	0	0
4933439C10Rik	0	0	0	0	0	0	0	0	0	3.79205	0	0	0	9.59072	0	0	2.72006	0	0	0	0	0	0
4933439F18Rik	16.1481	22.4485	6.86005	41.8725	6.72406	20.9471	9.5671	6.67929	11.1511	13.4465	11.0028	18.6254	7.75482	16.6967	10.7563	2.47745	3.10811	19.8043	21.8218	15.2557	75.875	96.0467	30.6302
4933439K11Rik	0	0	0	0	0	0	0	0	0	0	0	0	0	0	0	0	0	0	0	0	0	0	0
4933440J02Rik	0	0	0	0	0	0	0	0	0	0	0	0	0	0	0	0	0	0	0	0	0	0	0
4933440M02Rik	0	0	0	0	0	0	0	0	0	0	0	0	0	0	0	0	0	0	0	0	0	0	0
5031410I06Rik	0	0	0	0	0.980748	0	0	0	0	0	0	0	0	0	0	0	0.951996	0	0	0	0	0	0
5031414D18Rik	33.2119	0	0	0	0	0	0	0	0	0	0	0	0	0	0	0	0	0	0	0	0	0	0
5031425E22Rik	0	0	6.52373	0	0	0	0	0	0	0	5.09021	0	0	0	0	0	0	6.90631	0	0	2.25076	0	0
5031425F14Rik	0	0	0	0	0	0	0	0	0	0	0	0	0	0	0	0	0	0	0	11.5716	0	0	1.67477
5031426D15Rik	0	0	0	0	0.440413	0	0	1.68361	0	0.448162	0.380447	0	0	0.443872	0	0.678445	0	7.6693	0	1.11389	0	2.52555	2.47213
5031434C07Rik	0	0	0	0	0	0	0	0	0	0	0	0	0	0	0	0	0	0	0	0	0	0	0
5031434O11Rik	0	0	0	0	0	0	0	0	0	0	0	0	0	0	0	0	0	0	0	0	0	0	0
5031439G07Rik	3.33399	5.21461	8.275	0	0	0.676336	8.04514	12.7697	3.42292	0.951051	3.57599	1.11341	1.78177	0	0	1.11429	4.06328	0	0	0	0	0	3.73796
5033403H07Rik	0	0	0	0	0	0	0	0	0	0	0	0	0	0	0	0	0	0	0	0	0	0	0
5033404E19Rik	0	0	0	0	0	0	0	0	0	0	0	0	0	0	0	0	0	0	0	0	0	0	0
5033406O09Rik	0	0	4.42641	0	0	17.3186	0	0	0	0	0	0	0	0	0	3.65341	0	0	0	0	0	0	0
5033411D12Rik	0	0	0	0	0	6.32044	0	8.41373	0	13.933	0	0	0	0	70.3911	0	0	0	0	0	0	0	0
5033414D02Rik	142.99	96.1969	59.5689	155.569	38.4327	42.6604	112.439	33.2454	175.882	56.0409	224.559	41.4529	0	232.895	51.8181	277.707	64.36	126.309	118.668	34.9286	210.904	51.2386	84.6916
5133401N09Rik	0	7.08712	4.22529	20.6722	3.66568	30.5718	19.9764	12.2624	27.4652	10.7047	9.5942	31.0656	57.8466	23.462	19.6912	27.6253	2.92783	43.282	6.49311	20.9189	23.4851	23.3535	13.3858
5330411J11Rik	0	0	0	0	0	0	0	0	0	0	0	0	0	0	0	0	0	0	0	0	0	0	0
5330413P13Rik	0	0	0	0	0	0	0	0	0	0	0	0	0	0	0	0	0	0	0	0	0	0	0
5330417C22Rik	0	0	0	0	0	0	0	0	0	0	0	0	0	0	0	0	0	0	0	0	1.22394	0	1.4977
5330426P16Rik	0	9.22719	2.1534	21.7926	0	0	7.70162	3.58344	0	0	0	0	0	0	0	13.8562	1.77495	12.542	0	0	10.909	3.02341	2.9452
5330434G04Rik	0	0	0	0	0	0	0	0	0	0	0	0	0	0	0	0	0	0	0	0	0	0	0
5330437I02Rik	0	0	0	0	0	0	0	0	0	0	0	0	0	0	0	0	1.74367	0	0	0	0	0	0
5330439B14Rik	0	0	0	0	0	0	0	0	0	0	0	0	0	0	0	0	0	0	0	0	0	0	0
5430401F13Rik	0	0	0	0	0	0	0	0	0	14.0771	0	0	0	0	0	0	0	0	0	0	0	0	0
5430402E10Rik	0	0	0	0	0	0	0	0	0	0	0	0	0	0	0	0	0	0	0	0	0	0	0
5430402O13Rik	0	0	0	0	0	0	0	0	0	0	0	0	0	0	0	0	4.69619	0	0	0	0	0	0
5430403N17	0	0	0	0	0	0	0	0	0	0	0	0	0	0	0	0	0	0	0	2.11694	0	0	0
5430405G05Rik	0	0	0	0	0	0	0	0	0	0	0	0	0	0	0	0	0	0	0	0	0	0	0
5430405H02Rik	0	0	9.98559	5.2129	6.60341	0	0	6.33213	0	0	0	0	0	0	0	0	0	0	0	14.9876	0	0	4.88054
5430407P10Rik	0	0	0	0	0	0	0	0	0	0	0	0	0	0	0	0	0	1.98945	3.06009	0	0	0	3.8983
5430411K18Rik	4.13301	5.5267	1.95544	8.4228	5.42824	6.33786	0.764294	16.3224	1.6736	0.929762	6.06206	9.70927	5.69712	1.11659	5.37275	0	3.67256	0.511814	0	0.573041	0	0.903317	0.939534
5430416N02Rik	35.64	0	46.0155	44.3782	0	11.6477	0	0	0	0	17.3379	41.4906	0	0	0	23.4094	0	0	0	0	57.429	0	0
5430416O09Rik	0	0	0	0	0	0	0	0	0	0	0	0.981726	0	0	0	0	0	0.963919	0	0	0	0	0
5430417L22Rik	119.943	42.4984	115.959	108.98	47.5815	34.8671	142.162	61.3205	6.67507	143.687	26.3716	104.713	88.0917	31.9114	110.174	43.057	45.4438	369.74	273.206	163.082	848.5	182.702	294.527
5430419D17Rik	0	0	0	0	0	0	0	0	0	0	0	0	0	0	0	0	1.28485	0	0	0	0	0	0
5430421F17Rik	0	0	0	0	0	0	0	0	0	0	0	0	0	0	4.82118	0	0	0	0	0	0	0	0
5430421N21Rik	0	0	0	0	0	0	0	0	0	0	0	0	0	0	0	0	0	0	0	0	0	0	0
5430425J12Rik	0	0	0	0	0	0	0	0	0	0	0	0	0	0	0	0	0	0	0	0	0	0	0
5430427M07Rik	0	0	0	0	0	0	0	0	0	0	0	0	0	0	0	0	0	0	0	0	0	0	0
5430427O19Rik	0	0.505453	0	0	0	0	0	0	0	0	0	0	0	0	0	0	0	0	0	0	0.475657	0	0
5430428K19Rik	0	0	4.07642	0	0	0	0	0	0	0	0	0	0	0	0	0	0	0	0	0	0	0	0
5430434I15Rik	0	0	0	0	0	0	0	0	0	0	0	0	0	0	0	0	0	0	0	0	0	0	0
5430435G22Rik	3.76495	20.4529	0	0	0	15.5685	0	0	0	0	3.89112	0	1.9382	2.48272	0	0	17.683	0	0	0	0	0	0
5430437J10Rik	0	0	0	0	0	0	0	0	0	0	0	0	0	0	0	0	0	0	0	0	0	0	0
5430437P03Rik	46.8384	10.692	0	55.0938	45.4783	32.047	25.8538	0	15.8776	4.47291	43.9917	44.8781	29.9886	17.7089	0	0	44.9673	4.68387	26.4945	87.9799	6.58463	10.306	39.9607
5430440P10Rik	0	0	0	0	0	0	0	0	0	8.23549	0	0	0	0	0	0	0	0	0	0	0	0	0
5530400C23Rik	0	0	0	0	0	0	0	0	0	0	0	0	0	0	0	0	0	0	0	0	0	0	0
5530401A14Rik	0	0	0	0	0	0	0	0	0	0	0	0	0	0	0	0	0	0	0	0	0	0	0
5530601H04Rik	2.33551	0.951922	1.04126	3.84156	3.21583	2.85795	0	1.06919	0	2.22942	0.928362	0	0.994506	7.3094	0	0.865613	1.17813	0	0	0	0	0	0
5730403B10Rik	0	14.6279	4.34356	0.722618	20.7394	2.97495	5.08712	4.33516	0	7.42705	2.25946	2.79873	13.7137	8.52482	12.0762	2.06855	14.2175	38.7339	0	9.49328	8.23445	6.14272	25.4343
5730403I07Rik	0	0	0	0	0	0	0	0	0	0	0	0	0	0	0	0	0	0	0	0	0	0	0
5730405O15Rik	0	0	0	0	5.6837	0	0	0	24.6205	0	0	0	0	0	0	0	0	0	0	0	0	0	0
5730408K05Rik	0	0	0	89.4075	0	0	52.2967	0	0	0	0	0	0	39.207	0	0	0	0	0	0	0	0	0
5730409E04Rik	0	0	2.60459	0	0	2.1727	0	0	0	0	0	1.16803	1.80082	0	0	0	3.65	0	0	0	0	0	5.22192
5730412P04Rik	0	0	0	0	0	0	0	0	0	0	0	0	0	0	0	0	0	0	0	0	0	0	0
5730416F02Rik	0	0	0	0	0	0	0	0	0	0	0	0	0	0	0	0	0	0	0	0	0	0	0
5730419I09Rik	7.31357	0	0	3.08836	5.73119	0	0	6.85521	0	0	10.3046	3.07068	0	0	2.69699	0	5.51269	2.2802	0	5.8317	21.1121	11.5971	6.92916
5730420D15Rik	0	0	0	0	0	0	0	0	0	0	0	0	0	0	0	0	0	0	0	0	0	0	0
5730422E09Rik	0	0	0	0	0	0	0	0	0	0	0	0	0	0	0	0	0	0	0	0	0	0	0
5730435O14Rik	0	0	0	0	0	0	0	0	0	0	0	0	0	0	0	0	0	0	0	0	0	0	0
5730437N04Rik	0	0	25.5952	0	7.01458	0	30.4356	0	27.8618	34.6062	0	15.1832	0	0	0	0	65.666	0	31.3935	0	16.1006	12.3333	32.7363
5730455O13Rik	8.88566	0	0	3.46452	8.19171	0	0	40.5912	0	0	0	17.1346	0	0	0	0	11.0401	5.93839	0	5.36184	69.6002	0	38.0434
5730455P16Rik	1.03002	0	0.514147	10.9482	2.50184	0.349328	0	0	0	0	3.90336	7.70078	1.79057	1.50022	0	0.752742	7.1088	0	7.02441	1.26016	3.36202	0	4.49012
5730457N03Rik	0	0	0	0	0	0	0	0	0	0	0	0	0	0	0	0	0	0	0	0	0	0	0
5730460C07Rik	0	0	0	0	0	0	0	0	0	0	0	0	0	0	0	0	0	0	0	0	0	0	0
5730469M10Rik	0	0	8.3746	0	0	0	0	0	0	3.48382	0	11.232	3.19449	3.89773	0	0	0	0	9.32107	95.3183	44.8254	23.9117	78.6695
5730480H06Rik	0	0	0	0	0	0	0	0	0	0	28.0332	0	2.98792	0	0	0	0	0	0	0	0	0	0
5730494M16Rik	9.14963	25.6696	30.6839	18.9525	7.04954	6.97266	30.9755	33.5799	16.9239	1.99794	21.4967	36.0103	1.74309	29.6324	34.3337	17.9058	5.01381	31.5076	0	6.41158	4.72255	10.6584	3.30199
5730494N06Rik	0	20.8442	30.1758	37.1637	24.6144	105.072	21.3521	11.6394	104.387	42.0909	0	14.6421	20.8461	12.8408	28.348	8.8703	29.3031	37.3066	0	2.5788	18.2392	0	34.0798
5730507C01Rik	4.16019	6.90188	1.91231	0.78519	5.48876	7.09408	14.0613	0	0	2.92155	2.43057	0	1.6624	4.65829	2.50233	4.58469	2.08603	0	0.95363	0	0	2.82833	0
5730508B09Rik	0	0	0	0	0	0	0	0	0	0	0	0	0	0	0	0	0	15.6291	0	0	0	0	0
5730522E02Rik	0	0	0	0	0	0	0	0	0	0	0	0	0	2.59154	0	0	0	0	0	0	0	0	0
5730528L13Rik	8.22718	0	41.986	3.61986	17.7789	14.9266	6.16651	36.1965	0	30.5664	0	4.68044	0	0	0	0	6.18678	5.36977	0	0	3.33334	7.23635	15.7485
5730559C18Rik	13.3204	0	0	0	6.00753	1.99439	0	0	0	0	0	0	0	0	0	0	0	0	0	0	0	0	0
5730577I03Rik	0	1.17377	0	0	0	3.50394	0	0	0	0	1.09724	0	1.13254	0	0	0	0	0	0	0	0	0	0
5730590G19Rik	1.05778	0.627278	0	4.05993	0	0	0	0	0	5.84823	0.545238	0	0	11.7541	0	0	1.29428	3.32302	0	0	1.32078	1.1315	2.45687
5830403L16Rik	0	0	0	0	0	0	0	0	0	0	0	0	0	0	0	0	0	0	0	0	0	0	0
5830403M04Rik	0	0	0	0	0	0	0	0	0	0	0	0	0	0	0	0	0	0	0	0	0	0	0
5830411N06Rik	0	0	0	0	0	0	0	0	0	0	0	0	0	0	0	0	0	0	0	0	0	0	0
5830415F09Rik	0	0	0	0	0	0	0	0	0	0	0	0	0	0	0	0	0	13.8335	0	0	0	0	11.2419
5830416I19Rik	0	0	0	0	0	0	0	0	0	0	0	0	0	0	0	0	0	0	0	0	0	2.74873	0
5830416P10Rik	0	0.94767	0	0	1.85087	0	0	0	0	0	0	0	0.813415	0	0	0	0	0	2.28405	0	0	0	0
5830417I10Rik	0.771979	0	0.542032	0	0.441235	0.306453	1.29361	0	1.59724	0.844849	0	0.961823	0.786643	0.483212	1.21804	1.59415	0.645672	0.484361	0.378486	2.02811	0.319895	2.2115	1.42744
5830418K08Rik	0	0	0	6.24985	0	0.384673	0	4.02724	0	0	1.51938	0.615294	0.516217	1.84589	0	0.751716	0.921645	2.1035	0	0.692064	0.43856	6.80434	2.94396
5830418P13Rik	0	0	0	0	0	0	0	0	0	0	0	0	0	0	0	0	0	0	0	0	0	0	0
5830428M24Rik	0	0	0	0	0	0	0	0	0	0	0	0	0	0	0	0	0	0	0	0	0	0	0
5830432E09Rik	6.62827	0	0	0	0	0	0	0	0	0	0	0	0	0	0	0	0	0	0	0	0	0	0
5830433M19Rik	23.3395	0	0	0	0	4.25914	0	0	0	0	1.22859	0	0	0	0	0	0	0	0	0	0	0	0
5830473C10Rik	0	0	0	0	0	0	0	0	0	0	0	0	0	0	0	0	0	0	0	0	0	0	0
5930403L14Rik	0	0	0	0	0	0	0	1.36851	0	0	0	0	0	0	0	0	0	0	0	0	0	0	0
5930412G12Rik	0	0	0	0	0	0	0	0	0	0	0	0	0	0	0	0	0	0	0	0	0	0	0
5930416I19Rik	34.4502	12.3394	41.4972	40.178	4.11384	16.6802	36.3107	38.9201	50.14	0	80.1262	8.86226	29.9195	18.2291	0	0	15.4513	136.491	0	73.1632	81.1213	65.3015	36.1688
5930434B04Rik	0	51.4998	0	0	3.13221	10.0072	1.98055	4.169	0	0	0	0	6.61679	17.9004	0	8.90134	6.71403	10.666	2.74683	14.9973	0	0	7.56207
5930438M14	0	0	0	0	0	0	0	0	0	0	0	0	0	0	0	0	0	0	0	0	0	0	0
6030405A18Rik	0	0	0	0	0	0	0	0	0	0	0	0	0	0	0	0	0	0	0	0	0	0	0
6030407O03Rik	0	0	0	0	0	0	0	0	0	0	0	0	0	0	0	0	0	0	0	0	0	0	0
6030408B16Rik	0	0	0	0.367387	0	0.324936	0	0	0	0.555427	0	0	2.93259	1.60233	1.49185	0	0	0	0	0.592457	1.62447	0	1.13696
6030419C18Rik	0	0	0	0	0	0	0	0	0	0	0	0	0	0	0	0	0	0	0	0	0	0	0
6030422M02Rik	0	0	0	0.966911	0	0	0	0	0	0	0	0	0	1.18802	0	0	0	0	0	0	1.83724	1.80874	0
6030429G01Rik	0	0	0	0	0	0	0	0	0	0	0	0	0	0	0	0	0	8.65973	0	0	0	0	0
6030440G07Rik	0	4.39065	0	3.48551	4.40699	0	0	0	0	0	0	0	3.9294	9.90114	0	0	0	0	0	0	3.31612	8.22856	0
6030446N20Rik	0	0	0	0	0	0	0	0	0	0	0	0	6.59451	0	0	0	5.63243	0	0	0	0	0	0
6030458C11Rik	7.5482	1.81403	2.1059	1.81896	0	2.08749	0	10.4125	0	5.81745	0	3.0374	0	0	2.67418	1.35469	4.23859	14.6554	15.4235	9.27801	0.753476	8.61533	24.9623
6030466F02Rik	0	0	0	0	0	0	0	0	0	0	0	0	0	0	0	0	0	0	0	0	0	0	0
6030468B19Rik	0	0	0	0	0	0	0	0	0	0	0	0	0	0	0	0	0	0	0	0	0	0	0
6030498E09Rik	0	0	0	0	0	0	0	0	0	0	0	0	0	0	0	0	0	0	0	0	0	0	0
6230400D17Rik	0	0	0	0	0	0	0	0	0	0	0	0	0	0	0	0	0	0	0	15.4187	0	0	0
6230409E13Rik	0	0	0	2.41062	0	0.684835	0	0	10.3	0	0.545653	0.669198	0	0.990457	0	0	0.561844	0	0	0	0	0	0
6230427J02Rik	23.1353	7.93748	0	0	7.37183	0	0	0	23.3593	6.66902	0	0	0	0	0	0	4.31323	0	0	0	0	0	5.50794
6330403A02Rik	0	0	0	0	0	0	0	0	0	0	0	0	0	0	0	0	0	0	0	0	0	0	0
6330403K07Rik	0	0	0	0	0	0	0	0	0	0	0	0	0	0	0	0	0	0	0	0	0	0	0
6330406I15Rik	57.2878	38.5246	39.9746	25.4798	65.8709	90.9352	24.3228	26.5018	53.0333	76.5006	37.354	72.7797	82.0382	37.8575	70.4639	18.0205	55.1645	0	0	0	0	2.2426	0
6330407A03Rik	0	1.15065	0	0	0	0	0	0	0	0	0	0	0	0	0	0	0	0	0	0	0	0	0
6330407J23Rik	0	0	0	0	0	0	0	0	0	0	0	0	0	0	0	0	0	0	0	0	0	0	0
6330408A02Rik	0	0	0	0	0	0	0	0	0	0	0	0	0	0	0	0	1.1817	0	0	0	1.43791	0	1.51276
6330409D20Rik	0	0	0	0	0	0	0	0	0	0	0	0	0	0	0	0	0	0	0	0	0	0	0
6330409N04Rik	9.67223	0	4.03934	0	4.24464	0	0	0	0	0	13.613	8.66713	8.04819	1.39929	0	0	11.3212	12.1287	40.8778	14.8222	4.91261	0	11.4958
6330410L21Rik	0	0	0	0	0	0	0	0	0	1.55093	0	0	0	0	0	0	0	0	0	0	0	0	0
6330415B21Rik	0	0	0	0	0	0	0	0	0	0	0	0	0	0	0	0	0	0	0	0	0	0	0
6330416G13Rik	0	0	3.90132	2.36273	0	0	4.72883	0	0	0	14.0133	14.4433	7.72188	1.66403	0	0	12.264	0	0	0	0	0	0
6330418K02Rik	42.3222	0	0	0	0	6.98408	0	0	0	0	0	0	0	0	0	0	0	0	0	0	0	0	0
6330439K17Rik	0	0	0	0	0	0	0	0	0	0	0	0	0	0	0	0.426725	0	0	0	0	0.231516	0	0
6330503K22Rik	0	0	0	4.8908	0	0	0	12.7491	0	0	2.16944	0	1.12629	0	0	0	4.63834	0.818126	1.21158	0	0	8.73121	10.8039
6330512M04Rik	0	0	0	0	0	1.88404	2.0622	0	0	0	0	0	0	0	0	1.5586	1.96966	0	0	0	0	0	0
6330527O06Rik	0	0	0	0	0	0	0	0	0	0	0	0	0	0	0	0	0	0	0	0	0	0	0
6330545A04Rik	0	0	0	0	0	0	0	0	0	0	0	0	0	0	0	0	5.55532	0	0	0	0	0	0
6330549D23Rik	0	0	3.59221	0	1.4767	0	0	0	0	0	0	0	0	8.07603	0	0	0	0	1.31013	0	0	0	1.78084
6330578E17Rik	7.22841	8.18353	0.523797	21.4934	17.4484	5.39499	17.9775	0	5.54765	22.0653	14.6696	11.2678	12.1489	12.2831	16.41	0	24.7642	3.22818	49.9583	6.11324	25.6387	10.2411	37.7886
6430411K18Rik	0	0	0	0	0	0	0	0	0	0	0	0	0	0	0	0	0	0	0	0	0	0	0
6430527G18Rik	6.11676	23.8063	31.7481	29.4678	55.6436	21.9978	45.9048	11.4855	0	20.6613	25.9851	26.9579	6.19437	36.406	4.34719	4.35963	12.0728	0	20.0437	8.42645	34.4963	0	4.00136
6430531B16Rik	0	0	0	0	0	0	0	0	0	0	0	0	0	0	0	0	0	0	0	0	0	0	0
6430548G04	0	0	0	0	0.939906	0	1.4712	0	0	0.911552	0	0	0.832044	0	0	0	0	0	0	0	0	0	1.01546
6430548M08Rik	0	0	0	0	0	0	0	0	0	0	0	0	0	0	0	1.0227	0.605886	0	0	0	0	0	4.00325
6430550D23Rik	0	0	0	0	0	0	0	0	0	0	0	2.06779	0	0	5.49563	0	0	0	0	0	0	0	0
6430562O15Rik	0	0	0	2.65735	0	2.20464	0	0	0	0	2.912	0	2.92965	3.81702	0	0	0	13.5739	10.8198	0	13.8365	6.36169	0
6430571L13Rik	0	0	0	0	0	0	0	0	0	0	0	0	0	0	0	0	0	0	0	0	0	0	0
6430573F11Rik	0	0	0	0	0	0	0	0	0	0	0	0	0	0	0	0	0	0	0	0	0	0	0
6430584L05	0	0	0	0	0	0	0	0	0	0	0	0	0	0	0	0	0	0	0	0	0	0	0
6430598A04Rik	4.05263	0	0	0	6.01952	0	0	0	0	0	0	0	0	0	0	0	0	0	0	0	0	0	0
6430704M03Rik	0	0	0	0	0	0	0	0	0	0	0	0	0	0	0	0	0	0	0	0	0	0	0
6430706D22Rik	8.14947	19.643	0	0.919008	1.26399	36.3789	13.4658	9.708	0	0.448392	38.2366	2.51827	0	14.3024	0	11.0629	29.4749	8.31812	3.22041	83.1616	13.7931	25.7081	65.2363
6530401N04Rik	5.09727	0	0	2.25718	10.6706	0.941068	1.79595	0	0	3.98059	6.95149	1.40098	0	1.41399	3.69952	18.1568	2.31942	3.22181	2.42159	11.1295	32.6652	8.25626	9.35163
6530402F18Rik	0	4.57003	0	1.16807	4.38675	0	0	0	0	0	0	0	0	0	0	0	0	0	0	1.66877	0	0	0
6530411M01Rik	0	0	0	0	0	0	0	0	0	0	0	0	0	0	0	0	0	0	0	0	0	0	0
6530418L21Rik	0	0	0	0	0	0	0	0	0	0	0	1.88584	0	0	0	0	0.656147	0	5.8738	0	2.43651	0	11.3678
6530439I21	0	0	0	0	0	0	0	0	0	0	0	0	0	0	0	0	0	0	0	0	0	0	0
6720401G13Rik	6.41969	2.64515	9.49913	11.3816	0	0	0	0	0	0	0.811899	0	4.83917	8.23362	0	0	0	0	6.18713	0	0	4.77844	4.44974
6720456B07Rik	195.832	161.012	95.3185	58.4789	132.768	114.131	125.332	154.773	269.106	269.731	128.263	128.134	164.403	131.559	273.591	409.06	89.7329	175.472	348.997	195.855	50.8268	159.482	248.084
6720456H20Rik	0	0	0.7332	0	1.3632	0.995475	0	0	0	0	2.34719	0	1.23673	0	0	1.90402	1.80419	0	0	0	0	0	2.01803
6720463M24Rik	0	0	0	1.95503	0	0	3.44485	0	17.3708	0	25.2178	5.04888	6.32164	5.20298	0	17.833	14.4536	5.4448	4.12818	0	0	16.5574	7.89549
6720468P15Rik	0	0	0	0	0	0	0	0	0	0	0	0	0	0	0	0	0	0	0	0	0	0	0
6720483E21Rik	0	0	0	0	0	0	0	0	0	0	0	0	0	0	0	0	0	0	0	0	0	0	0
6720489N17Rik	2.88174	0.565732	14.1841	0	1.22688	0.451009	0	10.288	0	0.662146	28.5092	0	0	2.44398	0	1.07842	0	1.84315	0	3.14872	0	0	0
6820408C15Rik	0	0	0	0	0	0	0	0	0	0	0	0	0	0	0	0	0	0	0	0	6.99059	0	0
6820431F20Rik	60.3997	94.6997	138.043	139.312	78.7655	108.078	57.8293	45.2033	58.9322	71.8908	98.7809	57.2293	80.111	57.6951	68.7181	25.4936	53.2183	66.2549	23.0951	27.8103	28.983	25.3625	44.3005
7420426K07Rik	0	0	0	0	0	0	0	0	0	0	0	0	0	0	0	0	0	0	0	0	0	0	0
7420461P10Rik	0	0	0	0	0	0	0	0	0	0	0	0	0	0	0	0	0	0	0	0	0	0	0
7420700N18Rik	0	0	0	0	0	0	0	0	0	0	0	0	0	0	0	0	0	0	0	0	0	0	0
7420701I03Rik	0	0	0	0	0	0	0	0	0	0	0	0	7.97104	0	0	0	0	0	0	0	0	0	0
7530416G11Rik	0	0	0	0	0	0	9.0669	0	0	0	0	0	0	0	0	0	0	0	0	0	0	0	0
7530420F21Rik	0	0	0	3.94748	9.6096	0	0	8.44754	0	0	12.941	0	0	0	0	12.1154	3.68515	0	0	5.93251	0	0	0
7630403G23Rik	0	0	0	0	0	0	0	0	0	0	0	0	0	0	0	0	0	0	0	0	0	0	0
8030411F24Rik	0	0	0	0	0	0	0	0	0	0	0	0	0	0	0	0	0	0	0	0	0	0	0
8030423F21Rik	0	0	0	0	0	0	0	0	0	0	0	0	0	0	0	0	0	0	0	0	3.69223	0	1.63022
8030423J24Rik	0	0	0	0	0	0	0	0	0	0	0	0	0	0	0	0	0	0	0	0	0	0	0
8030442B05Rik	0	0	0	0	0	0	0	0	0	0	0	0	0	0	0	0	0	0	0	6.65055	0	0	0
8030443G20Rik	0	0	0	0	0	0	0	0	0	0	0	0	0	0	0	0	0	0	0	0	22.9218	0	0
8030462N17Rik	0	1.72923	0	0	0	0	0	0	0	1.91367	0.824346	0	0	0.957332	0	0	0.875695	0	0	0	0	0	0
8430403D17Rik	1.30968	0.582551	0	0	0.633342	0.441945	0	0	0	0	0	0	0	0	0	0.977731	0.669026	0.859946	0.615966	0.779001	0	0	0
8430406I07Rik	0	0	0	2.60104	0	0	0	2.67544	0	0	19.0795	0	0	0	0	3.92193	1.20443	10.6645	0	1.86666	16.3535	0	5.42171
8430408G22Rik	0	0	0	0	0	0	9.36028	0	0	0	0	0	0	0	0	0	0	0	0	0	0	0	0
8430410A17Rik	0	16.5576	29.3661	49.891	0	10.2017	0	17.4562	0	49.6758	9.41827	0	0	0	0	84.9077	13.7846	0	12.8151	6.16385	0	20.533	48.3485
8430410K20Rik	15.1441	22.1868	0	34.963	0.856145	20.5482	0	19.3496	0	5.41196	1.50226	5.28135	35.9328	16.2993	88.1756	0	28.5492	0	25.0325	27.0425	0	0	26.2431
8430419L09Rik	0	0	0	0	0	0	0	1.75749	0	0	14.1666	0	0	0	0	0	4.66533	0	0	2.53381	0	0	11.1594
8430422H06Rik	0	0	0	0	0	0	0	0	0	0	0	0	0	0	0	0	0	0	0	0	0	0	0
8430423G03Rik	0	0	0	11.193	0	0	0	0	0	0	0	0	0	0	40.1322	16.2221	0	31.8494	11.9497	0	0	29.4625	0
8430427H17Rik	0	0	0	0	0	0	0	0	0	8.27913	0	0	0	0	0	0	0	0	0	0	1.02745	2.50842	5.0188
8430429K09Rik	0	0	0	1.82398	2.24542	0	3.22863	7.76677	0	0	0	0	0	0	0	0	0	2.61399	0	5.37187	0	7.9942	2.70998
8430431K14Rik	0	0	0	0	0	0	0	0	0	0	0	0	0	0	0	0	0	0	0	0	0	0	0
8430436N08Rik	0	0	0	0	0	0	0	0	0	0	0	0	0	0	0	0	0	0	0	0	0	0	0
8430437L04Rik	0	0	0	0	0	0	0	0	0	0	0	0	0	0	0	0	0	0	0	0	0	0	0
9030025P20Rik	0	0	0	0	0	0	0	0	0	0	0	0	0	0	0	0	0	0	0	0	1.54078	0	0
9030204H09Rik	0	0	0	0	0	0	0	0	0	0	0	0	0	0	0	0	0	0	0	0	0	0	0
9030224M15Rik	0	0	0	0	0	0	0	0	0	0	0	0	0	0	0	18.7948	0	101.147	0	0	0	0	9.35358
9030404E10Rik	0	0	0	0	0	0	0	0	0	0	0	0	0	0	0	0	0	0	0	0	0	0	0
9030418K01Rik	0	0	0	0	0	0	0	0	0	0	0	0	0	0	0	0	0	0	1.97842	8.32548	6.73126	0	10.8809
9030425E11Rik	28.7616	18.3241	0	0	6.1161	14.9482	15.0604	16.781	14.2459	0	8.96021	2.19699	14.2101	4.46757	10.7686	11.8995	7.12238	0	0	0	0	0	0
9030612E09Rik	0	0	0	0	0	0	0	0	0	0	0	0	0	0	0	0	0	0	0	0	0	0	0
9030617O03Rik	0	7.49252	5.88879	8.49444	4.46783	0	9.2939	9.578	0	2.82263	0	27.2794	25.0013	0	0	15.3007	43.0251	0	1.21223	12.2692	3.1203	0	52.1425
9030619P08Rik	0	0	0	0	0	0	0	0	0	6.23205	0	0	0	0	0	0	0	0	0	0	0	0	0
9030624G23Rik	0	7.83921	1.60651	0	1.38671	0	0	0	0	1.38115	0	0	0	0	0	0	0	3.35861	0	0	0	0	0
9030624J02Rik	0	18.0917	10.562	25.106	3.88931	10.419	3.17475	0	27.1086	18.1886	0	10.8744	1.73561	0	27.16	10.8622	43.5987	11.887	3.12833	4.4754	1.33051	7.32097	41.5782
9030625A04Rik	0	0	2.04666	4.57854	1.82271	0	12.3877	10.0198	0	11.0477	16.2158	3.8377	0	3.85032	0	0	7.92254	0	0	9.20396	0	5.91903	0
9130008F23Rik	0	16.0751	21.3262	18.0905	0	1.91398	1.76836	2.59166	0	0	1.14536	0	8.23639	6.90905	0	0	3.94659	0	0	0	0	0	0
9130011E15Rik	9.23577	0	7.88122	0	0	0	1.89452	0	0	0	0	0	0	0	0	0	1.95497	0	0	0	0	2.22472	5.74139
9130011J15Rik	21.957	38.0312	38.6787	36.2251	30.9491	26.1752	50.7171	35.0854	28.0378	11.6248	1.01343	6.18747	34.6509	22.4205	52.0945	32.538	39.1898	12.2184	57.1589	12.9279	10.5887	3.74761	25.656
9130014G24Rik	0	0	0	0	0	0	0	0	0	0	0	0	0	0	0	0	0	0	0	0	0	0	0
9130015A21Rik	0	0	0	0	0	0	0	0	0	0	0	0	0	0	0	0	0	0	0	0	0	16.2767	0
9130015L21Rik	0	0	0	0	0	0	0	0	0	0	0	0	0	0	0	0	0	0	0	0	0	0	0
9130017N09Rik	0	0	0	0	0	0	0	0	0	0	0	0	0	0	10.5966	0	0	0	0	0	0	0	0
9130019O22Rik	2.10015	0	0	0	0	0	0	0	0	0	0	0	0	0	0	0	0	0	0	0	0	0	2.29016
9130019P16Rik	0	0	0	0	0	0	0	0	0	0	0	0	0	0	0	0	0	0	0	0	0	0	0
9130023H24Rik	9.63785	2.53744	61.3802	29.4835	17.885	23.5459	28.1878	40.7423	0	26.9939	26.8767	63.8441	0	22.4228	44.0779	0	4.04569	0	52.879	0	45.4698	19.938	6.26253
9130024F11Rik	0	18.1786	9.1394	20.4188	30.6834	0	28.4799	0	35.1868	2.42294	0	21.2583	0	4.08738	11.8016	7.48872	0	0	0	0	0	0	0
9130204L05Rik	0	0	0	0	0	0	0	0	0	0	0	0	0	0	0	0	0	0	0	0	0	0	0
9130206I24Rik	0	0	0	0	0	2.16002	0	6.16644	0	0	0	0	0	0	0	0	0	0	0	2.15545	0	0	7.83237
9130209A04Rik	0	0	0	0	0	0	0	0	0	0	0	0	0	0	0	0	0	0	0	0	0	0	0
9130221F21Rik	1.92348	0	0	0	0	0	0	0	0	0	0	0	0	0	0	0	0	0	0	0	0.769799	0	0
9130221H12Rik	0	0	0	0	0	0	0	0	0	0	0	0	0	0	0	0	0	0	0	0	0	0	0
9130227L01Rik	0	0	0	0	0	0	0	0	0	0	0	0	0	0	0	0	0	0	0	0	0	0	0
9130230L23Rik	7.82807	0	6.41219	0	4.55985	0	0	0	0	0	4.09717	0	3.96512	0	0	0	0	0	0	0	0	0	0
9130401M01Rik	14.3012	58.701	52.7825	0	9.25215	17.654	30.2098	40.2458	0	41.0298	90.8989	10.3128	0	64.2355	0	27.1984	93.6448	0	0	0	79.6937	111.118	118.624
9130404H23Rik	0	0	0	0	0	0	0	0	0	0	0	0	0	0	0	0	0	0	0	0	0	0	0
9130409I23Rik	0	0	0	0	0	0	0	0	0	0	0	0	0	0	0	0	0	0	0	0	0	0	0
9230009I02Rik	0	0	0	0	0	0	0	0	0	0	0	3.02324	0	0	0	0	0	0	0	0	0	0	0
9230102K24Rik	0	0	0	2.1371	0	0	0	0	0	0	0	0	0	0	0	0	0	0	0	0	0	0	0
9230102O04Rik	0	0	0	0	0	0	0	0	0	0	0	0	0	0	0	0	0	0	0	0	0	0	0
9230104L09Rik	0	0	0	0	0	0	0	0	0	0	0	0	0	0	0	0	0	0	0	0	0	0	0
9230105E05Rik	0	2.15882	0	0	0	1.4757	0	0	0	2.10877	1.90722	0	0	0	0	0	0	0	0	0	0	0	0
9230110C19Rik	0	23.9807	0	0	0	0	0	0	0	7.15781	1.49285	3.56401	35.13	0	14.6678	0	8.53238	0	0	0	0	0	5.74281
9230110F15Rik	0	0	0	0	0	0	0	0	0	0	0	0	0	0	0	0	0	0	0	0	0	0	0
9230112D13Rik	0	0	0	0	0	0	0	0	0	0	0	0	0	0	0	0	0	0	21.5465	0	0	10.5794	0
9230112J17Rik	0	0	0	0	0.403535	0	0	0	0	0	0	0	0	0	0	0	0	0	0	0	0	0	0
9230114K14Rik	0	0	0	0	4.42285	0	0	2.79644	0	0	0	1.54071	0	4.54491	0	2.18053	1.39537	9.75637	61.7911	16.4423	11.7097	0	16.2749
9230115E21Rik	0	0	0	0	0	0	0	0	0	0	0	0	0	0	0	0	0	0	0	0	0	0	0
9230116N13Rik	0	0	0	0	0	0	0	0	0	0	0	0	0	1.92956	0	0	0	0	0	0	4.2159	0	0
9330020H09Rik	0	0	1.68169	1.15512	2.80464	1.90541	2.01597	2.33618	0	0	1.21893	0	4.9525	3.04166	0	0	2.07459	0	0	3.33333	0	0	0
9330111N05Rik	0	0	0	0	0	0	0	0	0	0	0	2.94905	0	0	0	0	0	0	0	0	0	0	0
9330117O12	0	0	0	0	0	0	0	0	0	0	0	0	0	0	0	0	0	0	0	0	0	0	0
9330133O14Rik	0	0	1.91617	3.69681	9.07673	2.0103	0	2.48173	10.5743	8.73583	0	0	0	8.46907	0	0	2.30852	0	0	8.85544	7.63251	5.29048	3.33966
9330151L19Rik	0	0	0	0	0	0	0	0	0	0	0	0	0	0	0	0	0	0	0	0	0	0	2.31135
9330158H04Rik	0	0.666134	0	0.670527	0.758272	0	0	0	0	0	0	0	0	0	0	0	0	0	0	0.94495	0	0	1.68182
9330159F19Rik	0	0	0	0	0.371477	0	0	0	1.72723	0	0	0	0.354711	0	0	0	0	0.530291	0	0	0	0	0
9330159M07Rik	0	0	1.28221	1.95091	0	0	0	0	14.3289	0	1.97941	1.20926	1.04907	4.82939	0	0	1.02639	1.4205	0	4.19585	31.1027	0	0
9330162B11Rik	0	0	0	0	0	0	0	0	0	0	0	0	0	0	0	0	0	0	11.1072	2.93023	14.9864	0	0
9330175E14Rik	0	0	4.16778	0	0	0	0	0	12.6991	3.31849	0	0	0	0	0	0	0	0	0	0	0	0	0
9330175M20Rik	0	0	0	0	0	0	0	0	0	0	0	0	0	0.854207	0	1.32003	0	0	0	0	0	0	1.53493
9330178D15Rik	0	0	0	0	0	0	0	0	0	0	0	0	0	0	0	0	0	0	0	0.731573	0	0	0
9330179D12Rik	0	0	0	0	0	0	0	0	0	0	0	0	0	0	0	0	0	0	0	0	0	0	0
9330182L06Rik	0	0	0	0	0	0	0	0	0	0	0	0	0	0	0	0	0	0	0	0	0	0	0
9330182O14Rik	0	0	0	0	0	0	0	0	0	0	0	0	0	0	0	0	0	0	0	0	0	0	0
9430007A20Rik	0	0	0	0	0	0	0	0	0	0	0	0	0	0	0	0	0	0	0	0	0	0	0
9430008C03Rik	13.3251	4.52985	13.7721	33.2888	1.20358	4.91739	4.90224	14.1764	9.29217	6.97972	3.15861	5.06856	4.2175	6.48505	6.55532	0	4.92949	0	0	0	0	0	0
9430014N10Rik	0	0	0	0	0	0	0	0	0	0	0	0	0	0	0	0	0	0	0	0	0	0	0
9430015G10Rik	0	0	0	0	0	0	0	0	6.76764	0	5.29792	0	0	0	0	2.15144	1.30782	0	0	0	0	0	12.2848
9430016H08Rik	63.4637	68.6032	142.666	4.51713	44.0685	69.2274	38.9137	0	84.9541	17.0189	109.593	11.5858	51.551	17.9286	15.5347	0	43.1355	104.827	25.1115	78.0029	75.6523	35.8461	101.249
9430018G01Rik	0	0	0	0	0	0	0	0	0	0	0	0	0	0	0	0	0	0	0	0	0	0	0.892237
9430019J16Rik	0	0	0	0	0	0	0	0	0	0	0	0	0	0	0	0	0	0	0	0	0	0	0
9430020K01Rik	2.71293	7.30754	9.09505	9.57993	4.4866	4.85479	3.62625	0	12.9413	0.487202	6.99356	10.1957	5.32831	8.76342	53.1867	1.254	15.7339	0	0	0	0	0	1.16602
9430021M05Rik	0	1.55073	1.90917	0	0	0	0	0	0	0	0	0	0	0	0	0	0	0	0	0	0	0	0
9430023L20Rik	77.9385	38.4819	0	6.95993	26.4705	5.58789	0	25.0815	160.835	46.424	111.33	9.9893	107.184	42.4006	0	41.1781	71.1509	151.592	45.5146	131.132	78.836	153.29	208.197
9430031J16Rik	0	0	0	0	0	0	0	0	0	0	0	0	0	0	0	0	0	0	0	0	0	0	0
9430032N09Rik	0	0	0	0	0	0	0	0	0	0	0	0	0	0	0	0	0	0	0	0	0	0	0
9430037G07Rik	3.93593	0	2.08131	0	0	1.41019	0	0	0	0	0	9.02091	0	0	0	2.89764	1.88406	1.24541	0	0	0	1.42636	0
9430038I01Rik	44.9279	15.0685	0	21.4346	0	3.52728	7.24778	0	0	4.73249	4.50126	0	0	10.8826	0	0	11.501	0	4.34639	40.7655	7.42418	17.219	11.222
9430041J12Rik	0	0	0	0	0	0	0	0	0	0	0	0	0	0	0	0	0	0	0	0	0	0	0
9430060I03Rik	0	0	0	0	0	0	0	0	0	0	0	0	0	0	0	0	0	0	0	0	0	0	0
9430069I07Rik	0	0	0	0	0	0	0	0	0	0	0	0	0	0	0	0	0	0	0	0	0	0	0
9430076C15Rik	0	0	0	5.46131	0	0	0	0	0	0	7.0403	0	0	0	0	0	0	0	0	0	0	0	0
9430076G02Rik	0	0	0	0	0	0	0	0	0	0	0	0	0	0	0	0	0	0	0	0	0	0	0
9430083A17Rik	0	0	0	0	0	0	1.94556	0	0	0	0	0	0	1.53028	4.01887	0	0	0	0	1.80207	0	0	0
9430091E24Rik	0	0	0	0	0	0	0	0	0	0	0	0	0	0	0	0	0	0	0	0	0	0	0
9530002B09Rik	0	0	0	0	0	0	0	0	0	0	0	0	0	0	0	0	0	0	0	0	0	0	0
9530003J23Rik	0	0	0	0	0	0	0	0	0	0	0	0	0	0	0	0	0	0	0	0	0	0	0
9530008L14Rik	0	0	0	0	1.57956	0	0	0	0	0	0	0	0	0	0	0	0	0	0	0	0	0	0
9530026F06Rik	0	0	0	0	0	0	0	0	0	0	0	0	0	0	0	0	0	0	0	0	0	0	0
9530026P05Rik	0	0	0	0	0	0	0	0	0	0	0	0	0	0	0	0	0	0	0	0	0	0	0
9530027J09Rik	43.4664	0	0	67.1961	0	3.74023	0	5.10532	0	0	7.25887	0	4.95776	17.9364	8.27842	0	2.37516	0	0	0	0	0	3.67911
9530036O11Rik	0	0	0	0	0	0	0	0	0	0	0	0	0	0	0	0	0	0	0	0	0	0	0
9530048J24Rik	0	0	0	0	0	0	0	0	0	0	0	0	0	0	0	0	0	0	0	0	0	0	0
9530051G07Rik	0	0	0	0	0	0	0	0	0	0	0	0	0	0	0	0	0	0	0	0	0	0	0
9530052E02Rik	0	0	0	0	0	0	0	0	0	0	0	0	0	0	0	0	0	0	0	0	0	0	0
9530053A07Rik	0	0	0	0	0	0.966571	0	1.04766	0	0	0	0	3.12922	0	0	0	0	0	2.65322	1.62237	0	0	1.02857
9530059O14Rik	0	0	0	0	0	0	0	0	0	0	0	0	0	0	0	0	0	0	0	0	0	0	0
9530068E07Rik	11.4237	11.5247	21.4708	13.7303	32.3336	18.7404	52.9547	13.3903	35.889	13.5489	15.5135	56.0962	49.6972	29.1422	33.2895	6.14215	132.863	53.2013	2.7319	3.66533	10.2585	12.297	129.102
9530077C05Rik	0	0	0	0	0	0	0	15.675	0	0	0	0	0	0	0	0	0	2.64086	6.03806	38.9161	1.718	4.28995	12.7081
9530080O11Rik	0	0	0	0	0	0	0	0	0	0	0	0	0	0	0	0	0	0	14.6755	0	0	0	0
9530082P21Rik	15.3503	17.3763	7.09646	6.60978	6.60238	2.16074	2.75739	7.40686	5.23996	7.53521	7.23781	1.82001	24.1701	19.2636	4.49527	0	6.91073	14.2938	7.74999	5.58228	48.2	13.1315	10.5972
9530091C08Rik	0.65646	3.14375	0.746256	5.43937	0	0	0.888913	2.44038	4.07519	0	0	2.81289	0.299925	0	2.72067	0	0	0	0	0	0	0	0
9630013A20Rik	0	0	0	0	0	0	0	0	0	0	0	0	0	0	0	0	0	0	0	0	0	0	0
9630028B13Rik	0	0	0	1.76946	0	0	0	0	0	0	2.78449	0	0	0	2.93818	0	0	0	0	0	0	0	0
9630028H03Rik	0	0	0	0	0	0	0	0	0	0	0	0	0	0	0	0	0	0	0	0	0	0	0
9630033F20Rik	7.51881	0	1.61743	1.14491	0	1.94631	5.79738	6.98841	0	1.33233	1.19807	5.74249	5.09586	0	0	0	3.17921	1.56115	1.21652	3.27524	0	0	6.57476
9830001H06Rik	0.681316	0	0.560939	0	1.26965	0	1.3252	0	1.40422	1.16281	0.367575	0.461709	0	1.43432	0	4.98605	1.34461	0	0	0.489128	0	0	4.10302
9830107B12Rik	0	0	0	0	0	0	0	0	0	0	0	0	0	0	0	0	0	0	0	0	0	0	0
9830132P13	0	0.46792	0	0	0	0	0	0	0	0	0	0	0	0	0	0	0	0	0	0	0	0	0
9830147E19Rik	0.723072	0	0.325077	0	0	0	0.395103	0	4.41207	0	0	0.332294	0	0.634834	0	0.530311	0	0	0	0	0	0	0
9830166K06Rik	0	0	0	0	0	0	1.40799	0	0	0	0	0	0	0	0	0	0	0	0	0	0	0	0
9930005F22Rik	0	0	0	0	0	0	0	0	0	0	0	0	0	0	0	0	0	0	0	0	0	0	0
9930012K11Rik	0	0	0	0	0	0	0	0	0	0	0	0	0	10.9378	0	0	6.2339	6.71273	0	0	0	0	0
9930013L23Rik	0	3.7109	0	0	0	1.43607	0	0	0	7.99918	0.628466	2.36019	8.85841	2.48723	0	0	1.33729	0	0	0	0	0	0
9930014A18Rik	0	0	0	0	0	0	0	0	0	0	0	0	0	0	0	0	0	0	0	0	0	0	0
9930021D14Rik	0	0	0	0	0	0	0	0	0	0	0	0	0	0	0	0	4.87768	0	0	0	0	0	0
9930021J03Rik	0	3.95143	2.57956	0.693552	6.92038	3.4959	0.558985	1.587	4.9582	1.07186	1.54555	1.53864	0	1.2239	7.06272	7.06511	0.914704	0	0	0.663047	0	1.01303	1.14365
9930023K05Rik	0	0	0	0	5.08525	0	0	0	0	0	0	0	0	0	0	0	0	0	0	0	0	0	0
9930104L06Rik	0	0	0	2.99671	0	0	0	5.84192	0	5.15935	0	0	0	8.48095	5.126	0	0	5.5946	0	4.35931	0	6.97883	3.28408
9930111J21Rik1	0	0	1.23346	7.40487	0	0.668371	0	0	0	0.976975	0	1.06506	0	1.09418	0	0	2.25187	0	0	0	0	0	0
9930111J21Rik2	0	0	0	0	0	0	0	0	0	0	0	0	0	0	0	0	0	0	0	0	0	0	0
A030009H04Rik	0	0	0	0	0	1.27109	0	0	0	0	0	0	0	0	0	0	0	29.2585	18.1378	0	0	0	3.13357
A130010J15Rik	3.76776	0	1.98883	16.5845	0	0	0.796686	0	5.1647	0	0	5.82297	1.65438	3.21032	0	0	1.83867	6.37506	0	1.52883	0	3.75242	6.12206
A130022J15Rik	0	0	13.6938	2.75092	0	0	0	0	0	0	3.57364	0	0.733228	6.26776	2.30996	10.2355	9.68928	0	0	16.4278	16.2689	4.19456	20.4587
A130040M12Rik	438.427	521.559	227.209	216.822	188.211	327.839	369.628	13.5848	232.305	182.224	66.9889	268.029	121.562	79.307	96.2569	88.0045	292.692	131.765	847.629	309.654	158.392	223.067	542.182
A130049A11Rik	9.03115	2.55506	19.7747	0	10.4339	0.444452	12.5119	0	8.38	9.17284	13.5935	8.72024	5.48643	11.7317	0	12.7246	9.93793	2.57227	0	0	0	0	0
A130077B15Rik	5.27824	12.712	25.9117	21.8648	13.1426	11.3364	23.2933	9.78013	0	10.5127	17.4808	12.5533	16.5261	12.472	10.6007	0	0	5.14889	9.98054	13.1118	4.149	4.38958	3.8887
A1bg	0	0	0	0	0	0	0	0	0	0	0	0	0	0	0	0	0	0	0	0	0	0	0
A1cf	0	0	0	0	0	0	0	0	0	0	0	0	0	0	0	0	0	0	0	0	0	0	0
A230001M10Rik	0	0	0	0	0	0	0	0	0	0	0	0	0	0	0	2.57027	0	0	0	0	0	0	0
A230020J21Rik	0	0	0	0	0	0	0	0	0	0	0	0	0	0	0	0	0	0	0	0	0	0	0
A230028O05Rik	0	0	0	0	0	0	0	0	0	0	0	0	0	0	0	0	0	0	0	0	0	0	0
A230046K03Rik	42.2979	27.8763	27.933	32.0237	33.4472	28.0702	35.7624	45.348	26.7755	8.31813	35.6878	21.2715	36.7539	17.4993	32.0052	20.0162	21.076	5.98914	9.93123	35.7408	6.4184	12.9318	14.1632
A230050P20Rik	8.73257	32.0242	0	0	0	0	0	0	0	4.96565	0	6.77876	0	0	0	0	8.7664	0	0	0	0	0	0
A230051G13Rik	0	0	0	0	0	0	0	0	0	0	1.14505	0	0	0	0	0	0	0	0	13.5821	0	0	0
A230056J06Rik	0	0	0	0	0	13.1712	0	0	0	0	0	0	0	0	0	0	0	0	0	0	0	0	0
A230056P14Rik	0	0	0	0	0	0	0	0	0	0	12.1646	0	0	0	0	0	0	6.785	0	0	27.3925	0	0
A230057D06Rik	0	0	0	0	0	0	0	0	0	0	0	0	0	0	0	0	0	0	0	0	0	0	0
A230065H16Rik	0	0	0	0	0	0	0	0	0	0	0	0	0	0	0	0	0	0	0	0	0	0	0
A230070E04Rik	0	0	0	0	5.17285	0	0	0	0	0	0	0	0	0	0	0	0	0	0	0	0	0	0
A230072C01Rik	0	1.16474	1.29166	0	0	0	0	0	0	2.7197	0	0	18.2484	0	0	0	1.38713	0	0	1.62838	0	1.82215	2.51009
A230072E10Rik	0	0	0	0	0.669851	0	0	0	0	0	0	0	0.600596	0	0	0	0	0	0.662688	0.824687	0	1.0376	0
A230073K19Rik	0.403169	0.258522	0.386425	2.28362	2.07224	0	0.312766	0	1.74996	1.39289	0.406734	0.154948	0.458168	0.565556	0.851781	0	0.720588	0	2.23666	1.47424	0	0.360988	0
A230077H06Rik	0	0	0	0	0	0	1.4012	0	0	0	0	0	0	1.08407	0	0	0	0	0	0	0	1.71563	0
A230108P19Rik	0	0	0	0	0	0	0	0	0	0	0	0	0	0	0	0	0	0	0	0	0	0	0
A2ld1	8.10427	4.40156	39.9361	7.22967	22.2135	9.08487	0	7.60765	0	0	23.8393	0	0	0	0	10.8694	10.1872	0	3.79958	0	9.70301	0	14.1661
A2m	0	0	0	0	0	0	0	0	0	0	0	0	0	0	0	0	0	0	0	0	0	0	0
A330009N23Rik	0	0	0	0	0	0	0	0	0	0	0	0	0	0	0	0	0	0	0	0	0	0	0
A330021E22Rik	0	0	0	0	9.09701	0	0	0	0	0	3.48144	0	0.949316	0.991951	0	0	2.01965	0	0	0	5.01169	0	0
A330023F24Rik	0	0	0	0	3.16394	0	0	0	0	0	0	0	0	0	0	0	0	0	0	0	0	0	0
A330032B11Rik	0	1.09439	1.26683	0	0	0	1.59352	0	0	0	1.03341	0	3.32545	0	0	1.80027	3.6392	0	1.15162	0	0.966453	1.77075	0
A330035P11Rik	0	0	0	0	0	0	0	0	0	12.9137	0	0	0	1.67442	0	0	0	0	0	0	0	0	0
A330040F15Rik	0	0	0	0	20.0371	0	0	0	0	0	0	0	0	0	0	0	0	0	0	0	29.7631	0	0
A330041J22Rik	0	0	0	0	0	0	0	0	0	0	0	0	0	0	0	0	0	0	0	0	0	0	0
A330048O09Rik	0	0	0	0	0	0	0	0	0	0	0	0	0	0	0	0	0	0	0	0	0	0	0
A330049M08Rik	0	0	0	0	0	0	0	0	0	0	0	0	0	0	0	4.99641	0	0	0	0	3.12617	0	0
A330049N07Rik	0	0	0	0	0	0	0	0	0	0	0	0	0	0	0	0	0	0	0	0	0	0	0
A330050B17Rik	0	0.468534	0	0	1.07616	0.408737	0	0	0	0.557017	0.455274	0	0	0.522534	0	0.868038	0	0	0.545863	0	0	0	1.10133
A330050F15Rik	0	0	0	0	0	0	0	0	0	0	0	0	0	0	0	0	0	0	0	0	0	0	0
A330069E16Rik	7.61793	0	0	0	0	7.65206	0	0	0	0	0	0	0	0	0	0	0	0	3.58115	8.46654	0	0	0
A330070K13Rik	0	0	0	0	0	0	0	0	0	0	0	0	0	0	0	0	0	0	0	0	0	0	0
A330076C08Rik	0	0	0	0	0	0	0	0	0	0	0	0	0	0	0	0	0	0	0	0	0	0	0
A330076H08Rik	0	0	0	0	0	0	0	0	0	0	0	0	0	0	0	0	0	0	0	0	0	0	0
A330093E20Rik	0	0	0	0	0	0	0	0	0	0	0	0	0	0	0	0	0	0	0	0	0	0	0
A330102I10Rik	0	0	0	0	0	0	0	0	0	0	0	0	0	0	0	0	0	0	0	21.0833	0	0	0
A3galt2	0	0	0	0	0	0	0	0	0	0	0	0	0	0	0	0	0	0	0	0	0	0	0
A430005L14Rik	47.5934	21.2122	38.6175	7.96697	0	5.52438	0	15.1386	106.006	36.2521	0	49.3363	75.499	30.835	46.4792	0	39.7888	175.213	62.1812	39.5018	193.768	52.9644	124.267
A430033K04Rik	0	0	0	0	0	0	0	0	0	0	12.0847	0	0	0	0	0	2.52543	0	0	18.3656	0	0	1.32671
A430035B10Rik	0	0	0	0	0	0	0	0	0	0	0	0	0	0	0	0	0	0	0	0	0	1.34849	0
A430071A18Rik	0	3.65756	0	0	0	0	0	0	0	0	0	0	0	0	0	0	0	0	0	0	0	0	0
A430078G23Rik	0	0	0	0	0	0.810285	0	0	0	1.14985	0	0	0	0	3.1665	0	0	1.29982	10.3149	0	1.72203	11.5317	2.82661
A430084P05Rik	0	0	0	0	0	0	0	0	0	0	0	0	0	0	0	0	0	0	0	0	0	0	0
A430088P11Rik	0	0	0	0	0	0	0	0	0	0	0	0	0	0	0	0	0	0	0	0	0	0	0
A430089I19Rik	0	0	0	0	0	0	0	0	0	0	0	0	0	0	0	0	0	0	0	0	0	0	0
A430090L17Rik	0	0	0	0	0	0	1.86663	0	0	0	0	0	0	0	0	0	0	0	0	0	0	0	0
A430092G05Rik	0	0	0	0	0	0	0	0	0	0	0	0	0	0	0	0	0	0	0	0	0	0	0
A430093F15Rik	0	0	0	0	0	0	0	0	0	0	0	0	0	0	0	0	0	0	0	0	0	0	0
A430105I19Rik	0	0	0	0	0	0	0	0	0	0	0	1.41172	0	0	6.95569	0	3.02579	0	0	0	0	0	4.06595
A430107O13Rik	1.58705	0	3.0963	0	0	22.9929	1.21948	0	0	2.50889	1.50791	0	0	0	0	0	3.93625	0	0	0	25.7011	1.4746	8.1442
A430107P09Rik	0	0	0	1.90341	2.17788	3.3105	0	0	0	1.15207	3.82091	0	0	0	0	0	0	1.45752	0	0	0	0	0
A430110N23Rik	0	0	0	0	0	6.54679	3.99379	0	0	0	0	18.7265	0	0	11.2384	6.68381	7.41743	0	0	0	0	0	0
A4galt	4.29274	5.39202	0	0	0	24.7086	8.55772	0	0	0	13.6548	0	0	0	36.5621	8.45771	11.5736	0	0	0	0	0	4.41915
A4gnt	0	0	0	0	0	0	0	0	0	0	0	0	0	0	0	0	0	0	0	0	0	0	0
A530006G24Rik	0	0	0	0	0	0	0	0	0	0	0	0	0	0	0	0	0	0	0	0	0	0	0
A530013C23Rik	0	0	0	0	0	0	0	0	0	0	0	0	0	0	0	0	0	0	0	0	0	0	0
A530016L24Rik	0	0	0	0	0	0	0	0	0	0	0	0	0	0	0	0	0	0	0	0	0	0	0
A530032D15Rik	0	0	0	0	0	0	0	0	0	0	0	0	0	0	0	0	0	0	0	0	0	0	0
A530046M15	4.0928	0	0	0	27.6407	0	0	0	0	0	0	0	0	0	0	3.1024	0	0	0	0	0	0	0
A530050N04Rik	0	0	2.76177	0	0	0	0	0	0	0	0	0	0	0	0	2.82411	0	0	0	0	0	0	0
A530053G22Rik	0	0	0	0	0	0	0	0	0	0	0	0	0	0	0	0	0	0	0	0	0	0	0
A530054K11Rik	0	1.85827	0	0	0.341423	0	0	0	1.60633	0	0	0.708621	0.317362	1.37209	2.76875	0	1.16004	0	0	1.26705	0	0	2.74264
A530058N18Rik	0	0	0	0	0	0	0	0	0	1.89692	0	0	0	0	0	0	0	0	0	0	0	0	0
A530064D06Rik	0	0	0	0	0	0	0	0	0	0	0	0	0	0	0	0	0	0	0	0	0	0	0
A530065N20	0	0	0	0.785338	0.938971	0	0	0	0	0	0	0	0	0	5.21376	0	0	0	0	0	0	0	0
A530072M11Rik	0	0	0	0	0	0	0	0	0	0	0	0	0	0	0	0	0	0	0	0	28.8772	0	0
A530088E08Rik	0	0	0	0	0	0	0	0	0	0	0	0	0	0	0	0	0	0	0	0	0	0	0
A530098C11Rik	0	0	0	0	0	0	0	0	0	0	2.89306	0	0	0	0	0	0	0	0	0	0	0	0
A530099J19Rik	0	0	0	0	0	0	0	0	0	0	0	0	0	0	0	0	0	0	0	0	0	0	0
A630001G21Rik	0	0	0	2.13184	0	0	1.7825	0	9.88733	3.1279	0	0	1.3693	5.22209	4.14171	0	0.884969	0	0	0	0	0	0
A630007B06Rik	0	27.1473	17.2143	12.2417	25.6072	1.14933	4.68642	32.4899	28.1111	18.1793	8.23728	1.93454	24.6826	3.86674	9.59139	19.6433	4.32375	7.2194	1.75385	6.64059	0	3.08732	16.5548
A630010A05Rik	0	0	0	0	0	0	0	0	0	0	0	0	0	0	0	0	0	0	0	0	0	0	0
A630012P03Rik	0	0	0	0	0	0	0	0	0	0	0	0	0	0	0	0	0	0	0	0	0	0	0
A630019I02Rik	0	0	0	0	0	0	0	0	0	0	0	0	0	0	0	0	0	0	0	0	0	0	0
A630020A06	0	0.586108	0.65563	0	0	0	0	0	0	0	0	0	0.590755	0	0	0	0.650266	0	0	0	0	0	1.21574
A630023A22Rik	0	0	0	0	0	0	0	0	0	0	3.79064	0	0	0	0	0	0	0	0	0	0	0	0
A630033H20Rik	14.3747	0	1.75824	0	33.3038	0	7.23813	5.25235	0	37.3417	5.90059	0	42.5097	26.8369	23.9013	1.12241	10.8195	0	0	0.822228	0	0	0
A630055G03Rik	18.2068	1.95385	8.43536	0	6.07415	1.43514	1.42844	10.118	0	1.95239	1.75819	0	1.8163	2.18342	0	3.88221	3.355	1.10591	0.892599	35.2324	1.50089	11.1697	1.26476
A630066F11Rik	0	0	0	10.7537	0	15.98	0	0	0	0	0	0	0	0	0	0	0	0	6.5648	0	0	5.60386	9.80358
A630072M18Rik	0	0.708204	0.8237	0	0	0	0	0	0	0	0	0	0	0	0	4.29607	0	1.89163	0	2.73782	0.593048	0	0
A630073D07Rik	0	0	0	0	0	0	0	0	0	0	0	0	0	0	0	0	0	0	0	0	0	0	0
A630075F10Rik	0	0	3.06722	0	2.38916	0	3.60491	0	0	0	0	0	0	0	0	0	0	0	0	0	0	0	0
A630076J17Rik	0	0	0	0	0	0	0	0	0	0	0	0	0	0	0	0	0	0	0	0	0	0	0
A630077J23Rik	0	0	0	0	0	0	0	0	0	0	0	0	0	0	0	0	0	0	0	0	0	0	0
A630089N07Rik	10.5179	38.9822	92.5688	54.387	58.624	52.6509	20.401	38.6243	48.3973	65.3142	59.8119	31.0302	67.1678	52.3324	64.3827	26.3986	7.34436	27.7309	29.5987	42.9444	13.6348	58.7255	4.68264
A630095E13Rik	0	0	0	0	0	0	0	0	0	0	0	0	0	0	0	0	0	0	0	0	0	0	0
A630095N17Rik	0	0	0	0	0	0	8.71765	0	0	0	0	0	0	0	0	0	0	0	0	0	0	0	0
A730008H23Rik	0	0	0	0	0	0	0	0	0	0	10.4278	0	0	1.7766	0	3.46463	13.979	7.04235	0	0	6.508	0	16.0029
A730011L01Rik	4.78674	0	3.19462	0	2.19447	1.37826	3.67852	0	3.22016	0.94873	0	1.18704	0	0	0	2.03816	2.404	0	0.799289	4.92037	2.07515	0	1.54055
A730015I17	0	0	0	0	0	0	0	0	0	0	0	0	0	0	0	0	0	1.53385	0	0	0	0	0
[truncated: 21,285 more rows]

## Sheet: Green Cluster Sig Genes
test_id	gene_id	gene	locus	sample_1	sample_2	status	value_1	value_2	log2(fold_change)	test_stat	p_value	q_value	significant
1700029F09Rik	1700029F09Rik	1700029F09Rik	chr1:44086616-44102388	Green	Yellow	OK	276.618	0	#NAME?	#NAME?	5e-05	0.00379421	yes
1810013L24Rik	1810013L24Rik	1810013L24Rik	chr16:8830099-8858924	Green	Red	OK	69.5459	0	#NAME?	#NAME?	5e-05	0.00379421	yes
Abcf2	Abcf2	Abcf2	chr5:24565340-24577467	Green	Yellow	OK	87.2462	0	#NAME?	#NAME?	0.00015	0.00943356	yes
Adk	Adk	Adk	chr14:21052573-21448569	Green	Red	OK	103.896	0	#NAME?	#NAME?	0.00025	0.014621	yes
Atad2	Atad2	Atad2	chr15:58094046-58135082	Green	Purple	OK	52.5644	6.74945	-2.96124	-1.76012	0.0002	0.0121616	yes
Atg5	Atg5	Atg5	chr10:44268357-44364291	Green	Red	OK	57.2943	0	#NAME?	#NAME?	0.00095	0.0418365	yes
Birc5	Birc5	Birc5	chr11:117849236-117855743	Green	Red	OK	176.64	0	#NAME?	#NAME?	0.0011	0.0470872	yes
Cav1	Cav1	Cav1	chr6:17306334-17341328	Green	Yellow	OK	100.806	0	#NAME?	#NAME?	0.0001	0.00685224	yes
Cbx5	Cbx5	Cbx5	chr15:103191545-103239816	Green	Blue	OK	94.9563	25.0892	-1.9202	-1.56875	0.0005	0.0243554	yes
Cbx5	Cbx5	Cbx5	chr15:103191545-103239816	Green	Purple	OK	94.9563	32.756	-1.53551	-1.32909	0.0003	0.0167963	yes
Ccnb1	Ccnb1	Ccnb1	chr13:100778738-100786486	Green	Purple	OK	125.378	0	#NAME?	#NAME?	5e-05	0.00379421	yes
Ccnb1	Ccnb1	Ccnb1	chr13:100778738-100786486	Green	Red	OK	125.378	0	#NAME?	#NAME?	5e-05	0.00379421	yes
Ccnb1	Ccnb1	Ccnb1	chr13:100778738-100786486	Green	Yellow	OK	125.378	0	#NAME?	#NAME?	5e-05	0.00379421	yes
Cdk1	Cdk1	Cdk1	chr10:69336634-69352912	Green	Purple	OK	150.632	4.3213	-5.12342	-2.68724	0.00105	0.0454769	yes
Cdk1	Cdk1	Cdk1	chr10:69336634-69352912	Green	Yellow	OK	150.632	0	#NAME?	#NAME?	5e-05	0.00379421	yes
Cenpi	Cenpi	Cenpi	chrX:134308162-134362639	Green	Red	OK	63.282	0	#NAME?	#NAME?	0.00045	0.022155	yes
Cenpi	Cenpi	Cenpi	chrX:134308162-134362639	Green	Yellow	OK	63.282	0	#NAME?	#NAME?	0.00045	0.022155	yes
Cep55	Cep55	Cep55	chr19:38055024-38074425	Green	Purple	OK	58.2155	0	#NAME?	#NAME?	5e-05	0.00379421	yes
Cep55	Cep55	Cep55	chr19:38055024-38074425	Green	Red	OK	58.2155	0	#NAME?	#NAME?	0.00085	0.0380717	yes
Cep55	Cep55	Cep55	chr19:38055024-38074425	Green	Yellow	OK	58.2155	0	#NAME?	#NAME?	0.00085	0.0380717	yes
Chchd2	Chchd2	Chchd2	chr5:129881160-129887470	Green	Red	OK	164.754	0	#NAME?	#NAME?	0.0012	0.0499701	yes
Ckap2l	Ckap2l	Ckap2l	chr2:129268209-129297212	Green	Red	OK	62.2938	0	#NAME?	#NAME?	0.0004	0.0205759	yes
Ckap2l	Ckap2l	Ckap2l	chr2:129268209-129297212	Green	Yellow	OK	62.2938	0	#NAME?	#NAME?	0.0004	0.0205759	yes
Cks2	Cks2	Cks2	chr13:51645231-51650662	Green	Yellow	OK	279.858	0	#NAME?	#NAME?	0.0003	0.0167963	yes
Cmpk1	Cmpk1	Cmpk1	chr4:114960612-114987228	Green	Yellow	OK	77.9552	0	#NAME?	#NAME?	0.00095	0.0418365	yes
Cnot2	Cnot2	Cnot2	chr10:116485160-116581511	Green	Red	OK	57.8945	0	#NAME?	#NAME?	0.00035	0.0188487	yes
Crip2	Crip2	Crip2	chr12:113140235-113145506	Green	Red	OK	141.95	0	#NAME?	#NAME?	0.00035	0.0188487	yes
Cyr61	Cyr61	Cyr61	chr3:145646970-145649985	Green	Yellow	OK	245.986	0	#NAME?	#NAME?	0.00045	0.022155	yes
Dek	Dek	Dek	chr13:47043498-47106221	Green	Purple	OK	151.78	32.2947	-2.23261	-1.59251	0.00045	0.022155	yes
Fam111a	Fam111a	Fam111a	chr19:12573524-12596566	Green	Blue	OK	121.65	14.5843	-3.06024	-1.94165	0.001	0.04362	yes
Fam111a	Fam111a	Fam111a	chr19:12573524-12596566	Green	Red	OK	121.65	0	#NAME?	#NAME?	5e-05	0.00379421	yes
Gars	Gars	Gars	chr6:55038000-55079504	Green	Yellow	OK	63.9181	0	#NAME?	#NAME?	0.001	0.04362	yes
Gmps	Gmps	Gmps	chr3:63976142-64019078	Green	Red	OK	239.371	0	#NAME?	#NAME?	5e-05	0.00379421	yes
Gps1	Gps1	Gps1	chr11:120784271-120789102	Green	Red	OK	69.0175	0	#NAME?	#NAME?	0.0011	0.0470872	yes
H2afz	H2afz	H2afz	chr3:137864598-137866922	Green	Purple	OK	2026.53	552.772	-1.87426	-2.44556	5e-05	0.00379421	yes
Hat1	Hat1	Hat1	chr2:71389259-71441622	Green	Purple	OK	313.001	60.5465	-2.37005	-2.02098	0.0003	0.0167963	yes
Hat1	Hat1	Hat1	chr2:71389259-71441622	Green	Yellow	OK	313.001	0	#NAME?	#NAME?	5e-05	0.00379421	yes
Haus3	Haus3	Haus3	chr5:34007199-34169448	Green	Red	OK	159.68	0	#NAME?	#NAME?	5e-05	0.00379421	yes
Haus3	Haus3	Haus3	chr5:34007199-34169448	Green	Yellow	OK	159.68	0	#NAME?	#NAME?	5e-05	0.00379421	yes
Hells	Hells	Hells	chr19:38930989-38968277	Green	Purple	OK	139.555	26.3677	-2.40399	-1.68149	0.00025	0.014621	yes
Hells	Hells	Hells	chr19:38930989-38968277	Green	Yellow	OK	139.555	0	#NAME?	#NAME?	5e-05	0.00379421	yes
Hmgb2	Hmgb2	Hmgb2	chr8:57511842-57515999	Green	Purple	OK	94.8513	10.4893	-3.17676	-1.8914	0.00035	0.0188487	yes
Hmgb2	Hmgb2	Hmgb2	chr8:57511842-57515999	Green	Red	OK	94.8513	0	#NAME?	#NAME?	5e-05	0.00379421	yes
Hs6st2	Hs6st2	Hs6st2	chrX:51387211-51681602	Green	Red	OK	52.6108	0	#NAME?	#NAME?	5e-05	0.00379421	yes
Ier3	Ier3	Ier3	chr17:35821712-35822911	Green	Purple	OK	313.078	55.7007	-2.49075	-2.06681	0.00095	0.0418365	yes
Ilf3	Ilf3	Ilf3	chr9:21368002-21411720	Green	Red	OK	61.0612	0	#NAME?	#NAME?	5e-05	0.00379421	yes
Kpna2	Kpna2	Kpna2	chr11:106988628-106999525	Green	Blue	OK	676.778	195.043	-1.79489	-1.97449	0.00075	0.0343466	yes
Kpna2	Kpna2	Kpna2	chr11:106988628-106999525	Green	Purple	OK	676.778	168.584	-2.00521	-2.20527	5e-05	0.00379421	yes
Mad2l1	Mad2l1	Mad2l1	chr6:66535467-66540991	Green	Yellow	OK	162.452	0	#NAME?	#NAME?	5e-05	0.00379421	yes
Mcm4	Mcm4	Mcm4	chr16:15623896-15637400	Green	Purple	OK	87.0154	12.6772	-2.77904	-1.92334	0.00085	0.0380717	yes
Mcm6	Mcm6	Mcm6	chr1:128331590-128359656	Green	Red	OK	61.798	0	#NAME?	#NAME?	0.0002	0.0121616	yes
Mcpt8	Mcpt8	Mcpt8	chr14:56082163-56085197	Green	Yellow	OK	359.054	0	#NAME?	#NAME?	0.0002	0.0121616	yes
Mier3	Mier3	Mier3	chr13:111686177-111718594	Green	Red	OK	65.1055	0	#NAME?	#NAME?	5e-05	0.00379421	yes
Mthfd2	Mthfd2	Mthfd2	chr6:83305703-83317604	Green	Yellow	OK	75.5585	0	#NAME?	#NAME?	0.00065	0.030373	yes
Ndufa10	Ndufa10	Ndufa10	chr1:92439718-92473758	Green	Yellow	OK	122.24	0	#NAME?	#NAME?	0.00115	0.048216	yes
Nuf2	Nuf2	Nuf2	chr1:169497933-169531464	Green	Red	OK	108.091	0	#NAME?	#NAME?	5e-05	0.00379421	yes
Pbk	Pbk	Pbk	chr14:65805910-65817822	Green	Purple	OK	187.944	0	#NAME?	#NAME?	5e-05	0.00379421	yes
Pbk	Pbk	Pbk	chr14:65805910-65817822	Green	Red	OK	187.944	0	#NAME?	#NAME?	5e-05	0.00379421	yes
Pcna	Pcna	Pcna	chr2:132249285-132253180	Green	Purple	OK	396.559	89.7616	-2.14336	-1.99379	0.00035	0.0188487	yes
Pdzd8	Pdzd8	Pdzd8	chr19:59296083-59345780	Green	Purple	OK	55.4865	18.9725	-1.54823	-1.24046	0.001	0.04362	yes
Pfas	Pfas	Pfas	chr11:68985700-69008460	Green	Purple	OK	54.9275	12.7584	-2.10608	-1.77079	0.00015	0.00943356	yes
Pitpnb	Pitpnb	Pitpnb	chr5:111330762-111388359	Green	Red	OK	64.3857	0	#NAME?	#NAME?	0.0001	0.00685224	yes
Pitpnb	Pitpnb	Pitpnb	chr5:111330762-111388359	Green	Yellow	OK	64.3857	0	#NAME?	#NAME?	0.0001	0.00685224	yes
Pmp22	Pmp22	Pmp22	chr11:63131509-63159546	Green	Red	OK	68.7775	0	#NAME?	#NAME?	0.0012	0.0499701	yes
Prc1	Prc1	Prc1	chr7:80294464-80316259	Green	Red	OK	81.0539	0	#NAME?	#NAME?	0.00015	0.00943356	yes
Prc1	Prc1	Prc1	chr7:80294464-80316259	Green	Yellow	OK	81.0539	0	#NAME?	#NAME?	0.00015	0.00943356	yes
Prim1	Prim1	Prim1	chr10:128015214-128030030	Green	Purple	OK	87.1457	0	#NAME?	#NAME?	5e-05	0.00379421	yes
Prim1	Prim1	Prim1	chr10:128015214-128030030	Green	Red	OK	87.1457	0	#NAME?	#NAME?	0.00075	0.0343466	yes
Prim1	Prim1	Prim1	chr10:128015214-128030030	Green	Yellow	OK	87.1457	0	#NAME?	#NAME?	0.00075	0.0343466	yes
Prps1	Prps1	Prps1	chrX:140456602-140476140	Green	Red	OK	127.346	0	#NAME?	#NAME?	0.00015	0.00943356	yes
Psmc3	Psmc3	Psmc3	chr2:91054015-91059438	Green	Red	OK	111.707	0	#NAME?	#NAME?	0.00035	0.0188487	yes
Psmd6	Psmd6	Psmd6	chr14:14112184-14120904	Green	Red	OK	151.582	0	#NAME?	#NAME?	5e-05	0.00379421	yes
Rbms1	Rbms1	Rbms1	chr2:60751952-60963204	Green	Red	OK	55.9167	0	#NAME?	#NAME?	0.00055	0.0263713	yes
Rnh1	Rnh1	Rnh1	chr7:141160325-141172851	Green	Red	OK	86.4148	0	#NAME?	#NAME?	0.0009	0.0400184	yes
Rrm1	Rrm1	Rrm1	chr7:102441694-102469771	Green	Purple	OK	81.9928	9.87021	-3.05434	-1.96326	0.0002	0.0121616	yes
Rrm1	Rrm1	Rrm1	chr7:102441694-102469771	Green	Yellow	OK	81.9928	0	#NAME?	#NAME?	5e-05	0.00379421	yes
Rrm2	Rrm2	Rrm2	chr12:24708253-24714146	Green	Purple	OK	886.203	147.832	-2.58368	-2.63018	5e-05	0.00379421	yes
Serpinb2	Serpinb2	Serpinb2	chr1:107511422-107525600	Green	Yellow	OK	638.532	0	#NAME?	#NAME?	5e-05	0.00379421	yes
Sgol1	Sgol1	Sgol1	chr17:53674786-53689315	Green	Red	OK	57.8988	0	#NAME?	#NAME?	0.00025	0.014621	yes
Sgol1	Sgol1	Sgol1	chr17:53674786-53689315	Green	Yellow	OK	57.8988	0	#NAME?	#NAME?	0.00025	0.014621	yes
Slbp	Slbp	Slbp	chr5:33640061-33652306	Green	Red	OK	165.778	0	#NAME?	#NAME?	5e-05	0.00379421	yes
Smc2	Smc2	Smc2	chr4:52439248-52488259	Green	Purple	OK	75.1983	4.14257	-4.1821	-2.30019	0.00055	0.0263713	yes
Smc2	Smc2	Smc2	chr4:52439248-52488259	Green	Red	OK	75.1983	0	#NAME?	#NAME?	5e-05	0.00379421	yes
Spc25	Spc25	Spc25	chr2:69193894-69206190	Green	Blue	OK	257.068	11.5656	-4.47424	-1.77081	0.00105	0.0454769	yes
Spc25	Spc25	Spc25	chr2:69193894-69206190	Green	Red	OK	257.068	0	#NAME?	#NAME?	5e-05	0.00379421	yes
Spc25	Spc25	Spc25	chr2:69193894-69206190	Green	Yellow	OK	257.068	0	#NAME?	#NAME?	5e-05	0.00379421	yes
Stk38l	Stk38l	Stk38l	chr6:146724929-146778814	Green	Red	OK	72.1583	0	#NAME?	#NAME?	0.00015	0.00943356	yes
Stmn1	Stmn1	Stmn1	chr4:134468319-134473843	Green	Yellow	OK	223.777	0	#NAME?	#NAME?	5e-05	0.00379421	yes
Tars	Tars	Tars	chr15:11383662-11399658	Green	Yellow	OK	78.31	0	#NAME?	#NAME?	5e-05	0.00379421	yes
Tfrc	Tfrc	Tfrc	chr16:32608895-32632794	Green	Blue	OK	90.7061	10.7959	-3.07072	-1.9036	0.00055	0.0263713	yes
Tgif1	Tgif1	Tgif1	chr17:70844204-70853532	Green	Yellow	OK	110.695	0	#NAME?	#NAME?	5e-05	0.00379421	yes
Tipin	Tipin	Tipin	chr9:64281606-64304792	Green	Purple	OK	269.847	55.4419	-2.28309	-1.90432	0.0005	0.0243554	yes
Tipin	Tipin	Tipin	chr9:64281606-64304792	Green	Yellow	OK	269.847	0	#NAME?	#NAME?	5e-05	0.00379421	yes
Tmx2	Tmx2	Tmx2	chr2:84671316-84678047	Green	Red	OK	77.3623	0	#NAME?	#NAME?	0.0008	0.0363644	yes
Tnfrsf26	Tnfrsf26	Tnfrsf26	chr7:143607684-143627845	Green	Blue	OK	283.33	69.478	-2.02785	-1.68519	0.0006	0.0286937	yes
Top2a	Top2a	Top2a	chr11:98992946-99024189	Green	Yellow	OK	136.291	0	#NAME?	#NAME?	5e-05	0.00379421	yes
Tubb4b	Tubb4b	Tubb4b	chr2:25218744-25224702	Green	Red	OK	187.736	0	#NAME?	#NAME?	0.0001	0.00685224	yes
Tubb5	Tubb5	Tubb5	chr17:35833919-35838301	Green	Purple	OK	974.649	338.107	-1.5274	-1.79283	0.00035	0.0188487	yes
Uba1	Uba1	Uba1	chrX:20658420-20683179	Green	Yellow	OK	65.7043	0	#NAME?	#NAME?	0.00045	0.022155	yes
Uhrf1	Uhrf1	Uhrf1	chr17:56303336-56323486	Green	Yellow	OK	90.8651	0	#NAME?	#NAME?	5e-05	0.00379421	yes
Uqcrc1	Uqcrc1	Uqcrc1	chr9:108936647-108949641	Green	Red	OK	205.422	0	#NAME?	#NAME?	5e-05	0.00379421	yes
Vcl	Vcl	Vcl	chr14:20929432-21033673	Green	Red	OK	94.2808	0	#NAME?	#NAME?	5e-05	0.00379421	yes
Vgll3	Vgll3	Vgll3	chr16:65815632-65863066	Green	Red	OK	63.4099	0	#NAME?	#NAME?	0.00015	0.00943356	yes
Ywhah	Ywhah	Ywhah	chr5:33018815-33027966	Green	Yellow	OK	184.838	0	#NAME?	#NAME?	5e-05	0.00379421	yes
Zc3h15	Zc3h15	Zc3h15	chr2:83644577-83664616	Green	Red	OK	120.733	0	#NAME?	#NAME?	0.0001	0.00685224	yes
Zfand6	Zfand6	Zfand6	chr7:84615053-84679351	Green	Red	OK	91.9912	0	#NAME?	#NAME?	0.00065	0.030373	yes
Zfp948	Zfp948	Zfp948	chr17:21567045-21588682	Green	Red	OK	316.004	0	#NAME?	#NAME?	5e-05	0.00379421	yes
Gm600	Gm600	Gm600	chr14:65605266-65648443	Green	Red	OK	0	82.6153	inf	#NAME?	0.0003	0.0167963	yes
Fgfbp3	Fgfbp3	Fgfbp3	chr19:36917549-36919599	Green	Yellow	OK	0	127.246	inf	#NAME?	0.00025	0.014621	yes
Emp1	Emp1	Emp1	chr6:135362930-135383173	Green	Purple	OK	70.8155	216.833	1.61445	1.38791	0.001	0.04362	yes
Sox9	Sox9	Sox9	chr11:112782209-112787757	Green	Purple	OK	35.2369	145.702	2.04786	1.91942	0.0001	0.00685224	yes

## Sheet: Blue Cluster Sig Genes
Blue
test_id	gene_id	gene	locus	sample_1	sample_2	status	value_1	value_2	log2(fold_change)	test_stat	p_value	q_value	significant
1700029F09Rik	1700029F09Rik	1700029F09Rik	chr1:44086616-44102388	Blue	Yellow	OK	135.285	0	-inf	#NAME?	0.00035	0.0188487	yes
1810013L24Rik	1810013L24Rik	1810013L24Rik	chr16:8830099-8858924	Blue	Red	OK	66.6732	0	-inf	#NAME?	5e-05	0.00379421	yes
Abcf2	Abcf2	Abcf2	chr5:24565340-24577467	Blue	Yellow	OK	79.812	0	-inf	#NAME?	0.0001	0.00685224	yes
Adk	Adk	Adk	chr14:21052573-21448569	Blue	Red	OK	101.231	0	-inf	#NAME?	0.00035	0.0188487	yes
Adss	Adss	Adss	chr1:177763177-177796509	Blue	Yellow	OK	69.4322	0	-inf	#NAME?	0.0004	0.0205759	yes
Akr1c14	Akr1c14	Akr1c14	chr13:4059590-4090422	Blue	Red	OK	0	65.118	inf	#NAME?	5e-05	0.00379421	yes
Akr1c18	Akr1c18	Akr1c18	chr13:4132626-4150631	Blue	Purple	OK	64.6812	0	-inf	#NAME?	5e-05	0.00379421	yes
Cav1	Cav1	Cav1	chr6:17306334-17341328	Blue	Yellow	OK	71.641	0	-inf	#NAME?	0.0001	0.00685224	yes
Cbx5	Cbx5	Cbx5	chr15:103191545-103239816	Green	Blue	OK	94.9563	25.0892	-1.9202	-1.56875	0.0005	0.0243554	yes
Creb3l1	Creb3l1	Creb3l1	chr2:91982327-92024170	Blue	Yellow	OK	89.8939	0	-inf	#NAME?	0.0001	0.00685224	yes
Crhbp	Crhbp	Crhbp	chr13:95431375-95444831	Blue	Yellow	OK	0	102.648	inf	#NAME?	0.00095	0.0418365	yes
Csnk2b	Csnk2b	Csnk2b	chr17:35116194-35121447	Blue	Yellow	OK	153.804	0	-inf	#NAME?	0.0011	0.0470872	yes
Cyr61	Cyr61	Cyr61	chr3:145646970-145649985	Blue	Yellow	OK	89.4841	0	-inf	#NAME?	0.00065	0.030373	yes
D10Wsu52e	D10Wsu52e	D10Wsu52e	chr10:85938636-85957793	Blue	Yellow	OK	129.496	0	-inf	#NAME?	5e-05	0.00379421	yes
Erdr1	Erdr1	Erdr1	chrY:90785441-90816465	Blue	Yellow	OK	406.618	0	-inf	#NAME?	0.00115	0.048216	yes
Exoc5	Exoc5	Exoc5	chr14:49012143-49087723	Blue	Yellow	OK	45.8619	0	-inf	#NAME?	5e-05	0.00379421	yes
Fam111a	Fam111a	Fam111a	chr19:12573524-12596566	Green	Blue	OK	121.65	14.5843	-3.06024	-1.94165	0.001	0.04362	yes
Gars	Gars	Gars	chr6:55038000-55079504	Blue	Yellow	OK	72.7742	0	-inf	#NAME?	0.00025	0.014621	yes
Gm600	Gm600	Gm600	chr14:65605266-65648443	Blue	Red	OK	0	82.6153	inf	#NAME?	0.0003	0.0167963	yes
Gmps	Gmps	Gmps	chr3:63976142-64019078	Blue	Red	OK	183.907	0	-inf	#NAME?	5e-05	0.00379421	yes
Gyg	Gyg	Gyg	chr3:20122083-20155096	Blue	Red	OK	73.6854	0	-inf	#NAME?	0.00085	0.0380717	yes
Hat1	Hat1	Hat1	chr2:71389259-71441622	Blue	Yellow	OK	207.652	0	-inf	#NAME?	5e-05	0.00379421	yes
Haus3	Haus3	Haus3	chr5:34007199-34169448	Blue	Red	OK	152.995	0	-inf	#NAME?	5e-05	0.00379421	yes
Haus3	Haus3	Haus3	chr5:34007199-34169448	Blue	Yellow	OK	152.995	0	-inf	#NAME?	5e-05	0.00379421	yes
Hells	Hells	Hells	chr19:38930989-38968277	Blue	Yellow	OK	61.6196	0	-inf	#NAME?	0.0002	0.0121616	yes
Hs6st2	Hs6st2	Hs6st2	chrX:51387211-51681602	Blue	Red	OK	47.0216	0	-inf	#NAME?	5e-05	0.00379421	yes
Kpna2	Kpna2	Kpna2	chr11:106988628-106999525	Green	Blue	OK	676.778	195.043	-1.79489	-1.97449	0.00075	0.0343466	yes
Lpp	Lpp	Lpp	chr16:24392555-24992578	Blue	Purple	OK	21.4922	80.9991	1.91409	1.73721	0.00015	0.00943356	yes
Mad2l1	Mad2l1	Mad2l1	chr6:66535467-66540991	Blue	Yellow	OK	93.9019	0	-inf	#NAME?	0.0003	0.0167963	yes
Maoa	Maoa	Maoa	chrX:16619697-16687812	Blue	Red	OK	62.5698	0	-inf	#NAME?	5e-05	0.00379421	yes
Mcpt8	Mcpt8	Mcpt8	chr14:56082163-56085197	Blue	Yellow	OK	840.924	0	-inf	#NAME?	5e-05	0.00379421	yes
Mier3	Mier3	Mier3	chr13:111686177-111718594	Blue	Red	OK	50.2467	0	-inf	#NAME?	5e-05	0.00379421	yes
Mir690	Mir690	Mir690	chr16:28160097-28753202	Blue	Purple	OK	0	259.935	inf	#NAME?	0.0012	0.0499701	yes
Mospd1	Mospd1	Mospd1	chrX:53345020-53370492	Blue	Yellow	OK	76.8724	0	-inf	#NAME?	0.0003	0.0167963	yes
Ola1	Ola1	Ola1	chr2:73092800-73214447	Blue	Red	OK	80.7407	0	-inf	#NAME?	0.00065	0.030373	yes
Pik3r3	Pik3r3	Pik3r3	chr4:116221913-116303056	Blue	Yellow	OK	0	48.5036	inf	#NAME?	5e-05	0.00379421	yes
Pmp22	Pmp22	Pmp22	chr11:63131509-63159546	Blue	Red	OK	75.4338	0	-inf	#NAME?	0.00015	0.00943356	yes
Prim1	Prim1	Prim1	chr10:128015214-128030030	Blue	Purple	OK	86.3112	0	-inf	#NAME?	5e-05	0.00379421	yes
Prmt2	Prmt2	Prmt2	chr10:76207221-76237865	Blue	Yellow	OK	0	82.6528	inf	#NAME?	0.00085	0.0380717	yes
Psmc3	Psmc3	Psmc3	chr2:91054015-91059438	Blue	Red	OK	90.1606	0	-inf	#NAME?	0.00045	0.022155	yes
Psmd6	Psmd6	Psmd6	chr14:14112184-14120904	Blue	Red	OK	147.868	0	-inf	#NAME?	0.0002	0.0121616	yes
Ptplad2	Ptplad2	Ptplad2	chr4:88412929-88438926	Blue	Red	OK	65.3569	0	-inf	#NAME?	0.0011	0.0470872	yes
Ptplad2	Ptplad2	Ptplad2	chr4:88412929-88438926	Blue	Yellow	OK	65.3569	0	-inf	#NAME?	0.0011	0.0470872	yes
Rbms1	Rbms1	Rbms1	chr2:60751952-60963204	Blue	Red	OK	69.3335	0	-inf	#NAME?	0.00025	0.014621	yes
Rnf14	Rnf14	Rnf14	chr18:38296634-38317849	Blue	Red	OK	61.3069	0	-inf	#NAME?	5e-05	0.00379421	yes
Rnf34	Rnf34	Rnf34	chr5:122850187-122868945	Blue	Red	OK	0	101.394	inf	#NAME?	0.0003	0.0167963	yes
Rrm1	Rrm1	Rrm1	chr7:102441694-102469771	Blue	Yellow	OK	59.7933	0	-inf	#NAME?	0.0005	0.0243554	yes
Sec22b	Sec22b	Sec22b	chr3:97901226-97922318	Blue	Red	OK	91.2787	0	-inf	#NAME?	0.00015	0.00943356	yes
Serpinb2	Serpinb2	Serpinb2	chr1:107511422-107525600	Blue	Yellow	OK	687.683	0	-inf	#NAME?	5e-05	0.00379421	yes
Spc25	Spc25	Spc25	chr2:69193894-69206190	Green	Blue	OK	257.068	11.5656	-4.47424	-1.77081	0.00105	0.0454769	yes
Tfrc	Tfrc	Tfrc	chr16:32608895-32632794	Blue	Purple	OK	10.7959	97.3449	3.17262	2.05	0.0008	0.0363644	yes
Tfrc	Tfrc	Tfrc	chr16:32608895-32632794	Green	Blue	OK	90.7061	10.7959	-3.07072	-1.9036	0.00055	0.0263713	yes
Tgif1	Tgif1	Tgif1	chr17:70844204-70853532	Blue	Yellow	OK	88.1233	0	-inf	#NAME?	0.00035	0.0188487	yes
Tipin	Tipin	Tipin	chr9:64281606-64304792	Blue	Yellow	OK	190.88	0	-inf	#NAME?	0.0002	0.0121616	yes
Tmem184c	Tmem184c	Tmem184c	chr8:77595977-77610653	Blue	Yellow	OK	0	57.0122	inf	#NAME?	0.00015	0.00943356	yes
Tmem29	Tmem29	Tmem29	chrX:150397772-150459150	Blue	Yellow	OK	102.415	0	-inf	#NAME?	0.00055	0.0263713	yes
Tnfrsf26	Tnfrsf26	Tnfrsf26	chr7:143607684-143627845	Green	Blue	OK	283.33	69.478	-2.02785	-1.68519	0.0006	0.0286937	yes
Top2a	Top2a	Top2a	chr11:98992946-99024189	Blue	Yellow	OK	65.444	0	-inf	#NAME?	5e-05	0.00379421	yes
Tubb2a	Tubb2a	Tubb2a	chr13:34074279-34078008	Blue	Red	OK	138.207	0	-inf	#NAME?	0.0004	0.0205759	yes
Tubb4b	Tubb4b	Tubb4b	chr2:25218744-25224702	Blue	Red	OK	148.334	0	-inf	#NAME?	0.0001	0.00685224	yes
Ufsp2	Ufsp2	Ufsp2	chr8:45975538-45996859	Blue	Red	OK	95.8391	0	-inf	#NAME?	0.0004	0.0205759	yes
Uhrf1	Uhrf1	Uhrf1	chr17:56303336-56323486	Blue	Yellow	OK	85.6911	0	-inf	#NAME?	5e-05	0.00379421	yes
Uqcrc1	Uqcrc1	Uqcrc1	chr9:108936647-108949641	Blue	Red	OK	129.911	0	-inf	#NAME?	0.0005	0.0243554	yes
Vcl	Vcl	Vcl	chr14:20929432-21033673	Blue	Red	OK	104.342	0	-inf	#NAME?	5e-05	0.00379421	yes
Vgll3	Vgll3	Vgll3	chr16:65815632-65863066	Blue	Red	OK	88.0722	0	-inf	#NAME?	5e-05	0.00379421	yes
Ywhah	Ywhah	Ywhah	chr5:33018815-33027966	Blue	Yellow	OK	101.088	0	-inf	#NAME?	0.00065	0.030373	yes
Zc3h15	Zc3h15	Zc3h15	chr2:83644577-83664616	Blue	Red	OK	83.6134	0	-inf	#NAME?	0.0002	0.0121616	yes
Zfp51	Zfp51	Zfp51	chr17:21450351-21465589	Blue	Red	OK	77.4978	0	-inf	#NAME?	5e-05	0.00379421	yes
Zfp51	Zfp51	Zfp51	chr17:21450351-21465589	Blue	Yellow	OK	77.4978	0	-inf	#NAME?	5e-05	0.00379421	yes
Zfp948	Zfp948	Zfp948	chr17:21567045-21588682	Blue	Red	OK	129.459	0	-inf	#NAME?	0.0001	0.00685224	yes
Zfp952	Zfp952	Zfp952	chr17:32993138-33005457	Blue	Yellow	OK	0	37.473	inf	#NAME?	0.00015	0.00943356	yes
DOWN
Cbx5	Cbx5	Cbx5	chr15:103191545-103239816	Green	Blue	OK	94.9563	25.0892	-1.9202	-1.56875	0.0005	0.0243554	yes
Fam111a	Fam111a	Fam111a	chr19:12573524-12596566	Green	Blue	OK	121.65	14.5843	-3.06024	-1.94165	0.001	0.04362	yes
Kpna2	Kpna2	Kpna2	chr11:106988628-106999525	Green	Blue	OK	676.778	195.043	-1.79489	-1.97449	0.00075	0.0343466	yes
Spc25	Spc25	Spc25	chr2:69193894-69206190	Green	Blue	OK	257.068	11.5656	-4.47424	-1.77081	0.00105	0.0454769	yes
Tfrc	Tfrc	Tfrc	chr16:32608895-32632794	Green	Blue	OK	90.7061	10.7959	-3.07072	-1.9036	0.00055	0.0263713	yes
Tnfrsf26	Tnfrsf26	Tnfrsf26	chr7:143607684-143627845	Green	Blue	OK	283.33	69.478	-2.02785	-1.68519	0.0006	0.0286937	yes
Akr1c14	Akr1c14	Akr1c14	chr13:4059590-4090422	Blue	Red	OK	0	65.118	inf	#NAME?	5e-05	0.00379421	yes
Gm600	Gm600	Gm600	chr14:65605266-65648443	Blue	Red	OK	0	82.6153	inf	#NAME?	0.0003	0.0167963	yes
Rnf34	Rnf34	Rnf34	chr5:122850187-122868945	Blue	Red	OK	0	101.394	inf	#NAME?	0.0003	0.0167963	yes
Crhbp	Crhbp	Crhbp	chr13:95431375-95444831	Blue	Yellow	OK	0	102.648	inf	#NAME?	0.00095	0.0418365	yes
Pik3r3	Pik3r3	Pik3r3	chr4:116221913-116303056	Blue	Yellow	OK	0	48.5036	inf	#NAME?	5e-05	0.00379421	yes
Prmt2	Prmt2	Prmt2	chr10:76207221-76237865	Blue	Yellow	OK	0	82.6528	inf	#NAME?	0.00085	0.0380717	yes
Tmem184c	Tmem184c	Tmem184c	chr8:77595977-77610653	Blue	Yellow	OK	0	57.0122	inf	#NAME?	0.00015	0.00943356	yes
Zfp952	Zfp952	Zfp952	chr17:32993138-33005457	Blue	Yellow	OK	0	37.473	inf	#NAME?	0.00015	0.00943356	yes
Lpp	Lpp	Lpp	chr16:24392555-24992578	Blue	Purple	OK	21.4922	80.9991	1.91409	1.73721	0.00015	0.00943356	yes
Mir690	Mir690	Mir690	chr16:28160097-28753202	Blue	Purple	OK	0	259.935	inf	#NAME?	0.0012	0.0499701	yes
Tfrc	Tfrc	Tfrc	chr16:32608895-32632794	Blue	Purple	OK	10.7959	97.3449	3.17262	2.05	0.0008	0.0363644	yes
UP
1810013L24Rik	1810013L24Rik	1810013L24Rik	chr16:8830099-8858924	Blue	Red	OK	66.6732	0	#NAME?	#NAME?	5e-05	0.00379421	yes
1700029F09Rik	Adk	Adk	chr14:21052573-21448569	Blue	Red	OK	101.231	0	#NAME?	#NAME?	0.00035	0.0188487	yes
Abcf2	Gmps	Gmps	chr3:63976142-64019078	Blue	Red	OK	183.907	0	#NAME?	#NAME?	5e-05	0.00379421	yes
Adk	Gyg	Gyg	chr3:20122083-20155096	Blue	Red	OK	73.6854	0	#NAME?	#NAME?	0.00085	0.0380717	yes
Adss	Haus3	Haus3	chr5:34007199-34169448	Blue	Red	OK	152.995	0	#NAME?	#NAME?	5e-05	0.00379421	yes
Akr1c18	Hs6st2	Hs6st2	chrX:51387211-51681602	Blue	Red	OK	47.0216	0	#NAME?	#NAME?	5e-05	0.00379421	yes
Cav1	Maoa	Maoa	chrX:16619697-16687812	Blue	Red	OK	62.5698	0	#NAME?	#NAME?	5e-05	0.00379421	yes
Creb3l1	Mier3	Mier3	chr13:111686177-111718594	Blue	Red	OK	50.2467	0	#NAME?	#NAME?	5e-05	0.00379421	yes
Csnk2b	Ola1	Ola1	chr2:73092800-73214447	Blue	Red	OK	80.7407	0	#NAME?	#NAME?	0.00065	0.030373	yes
Cyr61	Pmp22	Pmp22	chr11:63131509-63159546	Blue	Red	OK	75.4338	0	#NAME?	#NAME?	0.00015	0.00943356	yes
D10Wsu52e	Psmc3	Psmc3	chr2:91054015-91059438	Blue	Red	OK	90.1606	0	#NAME?	#NAME?	0.00045	0.022155	yes
Erdr1	Psmd6	Psmd6	chr14:14112184-14120904	Blue	Red	OK	147.868	0	#NAME?	#NAME?	0.0002	0.0121616	yes
Exoc5	Ptplad2	Ptplad2	chr4:88412929-88438926	Blue	Red	OK	65.3569	0	#NAME?	#NAME?	0.0011	0.0470872	yes
Gars	Rbms1	Rbms1	chr2:60751952-60963204	Blue	Red	OK	69.3335	0	#NAME?	#NAME?	0.00025	0.014621	yes
Gmps	Rnf14	Rnf14	chr18:38296634-38317849	Blue	Red	OK	61.3069	0	#NAME?	#NAME?	5e-05	0.00379421	yes
Gyg	Sec22b	Sec22b	chr3:97901226-97922318	Blue	Red	OK	91.2787	0	#NAME?	#NAME?	0.00015	0.00943356	yes
Hat1	Tubb2a	Tubb2a	chr13:34074279-34078008	Blue	Red	OK	138.207	0	#NAME?	#NAME?	0.0004	0.0205759	yes
Haus3	Tubb4b	Tubb4b	chr2:25218744-25224702	Blue	Red	OK	148.334	0	#NAME?	#NAME?	0.0001	0.00685224	yes
Haus3	Ufsp2	Ufsp2	chr8:45975538-45996859	Blue	Red	OK	95.8391	0	#NAME?	#NAME?	0.0004	0.0205759	yes
Hells	Uqcrc1	Uqcrc1	chr9:108936647-108949641	Blue	Red	OK	129.911	0	#NAME?	#NAME?	0.0005	0.0243554	yes
Hs6st2	Vcl	Vcl	chr14:20929432-21033673	Blue	Red	OK	104.342	0	#NAME?	#NAME?	5e-05	0.00379421	yes
Mad2l1	Vgll3	Vgll3	chr16:65815632-65863066	Blue	Red	OK	88.0722	0	#NAME?	#NAME?	5e-05	0.00379421	yes
Maoa	Zc3h15	Zc3h15	chr2:83644577-83664616	Blue	Red	OK	83.6134	0	#NAME?	#NAME?	0.0002	0.0121616	yes
Mcpt8	Zfp51	Zfp51	chr17:21450351-21465589	Blue	Red	OK	77.4978	0	#NAME?	#NAME?	5e-05	0.00379421	yes
Mier3	Zfp948	Zfp948	chr17:21567045-21588682	Blue	Red	OK	129.459	0	#NAME?	#NAME?	0.0001	0.00685224	yes
Mospd1	1700029F09Rik	1700029F09Rik	chr1:44086616-44102388	Blue	Yellow	OK	135.285	0	#NAME?	#NAME?	0.00035	0.0188487	yes
Ola1	Abcf2	Abcf2	chr5:24565340-24577467	Blue	Yellow	OK	79.812	0	#NAME?	#NAME?	0.0001	0.00685224	yes
Pmp22	Adss	Adss	chr1:177763177-177796509	Blue	Yellow	OK	69.4322	0	#NAME?	#NAME?	0.0004	0.0205759	yes
Prim1	Cav1	Cav1	chr6:17306334-17341328	Blue	Yellow	OK	71.641	0	#NAME?	#NAME?	0.0001	0.00685224	yes
Psmc3	Creb3l1	Creb3l1	chr2:91982327-92024170	Blue	Yellow	OK	89.8939	0	#NAME?	#NAME?	0.0001	0.00685224	yes
Psmd6	Csnk2b	Csnk2b	chr17:35116194-35121447	Blue	Yellow	OK	153.804	0	#NAME?	#NAME?	0.0011	0.0470872	yes
Ptplad2	Cyr61	Cyr61	chr3:145646970-145649985	Blue	Yellow	OK	89.4841	0	#NAME?	#NAME?	0.00065	0.030373	yes
Ptplad2	D10Wsu52e	D10Wsu52e	chr10:85938636-85957793	Blue	Yellow	OK	129.496	0	#NAME?	#NAME?	5e-05	0.00379421	yes
Rbms1	Erdr1	Erdr1	chrY:90785441-90816465	Blue	Yellow	OK	406.618	0	#NAME?	#NAME?	0.00115	0.048216	yes
Rnf14	Exoc5	Exoc5	chr14:49012143-49087723	Blue	Yellow	OK	45.8619	0	#NAME?	#NAME?	5e-05	0.00379421	yes
Rrm1	Gars	Gars	chr6:55038000-55079504	Blue	Yellow	OK	72.7742	0	#NAME?	#NAME?	0.00025	0.014621	yes
Sec22b	Hat1	Hat1	chr2:71389259-71441622	Blue	Yellow	OK	207.652	0	#NAME?	#NAME?	5e-05	0.00379421	yes
Serpinb2	Haus3	Haus3	chr5:34007199-34169448	Blue	Yellow	OK	152.995	0	#NAME?	#NAME?	5e-05	0.00379421	yes
Tgif1	Hells	Hells	chr19:38930989-38968277	Blue	Yellow	OK	61.6196	0	#NAME?	#NAME?	0.0002	0.0121616	yes
Tipin	Mad2l1	Mad2l1	chr6:66535467-66540991	Blue	Yellow	OK	93.9019	0	#NAME?	#NAME?	0.0003	0.0167963	yes
Tmem29	Mcpt8	Mcpt8	chr14:56082163-56085197	Blue	Yellow	OK	840.924	0	#NAME?	#NAME?	5e-05	0.00379421	yes
Top2a	Mospd1	Mospd1	chrX:53345020-53370492	Blue	Yellow	OK	76.8724	0	#NAME?	#NAME?	0.0003	0.0167963	yes
Tubb2a	Ptplad2	Ptplad2	chr4:88412929-88438926	Blue	Yellow	OK	65.3569	0	#NAME?	#NAME?	0.0011	0.0470872	yes
Tubb4b	Rrm1	Rrm1	chr7:102441694-102469771	Blue	Yellow	OK	59.7933	0	#NAME?	#NAME?	0.0005	0.0243554	yes
Ufsp2	Serpinb2	Serpinb2	chr1:107511422-107525600	Blue	Yellow	OK	687.683	0	#NAME?	#NAME?	5e-05	0.00379421	yes
Uhrf1	Tgif1	Tgif1	chr17:70844204-70853532	Blue	Yellow	OK	88.1233	0	#NAME?	#NAME?	0.00035	0.0188487	yes
Uqcrc1	Tipin	Tipin	chr9:64281606-64304792	Blue	Yellow	OK	190.88	0	#NAME?	#NAME?	0.0002	0.0121616	yes
Vcl	Tmem29	Tmem29	chrX:150397772-150459150	Blue	Yellow	OK	102.415	0	#NAME?	#NAME?	0.00055	0.0263713	yes
Vgll3	Top2a	Top2a	chr11:98992946-99024189	Blue	Yellow	OK	65.444	0	#NAME?	#NAME?	5e-05	0.00379421	yes
Ywhah	Uhrf1	Uhrf1	chr17:56303336-56323486	Blue	Yellow	OK	85.6911	0	#NAME?	#NAME?	5e-05	0.00379421	yes
Zc3h15	Ywhah	Ywhah	chr5:33018815-33027966	Blue	Yellow	OK	101.088	0	#NAME?	#NAME?	0.00065	0.030373	yes
Zfp51	Zfp51	Zfp51	chr17:21450351-21465589	Blue	Yellow	OK	77.4978	0	#NAME?	#NAME?	5e-05	0.00379421	yes
Zfp51	Akr1c18	Akr1c18	chr13:4132626-4150631	Blue	Purple	OK	64.6812	0	#NAME?	#NAME?	5e-05	0.00379421	yes
Zfp948	Prim1	Prim1	chr10:128015214-128030030	Blue	Purple	OK	86.3112	0	#NAME?	#NAME?	5e-05	0.00379421	yes

## Sheet: Yellow Cluster Sig Genes
Yellow
test_id	gene_id	gene	locus	sample_1	sample_2	status	value_1	value_2	log2(fold_change)	test_stat	p_value	q_value	significant
1700029F09Rik	1700029F09Rik	1700029F09Rik	chr1:44086616-44102388	Blue	Yellow	OK	135.285	0	#NAME?	#NAME?	0.00035	0.0188487	yes
1700029F09Rik	1700029F09Rik	1700029F09Rik	chr1:44086616-44102388	Green	Yellow	OK	276.618	0	#NAME?	#NAME?	5e-05	0.00379421	yes
1700029F09Rik	1700029F09Rik	1700029F09Rik	chr1:44086616-44102388	Red	Yellow	OK	92.1611	0	#NAME?	#NAME?	0.0004	0.0205759	yes
1700029F09Rik	1700029F09Rik	1700029F09Rik	chr1:44086616-44102388	Yellow	Purple	OK	0	156.406	inf	#NAME?	5e-05	0.00379421	yes
1810013L24Rik	1810013L24Rik	1810013L24Rik	chr16:8830099-8858924	Red	Yellow	OK	0	35.6978	inf	#NAME?	5e-05	0.00379421	yes
2010002N04Rik	2010002N04Rik	2010002N04Rik	chr18:60474190-60501983	Red	Yellow	OK	0	109.576	inf	#NAME?	0.00045	0.022155	yes
2010106G01Rik	2010106G01Rik	2010106G01Rik	chr2:126890394-126933235	Red	Yellow	OK	0	42.2941	inf	#NAME?	5e-05	0.00379421	yes
2310004I24Rik	2310004I24Rik	2310004I24Rik	chr11:67037879-67052618	Red	Yellow	OK	0	90.4853	inf	#NAME?	0.00025	0.014621	yes
2310009A05Rik	2310009A05Rik	2310009A05Rik	chr9:73039717-73042775	Yellow	Purple	OK	0	110.811	inf	#NAME?	5e-05	0.00379421	yes
2400003C14Rik	2400003C14Rik	2400003C14Rik	chr8:109614516-109693294	Red	Yellow	OK	127.44	0	#NAME?	#NAME?	5e-05	0.00379421	yes
2810004N23Rik	2810004N23Rik	2810004N23Rik	chr8:124839354-124863029	Red	Yellow	OK	174.932	0	#NAME?	#NAME?	0.0004	0.0205759	yes
3110043O21Rik	3110043O21Rik	3110043O21Rik	chr4:35191281-35225880	Red	Yellow	OK	0	49.0186	inf	#NAME?	5e-05	0.00379421	yes
4833439L19Rik	4833439L19Rik	4833439L19Rik	chr13:54503804-54565382	Red	Yellow	OK	0	71.6423	inf	#NAME?	5e-05	0.00379421	yes
4833442J19Rik	4833442J19Rik	4833442J19Rik	chr6:149141512-149151170	Red	Yellow	OK	0	78.8033	inf	#NAME?	5e-05	0.00379421	yes
5033411D12Rik	5033411D12Rik	5033411D12Rik	chr13:16857474-17694765	Red	Yellow	OK	0	70.3911	inf	#NAME?	0.00045	0.022155	yes
8430410K20Rik	8430410K20Rik	8430410K20Rik	chr9:4383536-4386869	Red	Yellow	OK	0	88.1756	inf	#NAME?	5e-05	0.00379421	yes
Abcf2	Abcf2	Abcf2	chr5:24565340-24577467	Blue	Yellow	OK	79.812	0	#NAME?	#NAME?	0.0001	0.00685224	yes
Abcf2	Abcf2	Abcf2	chr5:24565340-24577467	Green	Yellow	OK	87.2462	0	#NAME?	#NAME?	0.00015	0.00943356	yes
Abcf2	Abcf2	Abcf2	chr5:24565340-24577467	Red	Yellow	OK	100.132	0	#NAME?	#NAME?	0.00045	0.022155	yes
Abhd11	Abhd11	Abhd11	chr5:135009151-135013157	Yellow	Purple	OK	0	75.1095	inf	#NAME?	5e-05	0.00379421	yes
Adal	Adal	Adal	chr2:121142140-121156678	Red	Yellow	OK	0	42.3676	inf	#NAME?	0.00065	0.030373	yes
Adipor1	Adipor1	Adipor1	chr1:134415466-134432341	Red	Yellow	OK	97.7882	0	#NAME?	#NAME?	0.0003	0.0167963	yes
Adss	Adss	Adss	chr1:177763177-177796509	Blue	Yellow	OK	69.4322	0	#NAME?	#NAME?	0.0004	0.0205759	yes
Adss	Adss	Adss	chr1:177763177-177796509	Yellow	Purple	OK	0	59.3724	inf	#NAME?	5e-05	0.00379421	yes
Agpat5	Agpat5	Agpat5	chr8:18846278-18884413	Red	Yellow	OK	0	46.6067	inf	#NAME?	5e-05	0.00379421	yes
Akr1c14	Akr1c14	Akr1c14	chr13:4059590-4090422	Red	Yellow	OK	65.118	0	#NAME?	#NAME?	0.00015	0.00943356	yes
Ammecr1	Ammecr1	Ammecr1	chrX:142853473-142966728	Red	Yellow	OK	63.4811	0	#NAME?	#NAME?	5e-05	0.00379421	yes
Ap3s1	Ap3s1	Ap3s1	chr18:46741916-46790826	Red	Yellow	OK	0	46.9146	inf	#NAME?	0.00115	0.048216	yes
Aprt	Aprt	Aprt	chr8:122574636-122576907	Yellow	Purple	OK	0	138.342	inf	#NAME?	5e-05	0.00379421	yes
Armcx1	Armcx1	Armcx1	chrX:134717937-134721912	Red	Yellow	OK	0	60.1892	inf	#NAME?	0.0002	0.0121616	yes
Armcx3	Armcx3	Armcx3	chrX:134756567-134761456	Red	Yellow	OK	0	62.7586	inf	#NAME?	5e-05	0.00379421	yes
AU041133	AU041133	AU041133	chr10:82128012-82153065	Red	Yellow	OK	0	42.1301	inf	#NAME?	5e-05	0.00379421	yes
BC013529	BC013529	BC013529	chr10:7767946-7780917	Yellow	Purple	OK	0	73.8359	inf	#NAME?	5e-05	0.00379421	yes
BC016495	BC016495	BC016495	chr19:18632015-18652184	Red	Yellow	OK	0	41.4353	inf	#NAME?	0.00045	0.022155	yes
BC028528	BC028528	BC028528	chr3:95871521-95891930	Yellow	Purple	OK	0	90.4451	inf	#NAME?	5e-05	0.00379421	yes
Bcap29	Bcap29	Bcap29	chr12:31595353-31634658	Red	Yellow	OK	0	68.6536	inf	#NAME?	0.0001	0.00685224	yes
Bmi1	Bmi1	Bmi1	chr2:18677017-18686629	Red	Yellow	OK	0	32.394	inf	#NAME?	5e-05	0.00379421	yes
Bola2	Bola2	Bola2	chr7:126695999-126696693	Yellow	Purple	OK	0	227.637	inf	#NAME?	5e-05	0.00379421	yes
Bpnt1	Bpnt1	Bpnt1	chr1:185332158-185357769	Red	Yellow	OK	92.4168	0	#NAME?	#NAME?	0.00015	0.00943356	yes
Cav1	Cav1	Cav1	chr6:17306334-17341328	Blue	Yellow	OK	71.641	0	#NAME?	#NAME?	0.0001	0.00685224	yes
Cav1	Cav1	Cav1	chr6:17306334-17341328	Green	Yellow	OK	100.806	0	#NAME?	#NAME?	0.0001	0.00685224	yes
Cav1	Cav1	Cav1	chr6:17306334-17341328	Yellow	Purple	OK	0	100.581	inf	#NAME?	5e-05	0.00379421	yes
Ccdc109b	Ccdc109b	Ccdc109b	chr3:129914959-129970206	Red	Yellow	OK	0	248.972	inf	#NAME?	5e-05	0.00379421	yes
Ccdc77	Ccdc77	Ccdc77	chr6:120324321-120444574	Red	Yellow	OK	0	106.088	inf	#NAME?	0.00085	0.0380717	yes
Ccnb1	Ccnb1	Ccnb1	chr13:100778738-100786486	Green	Yellow	OK	125.378	0	#NAME?	#NAME?	5e-05	0.00379421	yes
Cd274	Cd274	Cd274	chr19:29367437-29388094	Red	Yellow	OK	0	45.3487	inf	#NAME?	0.00025	0.014621	yes
Cdk1	Cdk1	Cdk1	chr10:69336634-69352912	Green	Yellow	OK	150.632	0	#NAME?	#NAME?	5e-05	0.00379421	yes
Cenpi	Cenpi	Cenpi	chrX:134308162-134362639	Green	Yellow	OK	63.282	0	#NAME?	#NAME?	0.00045	0.022155	yes
Cep55	Cep55	Cep55	chr19:38055024-38074425	Green	Yellow	OK	58.2155	0	#NAME?	#NAME?	0.00085	0.0380717	yes
Chm	Chm	Chm	chrX:113040591-113185515	Red	Yellow	OK	0	29.2598	inf	#NAME?	5e-05	0.00379421	yes
Ckap2l	Ckap2l	Ckap2l	chr2:129268209-129297212	Green	Yellow	OK	62.2938	0	#NAME?	#NAME?	0.0004	0.0205759	yes
Cks2	Cks2	Cks2	chr13:51645231-51650662	Green	Yellow	OK	279.858	0	#NAME?	#NAME?	0.0003	0.0167963	yes
Cks2	Cks2	Cks2	chr13:51645231-51650662	Red	Yellow	OK	270.31	0	#NAME?	#NAME?	0.0007	0.0323798	yes
Cks2	Cks2	Cks2	chr13:51645231-51650662	Yellow	Purple	OK	0	142.611	inf	#NAME?	5e-05	0.00379421	yes
Cln5	Cln5	Cln5	chr14:103070215-103077630	Red	Yellow	OK	0	70.6537	inf	#NAME?	0.0001	0.00685224	yes
Cmpk1	Cmpk1	Cmpk1	chr4:114960612-114987228	Green	Yellow	OK	77.9552	0	#NAME?	#NAME?	0.00095	0.0418365	yes
Cmpk1	Cmpk1	Cmpk1	chr4:114960612-114987228	Yellow	Purple	OK	0	75.3985	inf	#NAME?	5e-05	0.00379421	yes
Creb3	Creb3	Creb3	chr4:43562633-43587487	Red	Yellow	OK	0	120.961	inf	#NAME?	0.00055	0.0263713	yes
Creb3l1	Creb3l1	Creb3l1	chr2:91982327-92024170	Blue	Yellow	OK	89.8939	0	#NAME?	#NAME?	0.0001	0.00685224	yes
Creb3l1	Creb3l1	Creb3l1	chr2:91982327-92024170	Red	Yellow	OK	82.1883	0	#NAME?	#NAME?	0.0004	0.0205759	yes
Crem	Crem	Crem	chr18:3266353-3366863	Red	Yellow	OK	0	119.857	inf	#NAME?	5e-05	0.00379421	yes
Crhbp	Crhbp	Crhbp	chr13:95431375-95444831	Blue	Yellow	OK	0	102.648	inf	#NAME?	0.00095	0.0418365	yes
Crhbp	Crhbp	Crhbp	chr13:95431375-95444831	Red	Yellow	OK	0	102.648	inf	#NAME?	0.00115	0.048216	yes
Csnk2b	Csnk2b	Csnk2b	chr17:35116194-35121447	Blue	Yellow	OK	153.804	0	#NAME?	#NAME?	0.0011	0.0470872	yes
Cuedc2	Cuedc2	Cuedc2	chr19:46328183-46338660	Red	Yellow	OK	0	97.3328	inf	#NAME?	0.0004	0.0205759	yes
Cul2	Cul2	Cul2	chr18:3383224-3436700	Red	Yellow	OK	0	60.7474	inf	#NAME?	5e-05	0.00379421	yes
Cyb5r1	Cyb5r1	Cyb5r1	chr1:134405989-134411738	Yellow	Purple	OK	0	65.6091	inf	#NAME?	5e-05	0.00379421	yes
Cyr61	Cyr61	Cyr61	chr3:145646970-145649985	Blue	Yellow	OK	89.4841	0	#NAME?	#NAME?	0.00065	0.030373	yes
Cyr61	Cyr61	Cyr61	chr3:145646970-145649985	Green	Yellow	OK	245.986	0	#NAME?	#NAME?	0.00045	0.022155	yes
Cyr61	Cyr61	Cyr61	chr3:145646970-145649985	Red	Yellow	OK	285.845	0	#NAME?	#NAME?	5e-05	0.00379421	yes
Cyr61	Cyr61	Cyr61	chr3:145646970-145649985	Yellow	Purple	OK	0	108.513	inf	#NAME?	5e-05	0.00379421	yes
D10Wsu52e	D10Wsu52e	D10Wsu52e	chr10:85938636-85957793	Blue	Yellow	OK	129.496	0	#NAME?	#NAME?	5e-05	0.00379421	yes
Dbnl	Dbnl	Dbnl	chr11:5788482-5800980	Red	Yellow	OK	0	145.287	inf	#NAME?	5e-05	0.00379421	yes
Dcbld1	Dcbld1	Dcbld1	chr10:52233618-52321377	Red	Yellow	OK	67.5192	0	#NAME?	#NAME?	0.00015	0.00943356	yes
Ddx52	Ddx52	Ddx52	chr11:83942089-83963086	Red	Yellow	OK	0	70.9044	inf	#NAME?	5e-05	0.00379421	yes
Dfna5	Dfna5	Dfna5	chr6:50207402-50261769	Red	Yellow	OK	120.834	0	#NAME?	#NAME?	0.00015	0.00943356	yes
Dimt1	Dimt1	Dimt1	chr13:106947128-106960224	Red	Yellow	OK	0	39.4136	inf	#NAME?	5e-05	0.00379421	yes
Dpm1	Dpm1	Dpm1	chr2:168209047-168230379	Red	Yellow	OK	0	72.1876	inf	#NAME?	5e-05	0.00379421	yes
Dusp1	Dusp1	Dusp1	chr17:26505590-26508472	Red	Yellow	OK	0	115.609	inf	#NAME?	0.00045	0.022155	yes
Ehbp1l1	Ehbp1l1	Ehbp1l1	chr19:5707373-5726317	Red	Yellow	OK	61.2751	0	#NAME?	#NAME?	5e-05	0.00379421	yes
Ehd2	Ehd2	Ehd2	chr7:15948986-15967535	Red	Yellow	OK	83.8235	0	#NAME?	#NAME?	0.00015	0.00943356	yes
Eif2b5	Eif2b5	Eif2b5	chr16:20498816-20509325	Red	Yellow	OK	91.6909	0	#NAME?	#NAME?	5e-05	0.00379421	yes
Erdr1	Erdr1	Erdr1	chrY:90785441-90816465	Blue	Yellow	OK	406.618	0	#NAME?	#NAME?	0.00115	0.048216	yes
Erdr1	Erdr1	Erdr1	chrY:90785441-90816465	Red	Yellow	OK	753.02	0	#NAME?	#NAME?	5e-05	0.00379421	yes
Erdr1	Erdr1	Erdr1	chrY:90785441-90816465	Yellow	Purple	OK	0	276.454	inf	#NAME?	5e-05	0.00379421	yes
Esf1	Esf1	Esf1	chr2:140119880-140170558	Red	Yellow	OK	0	55.7729	inf	#NAME?	5e-05	0.00379421	yes
Exoc5	Exoc5	Exoc5	chr14:49012143-49087723	Blue	Yellow	OK	45.8619	0	#NAME?	#NAME?	5e-05	0.00379421	yes
F3	F3	F3	chr3:121723536-121735052	Yellow	Purple	OK	0	131.34	inf	#NAME?	5e-05	0.00379421	yes
Fabp5	Fabp5	Fabp5	chr3:10012605-10016610	Yellow	Purple	OK	0	90.2824	inf	#NAME?	5e-05	0.00379421	yes
Fam26e	Fam26e	Fam26e	chr10:34037596-34109815	Red	Yellow	OK	249.953	0	#NAME?	#NAME?	5e-05	0.00379421	yes
Fam45a	Fam45a	Fam45a	chr19:60811569-60836229	Red	Yellow	OK	0	112.787	inf	#NAME?	5e-05	0.00379421	yes
Fbxo45	Fbxo45	Fbxo45	chr16:32230111-32247025	Red	Yellow	OK	41.4613	0	#NAME?	#NAME?	5e-05	0.00379421	yes
Fbxo8	Fbxo8	Fbxo8	chr8:56551133-56593939	Red	Yellow	OK	0	30.4245	inf	#NAME?	5e-05	0.00379421	yes
Fgfbp3	Fgfbp3	Fgfbp3	chr19:36917549-36919599	Green	Yellow	OK	0	127.246	inf	#NAME?	0.00025	0.014621	yes
Fgfbp3	Fgfbp3	Fgfbp3	chr19:36917549-36919599	Red	Yellow	OK	0	127.246	inf	#NAME?	0.00015	0.00943356	yes
Fgfbp3	Fgfbp3	Fgfbp3	chr19:36917549-36919599	Yellow	Purple	OK	127.246	0	#NAME?	#NAME?	5e-05	0.00379421	yes
Figf	Figf	Figf	chrX:164373547-164402647	Red	Yellow	OK	0	161.777	inf	#NAME?	5e-05	0.00379421	yes
Foxg1	Foxg1	Foxg1	chr12:49382882-49386867	Red	Yellow	OK	74.3292	0	#NAME?	#NAME?	0.0001	0.00685224	yes
Gars	Gars	Gars	chr6:55038000-55079504	Blue	Yellow	OK	72.7742	0	#NAME?	#NAME?	0.00025	0.014621	yes
Gars	Gars	Gars	chr6:55038000-55079504	Green	Yellow	OK	63.9181	0	#NAME?	#NAME?	0.001	0.04362	yes
Gars	Gars	Gars	chr6:55038000-55079504	Red	Yellow	OK	64.8659	0	#NAME?	#NAME?	0.0004	0.0205759	yes
Gars	Gars	Gars	chr6:55038000-55079504	Yellow	Purple	OK	0	66.6376	inf	#NAME?	5e-05	0.00379421	yes
Ggh	Ggh	Ggh	chr4:20042051-20066111	Red	Yellow	OK	0	82.7657	inf	#NAME?	0.00115	0.048216	yes
Gm600	Gm600	Gm600	chr14:65605266-65648443	Red	Yellow	OK	82.6153	0	#NAME?	#NAME?	0.0003	0.0167963	yes
Got1	Got1	Got1	chr19:43499752-43524605	Red	Yellow	OK	112.741	0	#NAME?	#NAME?	0.0003	0.0167963	yes
Gss	Gss	Gss	chr2:155563182-155592706	Red	Yellow	OK	64.6583	0	#NAME?	#NAME?	0.0007	0.0323798	yes
Gtf2f1	Gtf2f1	Gtf2f1	chr17:57003401-57011288	Red	Yellow	OK	0	196.819	inf	#NAME?	0.00015	0.00943356	yes
Hat1	Hat1	Hat1	chr2:71389259-71441622	Blue	Yellow	OK	207.652	0	#NAME?	#NAME?	5e-05	0.00379421	yes
Hat1	Hat1	Hat1	chr2:71389259-71441622	Green	Yellow	OK	313.001	0	#NAME?	#NAME?	5e-05	0.00379421	yes
Haus3	Haus3	Haus3	chr5:34007199-34169448	Blue	Yellow	OK	152.995	0	#NAME?	#NAME?	5e-05	0.00379421	yes
Haus3	Haus3	Haus3	chr5:34007199-34169448	Green	Yellow	OK	159.68	0	#NAME?	#NAME?	5e-05	0.00379421	yes
Haus3	Haus3	Haus3	chr5:34007199-34169448	Yellow	Purple	OK	0	62.798	inf	#NAME?	5e-05	0.00379421	yes
Hells	Hells	Hells	chr19:38930989-38968277	Blue	Yellow	OK	61.6196	0	#NAME?	#NAME?	0.0002	0.0121616	yes
Hells	Hells	Hells	chr19:38930989-38968277	Green	Yellow	OK	139.555	0	#NAME?	#NAME?	5e-05	0.00379421	yes
Hells	Hells	Hells	chr19:38930989-38968277	Red	Yellow	OK	69.4181	0	#NAME?	#NAME?	5e-05	0.00379421	yes
Hif1a	Hif1a	Hif1a	chr12:73907866-73947530	Red	Yellow	OK	0	39.9926	inf	#NAME?	5e-05	0.00379421	yes
Hsdl1	Hsdl1	Hsdl1	chr8:119561977-119575200	Red	Yellow	OK	0	196.154	inf	#NAME?	5e-05	0.00379421	yes
Ifi27l2a	Ifi27l2a	Ifi27l2a	chr12:103442166-103443680	Yellow	Purple	OK	0	229.279	inf	#NAME?	5e-05	0.00379421	yes
Ift80	Ift80	Ift80	chr3:68892498-69004570	Red	Yellow	OK	0	41.9073	inf	#NAME?	5e-05	0.00379421	yes
Il6	Il6	Il6	chr5:30013160-30019968	Red	Yellow	OK	0	131.88	inf	#NAME?	0.0001	0.00685224	yes
Irf5	Irf5	Irf5	chr6:29526624-29537320	Red	Yellow	OK	0	70.8281	inf	#NAME?	0.0004	0.0205759	yes
Isca1	Isca1	Isca1	chr13:59755414-59769789	Red	Yellow	OK	0	81.0301	inf	#NAME?	0.00065	0.030373	yes
Itsn2	Itsn2	Itsn2	chr12:4593007-4738383	Red	Yellow	OK	0	93.8009	inf	#NAME?	5e-05	0.00379421	yes
Jkamp	Jkamp	Jkamp	chr12:72085838-72185029	Red	Yellow	OK	57.4965	0	#NAME?	#NAME?	0.0004	0.0205759	yes
Lmcd1	Lmcd1	Lmcd1	chr6:112273757-112330423	Red	Yellow	OK	0	132.793	inf	#NAME?	0.00055	0.0263713	yes
Lrrc41	Lrrc41	Lrrc41	chr4:116075464-116123690	Red	Yellow	OK	92.2234	0	#NAME?	#NAME?	5e-05	0.00379421	yes
Lrrc57	Lrrc57	Lrrc57	chr2:120604237-120620818	Red	Yellow	OK	0	89.4137	inf	#NAME?	5e-05	0.00379421	yes
Ltv1	Ltv1	Ltv1	chr10:13178637-13193137	Yellow	Purple	OK	0	67.0948	inf	#NAME?	5e-05	0.00379421	yes
Mad2l1	Mad2l1	Mad2l1	chr6:66535467-66540991	Blue	Yellow	OK	93.9019	0	#NAME?	#NAME?	0.0003	0.0167963	yes
Mad2l1	Mad2l1	Mad2l1	chr6:66535467-66540991	Green	Yellow	OK	162.452	0	#NAME?	#NAME?	5e-05	0.00379421	yes
Magoh	Magoh	Magoh	chr4:107879812-107887398	Yellow	Purple	OK	0	121.214	inf	#NAME?	5e-05	0.00379421	yes
Mcpt8	Mcpt8	Mcpt8	chr14:56082163-56085197	Blue	Yellow	OK	840.924	0	#NAME?	#NAME?	5e-05	0.00379421	yes
Mcpt8	Mcpt8	Mcpt8	chr14:56082163-56085197	Green	Yellow	OK	359.054	0	#NAME?	#NAME?	0.0002	0.0121616	yes
Mcpt8	Mcpt8	Mcpt8	chr14:56082163-56085197	Red	Yellow	OK	316.716	0	#NAME?	#NAME?	5e-05	0.00379421	yes
Mcpt8	Mcpt8	Mcpt8	chr14:56082163-56085197	Yellow	Purple	OK	0	318.959	inf	#NAME?	5e-05	0.00379421	yes
Med6	Med6	Med6	chr12:81573563-81594958	Red	Yellow	OK	0	162.445	inf	#NAME?	0.00115	0.048216	yes
Mettl10	Mettl10	Mettl10	chr7:132827460-132852647	Yellow	Purple	OK	0	80.5818	inf	#NAME?	5e-05	0.00379421	yes
Micu1	Micu1	Micu1	chr10:59702634-59864122	Red	Yellow	OK	0	103.15	inf	#NAME?	0.00025	0.014621	yes
Mier3	Mier3	Mier3	chr13:111686177-111718594	Red	Yellow	OK	0	126.088	inf	#NAME?	5e-05	0.00379421	yes
Mir690	Mir690	Mir690	chr16:28160097-28753202	Yellow	Purple	OK	0	259.935	inf	#NAME?	0.00035	0.0188487	yes
Mospd1	Mospd1	Mospd1	chrX:53345020-53370492	Blue	Yellow	OK	76.8724	0	#NAME?	#NAME?	0.0003	0.0167963	yes
Mospd1	Mospd1	Mospd1	chrX:53345020-53370492	Yellow	Purple	OK	0	139.646	inf	#NAME?	5e-05	0.00379421	yes
Mrpl10	Mrpl10	Mrpl10	chr11:97041585-97049213	Red	Yellow	OK	113.388	0	#NAME?	#NAME?	0.0004	0.0205759	yes
Mrps22	Mrps22	Mrps22	chr9:98588729-98601679	Red	Yellow	OK	0	107.508	inf	#NAME?	0.00045	0.022155	yes
Ms4a4d	Ms4a4d	Ms4a4d	chr19:11536848-11558466	Red	Yellow	OK	0	64.8948	inf	#NAME?	0.00045	0.022155	yes
Mthfd2	Mthfd2	Mthfd2	chr6:83305703-83317604	Green	Yellow	OK	75.5585	0	#NAME?	#NAME?	0.00065	0.030373	yes
Mthfd2	Mthfd2	Mthfd2	chr6:83305703-83317604	Yellow	Purple	OK	0	77.9972	inf	#NAME?	5e-05	0.00379421	yes
Naa30	Naa30	Naa30	chr14:49172226-49191031	Red	Yellow	OK	0	43.9312	inf	#NAME?	5e-05	0.00379421	yes
Nde1	Nde1	Nde1	chr16:14163274-14192923	Red	Yellow	OK	0	62.8006	inf	#NAME?	0.0009	0.0400184	yes
Ndufa10	Ndufa10	Ndufa10	chr1:92439718-92473758	Green	Yellow	OK	122.24	0	#NAME?	#NAME?	0.00115	0.048216	yes
Ndufa10	Ndufa10	Ndufa10	chr1:92439718-92473758	Red	Yellow	OK	145.062	0	#NAME?	#NAME?	0.0003	0.0167963	yes
Ndufaf1	Ndufaf1	Ndufaf1	chr2:119655450-119662798	Red	Yellow	OK	0	137.399	inf	#NAME?	0.0001	0.00685224	yes
Ngdn	Ngdn	Ngdn	chr14:55015453-55024137	Red	Yellow	OK	267.916	0	#NAME?	#NAME?	5e-05	0.00379421	yes
Nt5c	Nt5c	Nt5c	chr11:115475676-115491814	Yellow	Purple	OK	0	68.6414	inf	#NAME?	5e-05	0.00379421	yes
Oas3	Oas3	Oas3	chr5:120753097-120777659	Red	Yellow	OK	0	31.9707	inf	#NAME?	5e-05	0.00379421	yes
Obfc1	Obfc1	Obfc1	chr19:47501047-47537020	Red	Yellow	OK	0	84.9356	inf	#NAME?	0.00045	0.022155	yes
Ola1	Ola1	Ola1	chr2:73092800-73214447	Red	Yellow	OK	0	162.022	inf	#NAME?	5e-05	0.00379421	yes
Phc2	Phc2	Phc2	chr4:128654701-128752881	Red	Yellow	OK	62.7894	0	#NAME?	#NAME?	0.0008	0.0363644	yes
Phyh	Phyh	Phyh	chr2:4918995-4938743	Red	Yellow	OK	0	107.168	inf	#NAME?	0.00115	0.048216	yes
Pik3r3	Pik3r3	Pik3r3	chr4:116221913-116303056	Blue	Yellow	OK	0	48.5036	inf	#NAME?	5e-05	0.00379421	yes
Pik3r3	Pik3r3	Pik3r3	chr4:116221913-116303056	Red	Yellow	OK	0	48.5036	inf	#NAME?	5e-05	0.00379421	yes
Pik3r3	Pik3r3	Pik3r3	chr4:116221913-116303056	Yellow	Purple	OK	48.5036	0	#NAME?	#NAME?	5e-05	0.00379421	yes
Pitpnb	Pitpnb	Pitpnb	chr5:111330762-111388359	Green	Yellow	OK	64.3857	0	#NAME?	#NAME?	0.0001	0.00685224	yes
Pja1	Pja1	Pja1	chrX:99465733-99470735	Red	Yellow	OK	0	87.0293	inf	#NAME?	0.00015	0.00943356	yes
Pnrc1	Pnrc1	Pnrc1	chr4:33245422-33248787	Red	Yellow	OK	0	100.969	inf	#NAME?	0.0001	0.00685224	yes
Pole2	Pole2	Pole2	chr12:69201778-69228190	Red	Yellow	OK	81.1533	0	#NAME?	#NAME?	0.0003	0.0167963	yes
Ppic	Ppic	Ppic	chr18:53406340-53418007	Red	Yellow	OK	0	213.948	inf	#NAME?	0.0001	0.00685224	yes
Ppil4	Ppil4	Ppil4	chr10:7792893-7822563	Red	Yellow	OK	0	70.9302	inf	#NAME?	5e-05	0.00379421	yes
Prc1	Prc1	Prc1	chr7:80294464-80316259	Green	Yellow	OK	81.0539	0	#NAME?	#NAME?	0.00015	0.00943356	yes
Prim1	Prim1	Prim1	chr10:128015214-128030030	Green	Yellow	OK	87.1457	0	#NAME?	#NAME?	0.00075	0.0343466	yes
Prl2c2	Prl2c2	Prl2c2	chr13:12996123-13005330	Yellow	Purple	OK	0	224.706	inf	#NAME?	5e-05	0.00379421	yes
Prmt2	Prmt2	Prmt2	chr10:76207221-76237865	Blue	Yellow	OK	0	82.6528	inf	#NAME?	0.00085	0.0380717	yes
Prmt2	Prmt2	Prmt2	chr10:76207221-76237865	Red	Yellow	OK	0	82.6528	inf	#NAME?	0.00075	0.0343466	yes
Psip1	Psip1	Psip1	chr4:83455680-83486390	Red	Yellow	OK	0	60.4621	inf	#NAME?	5e-05	0.00379421	yes
Psmc3	Psmc3	Psmc3	chr2:91054015-91059438	Red	Yellow	OK	0	141.857	inf	#NAME?	0.00115	0.048216	yes
Psmd6	Psmd6	Psmd6	chr14:14112184-14120904	Red	Yellow	OK	0	212.345	inf	#NAME?	5e-05	0.00379421	yes
Ptplad2	Ptplad2	Ptplad2	chr4:88412929-88438926	Blue	Yellow	OK	65.3569	0	#NAME?	#NAME?	0.0011	0.0470872	yes
Ptpn22	Ptpn22	Ptpn22	chr3:103860291-103912247	Red	Yellow	OK	64.3038	0	#NAME?	#NAME?	5e-05	0.00379421	yes
Rfc3	Rfc3	Rfc3	chr5:151642823-151651208	Red	Yellow	OK	177.982	0	#NAME?	#NAME?	0.00015	0.00943356	yes
Rhog	Rhog	Rhog	chr7:102239122-102250118	Red	Yellow	OK	165.643	0	#NAME?	#NAME?	0.0004	0.0205759	yes
Rnf34	Rnf34	Rnf34	chr5:122850187-122868945	Red	Yellow	OK	101.394	0	#NAME?	#NAME?	0.0003	0.0167963	yes
Rnpc3	Rnpc3	Rnpc3	chr3:113605066-113630149	Red	Yellow	OK	64.5116	0	#NAME?	#NAME?	0.00025	0.014621	yes
Rpap2	Rpap2	Rpap2	chr5:107534710-107661838	Red	Yellow	OK	55.4925	0	#NAME?	#NAME?	0.00035	0.0188487	yes
Rrm1	Rrm1	Rrm1	chr7:102441694-102469771	Blue	Yellow	OK	59.7933	0	#NAME?	#NAME?	0.0005	0.0243554	yes
Rrm1	Rrm1	Rrm1	chr7:102441694-102469771	Green	Yellow	OK	81.9928	0	#NAME?	#NAME?	5e-05	0.00379421	yes
Rrp9	Rrp9	Rrp9	chr9:106477308-106485415	Red	Yellow	OK	145.006	0	#NAME?	#NAME?	0.0007	0.0323798	yes
Serpinb2	Serpinb2	Serpinb2	chr1:107511422-107525600	Blue	Yellow	OK	687.683	0	#NAME?	#NAME?	5e-05	0.00379421	yes
Serpinb2	Serpinb2	Serpinb2	chr1:107511422-107525600	Green	Yellow	OK	638.532	0	#NAME?	#NAME?	5e-05	0.00379421	yes
Serpinb2	Serpinb2	Serpinb2	chr1:107511422-107525600	Red	Yellow	OK	590.236	0	#NAME?	#NAME?	5e-05	0.00379421	yes
Serpinb2	Serpinb2	Serpinb2	chr1:107511422-107525600	Yellow	Purple	OK	0	954.327	inf	#NAME?	5e-05	0.00379421	yes
Sgol1	Sgol1	Sgol1	chr17:53674786-53689315	Green	Yellow	OK	57.8988	0	#NAME?	#NAME?	0.00025	0.014621	yes
Skap2	Skap2	Skap2	chr6:51859164-52012549	Red	Yellow	OK	0	91.5376	inf	#NAME?	0.00115	0.048216	yes
Slbp	Slbp	Slbp	chr5:33640061-33652306	Red	Yellow	OK	0	76.4918	inf	#NAME?	0.00045	0.022155	yes
Smarcd2	Smarcd2	Smarcd2	chr11:106263170-106272972	Yellow	Purple	OK	66.3136	0	#NAME?	#NAME?	5e-05	0.00379421	yes
Snhg1	Snhg1	Snhg1	chr19:8723486-8726326	Yellow	Purple	OK	0	89.1472	inf	#NAME?	5e-05	0.00379421	yes
Snrpb2	Snrpb2	Snrpb2	chr2:143063068-143072052	Red	Yellow	OK	0	153.634	inf	#NAME?	5e-05	0.00379421	yes
Spc25	Spc25	Spc25	chr2:69193894-69206190	Green	Yellow	OK	257.068	0	#NAME?	#NAME?	5e-05	0.00379421	yes
Spc25	Spc25	Spc25	chr2:69193894-69206190	Yellow	Purple	OK	0	62.227	inf	#NAME?	5e-05	0.00379421	yes
Stmn1	Stmn1	Stmn1	chr4:134468319-134473843	Green	Yellow	OK	223.777	0	#NAME?	#NAME?	5e-05	0.00379421	yes
Stx12	Stx12	Stx12	chr4:132854063-132884458	Red	Yellow	OK	0	42.0194	inf	#NAME?	0.00025	0.014621	yes
Tapt1	Tapt1	Tapt1	chr5:44175161-44226606	Red	Yellow	OK	0	57.3607	inf	#NAME?	5e-05	0.00379421	yes
Tars	Tars	Tars	chr15:11383662-11399658	Green	Yellow	OK	78.31	0	#NAME?	#NAME?	5e-05	0.00379421	yes
Tars	Tars	Tars	chr15:11383662-11399658	Yellow	Purple	OK	0	75.4274	inf	#NAME?	5e-05	0.00379421	yes
Tfb2m	Tfb2m	Tfb2m	chr1:179528055-179546267	Red	Yellow	OK	74.4171	0	#NAME?	#NAME?	0.0001	0.00685224	yes
Tfpi	Tfpi	Tfpi	chr2:84432859-84476775	Red	Yellow	OK	0	57.1557	inf	#NAME?	0.0009	0.0400184	yes
Tgfb1i1	Tgfb1i1	Tgfb1i1	chr7:128246870-128253712	Red	Yellow	OK	0	86.8679	inf	#NAME?	0.0001	0.00685224	yes
Tgif1	Tgif1	Tgif1	chr17:70844204-70853532	Blue	Yellow	OK	88.1233	0	#NAME?	#NAME?	0.00035	0.0188487	yes
Tgif1	Tgif1	Tgif1	chr17:70844204-70853532	Green	Yellow	OK	110.695	0	#NAME?	#NAME?	5e-05	0.00379421	yes
Tgif1	Tgif1	Tgif1	chr17:70844204-70853532	Red	Yellow	OK	90.4903	0	#NAME?	#NAME?	5e-05	0.00379421	yes
Tgif1	Tgif1	Tgif1	chr17:70844204-70853532	Yellow	Purple	OK	0	71.4371	inf	#NAME?	5e-05	0.00379421	yes
Timm8b	Timm8b	Timm8b	chr9:50603900-50625000	Yellow	Purple	OK	0	94.9457	inf	#NAME?	5e-05	0.00379421	yes
Timp3	Timp3	Timp3	chr10:86048745-86498896	Yellow	Purple	OK	52.1321	1038.01	4.3155	4.1584	5e-05	0.00379421	yes
Tipin	Tipin	Tipin	chr9:64281606-64304792	Blue	Yellow	OK	190.88	0	#NAME?	#NAME?	0.0002	0.0121616	yes
Tipin	Tipin	Tipin	chr9:64281606-64304792	Green	Yellow	OK	269.847	0	#NAME?	#NAME?	5e-05	0.00379421	yes
Tipin	Tipin	Tipin	chr9:64281606-64304792	Red	Yellow	OK	104.682	0	#NAME?	#NAME?	0.0004	0.0205759	yes
Tmem176a	Tmem176a	Tmem176a	chr6:48841482-48845364	Red	Yellow	OK	189.653	0	#NAME?	#NAME?	0.0002	0.0121616	yes
Tmem176b	Tmem176b	Tmem176b	chr6:48833811-48841374	Red	Yellow	OK	152.903	0	#NAME?	#NAME?	5e-05	0.00379421	yes
Tmem184c	Tmem184c	Tmem184c	chr8:77595977-77610653	Blue	Yellow	OK	0	57.0122	inf	#NAME?	0.00015	0.00943356	yes
Tmem184c	Tmem184c	Tmem184c	chr8:77595977-77610653	Red	Yellow	OK	0	57.0122	inf	#NAME?	0.0001	0.00685224	yes
Tmem19	Tmem19	Tmem19	chr10:115340739-115362262	Red	Yellow	OK	0	64.1075	inf	#NAME?	0.0001	0.00685224	yes
Tmem199	Tmem199	Tmem199	chr11:78507054-78512168	Red	Yellow	OK	0	186.453	inf	#NAME?	0.00015	0.00943356	yes
Tmem29	Tmem29	Tmem29	chrX:150397772-150459150	Blue	Yellow	OK	102.415	0	#NAME?	#NAME?	0.00055	0.0263713	yes
Tmem29	Tmem29	Tmem29	chrX:150397772-150459150	Red	Yellow	OK	92.0644	0	#NAME?	#NAME?	0.00105	0.0454769	yes
Tmem29	Tmem29	Tmem29	chrX:150397772-150459150	Yellow	Purple	OK	0	64.7253	inf	#NAME?	5e-05	0.00379421	yes
Top2a	Top2a	Top2a	chr11:98992946-99024189	Blue	Yellow	OK	65.444	0	#NAME?	#NAME?	5e-05	0.00379421	yes
Top2a	Top2a	Top2a	chr11:98992946-99024189	Green	Yellow	OK	136.291	0	#NAME?	#NAME?	5e-05	0.00379421	yes
Tsc22d2	Tsc22d2	Tsc22d2	chr3:58415688-58466787	Red	Yellow	OK	0	53.3396	inf	#NAME?	5e-05	0.00379421	yes
Tspan5	Tspan5	Tspan5	chr3:138742194-138904424	Red	Yellow	OK	74.2678	0	#NAME?	#NAME?	0.00015	0.00943356	yes
Uba1	Uba1	Uba1	chrX:20658420-20683179	Green	Yellow	OK	65.7043	0	#NAME?	#NAME?	0.00045	0.022155	yes
Ufsp2	Ufsp2	Ufsp2	chr8:45975538-45996859	Red	Yellow	OK	0	76.7816	inf	#NAME?	0.00045	0.022155	yes
Uhrf1	Uhrf1	Uhrf1	chr17:56303336-56323486	Blue	Yellow	OK	85.6911	0	#NAME?	#NAME?	5e-05	0.00379421	yes
Uhrf1	Uhrf1	Uhrf1	chr17:56303336-56323486	Green	Yellow	OK	90.8651	0	#NAME?	#NAME?	5e-05	0.00379421	yes
Upp1	Upp1	Upp1	chr11:9118007-9136170	Red	Yellow	OK	150.658	0	#NAME?	#NAME?	0.0004	0.0205759	yes
Uqcrc1	Uqcrc1	Uqcrc1	chr9:108936647-108949641	Red	Yellow	OK	0	238.762	inf	#NAME?	5e-05	0.00379421	yes
Uqcrh	Uqcrh	Uqcrh	chr4:116066964-116075070	Yellow	Purple	OK	0	145.831	inf	#NAME?	5e-05	0.00379421	yes
Use1	Use1	Use1	chr8:71366847-71369732	Yellow	Purple	OK	0	72.5364	inf	#NAME?	5e-05	0.00379421	yes
Uxt	Uxt	Uxt	chrX:20951664-20987349	Red	Yellow	OK	231.908	0	#NAME?	#NAME?	0.00065	0.030373	yes
Vcl	Vcl	Vcl	chr14:20929432-21033673	Red	Yellow	OK	0	129.318	inf	#NAME?	5e-05	0.00379421	yes
Vgll3	Vgll3	Vgll3	chr16:65815632-65863066	Red	Yellow	OK	0	72.5843	inf	#NAME?	5e-05	0.00379421	yes
Wwp2	Wwp2	Wwp2	chr8:107436397-107558595	Red	Yellow	OK	0	114.83	inf	#NAME?	0.0001	0.00685224	yes
Ythdc1	Ythdc1	Ythdc1	chr5:86804489-86836657	Red	Yellow	OK	58.0816	0	#NAME?	#NAME?	0.00015	0.00943356	yes
Ywhah	Ywhah	Ywhah	chr5:33018815-33027966	Blue	Yellow	OK	101.088	0	#NAME?	#NAME?	0.00065	0.030373	yes
Ywhah	Ywhah	Ywhah	chr5:33018815-33027966	Green	Yellow	OK	184.838	0	#NAME?	#NAME?	5e-05	0.00379421	yes
Ywhah	Ywhah	Ywhah	chr5:33018815-33027966	Red	Yellow	OK	85.6625	0	#NAME?	#NAME?	0.0007	0.0323798	yes
Ywhah	Ywhah	Ywhah	chr5:33018815-33027966	Yellow	Purple	OK	0	115.659	inf	#NAME?	5e-05	0.00379421	yes
Zc3h15	Zc3h15	Zc3h15	chr2:83644577-83664616	Red	Yellow	OK	0	149.625	inf	#NAME?	5e-05	0.00379421	yes
Zfand6	Zfand6	Zfand6	chr7:84615053-84679351	Red	Yellow	OK	0	51.0955	inf	#NAME?	0.00065	0.030373	yes
Zfp259	Zfp259	Zfp259	chr9:46273063-46282642	Red	Yellow	OK	0	73.6344	inf	#NAME?	0.0001	0.00685224	yes
Zfp260	Zfp260	Zfp260	chr7:30095075-30107614	Red	Yellow	OK	0	35.7013	inf	#NAME?	5e-05	0.00379421	yes
Zfp35	Zfp35	Zfp35	chr18:23989633-24005371	Red	Yellow	OK	0	38.8933	inf	#NAME?	0.0001	0.00685224	yes
Zfp51	Zfp51	Zfp51	chr17:21450351-21465589	Blue	Yellow	OK	77.4978	0	#NAME?	#NAME?	5e-05	0.00379421	yes
Zfp51	Zfp51	Zfp51	chr17:21450351-21465589	Yellow	Purple	OK	0	49.4916	inf	#NAME?	5e-05	0.00379421	yes
Zfp825	Zfp825	Zfp825	chr13:74480056-74493950	Red	Yellow	OK	0	72.2421	inf	#NAME?	5e-05	0.00379421	yes
Zfp948	Zfp948	Zfp948	chr17:21567045-21588682	Red	Yellow	OK	0	57.7013	inf	#NAME?	5e-05	0.00379421	yes
Zfp952	Zfp952	Zfp952	chr17:32993138-33005457	Blue	Yellow	OK	0	37.473	inf	#NAME?	0.00015	0.00943356	yes
Zfp952	Zfp952	Zfp952	chr17:32993138-33005457	Red	Yellow	OK	0	37.473	inf	#NAME?	0.0001	0.00685224	yes
Zfp952	Zfp952	Zfp952	chr17:32993138-33005457	Yellow	Purple	OK	37.473	0	#NAME?	#NAME?	5e-05	0.00379421	yes
Zufsp	Zufsp	Zufsp	chr10:33926935-33951212	Red	Yellow	OK	0	69.1354	inf	#NAME?	5e-05	0.00379421	yes
DOWN
1700029F09Rik	1700029F09Rik	1700029F09Rik	chr1:44086616-44102388	Yellow	Purple	OK	0	156.406	inf	#NAME?	5e-05	0.00379421	yes
1700029F09Rik	2310009A05Rik	2310009A05Rik	chr9:73039717-73042775	Yellow	Purple	OK	0	110.811	inf	#NAME?	5e-05	0.00379421	yes
1700029F09Rik	Abhd11	Abhd11	chr5:135009151-135013157	Yellow	Purple	OK	0	75.1095	inf	#NAME?	5e-05	0.00379421	yes
1700029F09Rik	Adss	Adss	chr1:177763177-177796509	Yellow	Purple	OK	0	59.3724	inf	#NAME?	5e-05	0.00379421	yes
2310009A05Rik	Aprt	Aprt	chr8:122574636-122576907	Yellow	Purple	OK	0	138.342	inf	#NAME?	5e-05	0.00379421	yes
2400003C14Rik	BC013529	BC013529	chr10:7767946-7780917	Yellow	Purple	OK	0	73.8359	inf	#NAME?	5e-05	0.00379421	yes
2810004N23Rik	BC028528	BC028528	chr3:95871521-95891930	Yellow	Purple	OK	0	90.4451	inf	#NAME?	5e-05	0.00379421	yes
Abcf2	Bola2	Bola2	chr7:126695999-126696693	Yellow	Purple	OK	0	227.637	inf	#NAME?	5e-05	0.00379421	yes
Abcf2	Cav1	Cav1	chr6:17306334-17341328	Yellow	Purple	OK	0	100.581	inf	#NAME?	5e-05	0.00379421	yes
Abcf2	Cks2	Cks2	chr13:51645231-51650662	Yellow	Purple	OK	0	142.611	inf	#NAME?	5e-05	0.00379421	yes
Abhd11	Cmpk1	Cmpk1	chr4:114960612-114987228	Yellow	Purple	OK	0	75.3985	inf	#NAME?	5e-05	0.00379421	yes
Adipor1	Cyb5r1	Cyb5r1	chr1:134405989-134411738	Yellow	Purple	OK	0	65.6091	inf	#NAME?	5e-05	0.00379421	yes
Adss	Cyr61	Cyr61	chr3:145646970-145649985	Yellow	Purple	OK	0	108.513	inf	#NAME?	5e-05	0.00379421	yes
Adss	Erdr1	Erdr1	chrY:90785441-90816465	Yellow	Purple	OK	0	276.454	inf	#NAME?	5e-05	0.00379421	yes
Akr1c14	F3	F3	chr3:121723536-121735052	Yellow	Purple	OK	0	131.34	inf	#NAME?	5e-05	0.00379421	yes
Ammecr1	Fabp5	Fabp5	chr3:10012605-10016610	Yellow	Purple	OK	0	90.2824	inf	#NAME?	5e-05	0.00379421	yes
Aprt	Gars	Gars	chr6:55038000-55079504	Yellow	Purple	OK	0	66.6376	inf	#NAME?	5e-05	0.00379421	yes
BC013529	Haus3	Haus3	chr5:34007199-34169448	Yellow	Purple	OK	0	62.798	inf	#NAME?	5e-05	0.00379421	yes
BC028528	Ifi27l2a	Ifi27l2a	chr12:103442166-103443680	Yellow	Purple	OK	0	229.279	inf	#NAME?	5e-05	0.00379421	yes
Bola2	Ltv1	Ltv1	chr10:13178637-13193137	Yellow	Purple	OK	0	67.0948	inf	#NAME?	5e-05	0.00379421	yes
Bpnt1	Magoh	Magoh	chr4:107879812-107887398	Yellow	Purple	OK	0	121.214	inf	#NAME?	5e-05	0.00379421	yes
Cav1	Mcpt8	Mcpt8	chr14:56082163-56085197	Yellow	Purple	OK	0	318.959	inf	#NAME?	5e-05	0.00379421	yes
Cav1	Mettl10	Mettl10	chr7:132827460-132852647	Yellow	Purple	OK	0	80.5818	inf	#NAME?	5e-05	0.00379421	yes
Cav1	Mir690	Mir690	chr16:28160097-28753202	Yellow	Purple	OK	0	259.935	inf	#NAME?	0.00035	0.0188487	yes
Ccnb1	Mospd1	Mospd1	chrX:53345020-53370492	Yellow	Purple	OK	0	139.646	inf	#NAME?	5e-05	0.00379421	yes
Cdk1	Mthfd2	Mthfd2	chr6:83305703-83317604	Yellow	Purple	OK	0	77.9972	inf	#NAME?	5e-05	0.00379421	yes
Cenpi	Nt5c	Nt5c	chr11:115475676-115491814	Yellow	Purple	OK	0	68.6414	inf	#NAME?	5e-05	0.00379421	yes
Cep55	Prl2c2	Prl2c2	chr13:12996123-13005330	Yellow	Purple	OK	0	224.706	inf	#NAME?	5e-05	0.00379421	yes
Ckap2l	Serpinb2	Serpinb2	chr1:107511422-107525600	Yellow	Purple	OK	0	954.327	inf	#NAME?	5e-05	0.00379421	yes
Cks2	Snhg1	Snhg1	chr19:8723486-8726326	Yellow	Purple	OK	0	89.1472	inf	#NAME?	5e-05	0.00379421	yes
Cks2	Spc25	Spc25	chr2:69193894-69206190	Yellow	Purple	OK	0	62.227	inf	#NAME?	5e-05	0.00379421	yes
Cks2	Tars	Tars	chr15:11383662-11399658	Yellow	Purple	OK	0	75.4274	inf	#NAME?	5e-05	0.00379421	yes
Cmpk1	Tgif1	Tgif1	chr17:70844204-70853532	Yellow	Purple	OK	0	71.4371	inf	#NAME?	5e-05	0.00379421	yes
Cmpk1	Timm8b	Timm8b	chr9:50603900-50625000	Yellow	Purple	OK	0	94.9457	inf	#NAME?	5e-05	0.00379421	yes
Creb3l1	Timp3	Timp3	chr10:86048745-86498896	Yellow	Purple	OK	52.1321	1038.01	4.3155	4.1584	5e-05	0.00379421	yes
Creb3l1	Tmem29	Tmem29	chrX:150397772-150459150	Yellow	Purple	OK	0	64.7253	inf	#NAME?	5e-05	0.00379421	yes
Csnk2b	Uqcrh	Uqcrh	chr4:116066964-116075070	Yellow	Purple	OK	0	145.831	inf	#NAME?	5e-05	0.00379421	yes
Cyb5r1	Use1	Use1	chr8:71366847-71369732	Yellow	Purple	OK	0	72.5364	inf	#NAME?	5e-05	0.00379421	yes
Cyr61	Ywhah	Ywhah	chr5:33018815-33027966	Yellow	Purple	OK	0	115.659	inf	#NAME?	5e-05	0.00379421	yes
Cyr61	Zfp51	Zfp51	chr17:21450351-21465589	Yellow	Purple	OK	0	49.4916	inf	#NAME?	5e-05	0.00379421	yes
Cyr61	1700029F09Rik	1700029F09Rik	chr1:44086616-44102388	Green	Yellow	OK	276.618	0	#NAME?	#NAME?	5e-05	0.00379421	yes
Cyr61	Abcf2	Abcf2	chr5:24565340-24577467	Green	Yellow	OK	87.2462	0	#NAME?	#NAME?	0.00015	0.00943356	yes
D10Wsu52e	Cav1	Cav1	chr6:17306334-17341328	Green	Yellow	OK	100.806	0	#NAME?	#NAME?	0.0001	0.00685224	yes
Dcbld1	Ccnb1	Ccnb1	chr13:100778738-100786486	Green	Yellow	OK	125.378	0	#NAME?	#NAME?	5e-05	0.00379421	yes
Dfna5	Cdk1	Cdk1	chr10:69336634-69352912	Green	Yellow	OK	150.632	0	#NAME?	#NAME?	5e-05	0.00379421	yes
Ehbp1l1	Cenpi	Cenpi	chrX:134308162-134362639	Green	Yellow	OK	63.282	0	#NAME?	#NAME?	0.00045	0.022155	yes
Ehd2	Cep55	Cep55	chr19:38055024-38074425	Green	Yellow	OK	58.2155	0	#NAME?	#NAME?	0.00085	0.0380717	yes
Eif2b5	Ckap2l	Ckap2l	chr2:129268209-129297212	Green	Yellow	OK	62.2938	0	#NAME?	#NAME?	0.0004	0.0205759	yes
Erdr1	Cks2	Cks2	chr13:51645231-51650662	Green	Yellow	OK	279.858	0	#NAME?	#NAME?	0.0003	0.0167963	yes
Erdr1	Cmpk1	Cmpk1	chr4:114960612-114987228	Green	Yellow	OK	77.9552	0	#NAME?	#NAME?	0.00095	0.0418365	yes
Erdr1	Cyr61	Cyr61	chr3:145646970-145649985	Green	Yellow	OK	245.986	0	#NAME?	#NAME?	0.00045	0.022155	yes
Exoc5	Gars	Gars	chr6:55038000-55079504	Green	Yellow	OK	63.9181	0	#NAME?	#NAME?	0.001	0.04362	yes
F3	Hat1	Hat1	chr2:71389259-71441622	Green	Yellow	OK	313.001	0	#NAME?	#NAME?	5e-05	0.00379421	yes
Fabp5	Haus3	Haus3	chr5:34007199-34169448	Green	Yellow	OK	159.68	0	#NAME?	#NAME?	5e-05	0.00379421	yes
Fam26e	Hells	Hells	chr19:38930989-38968277	Green	Yellow	OK	139.555	0	#NAME?	#NAME?	5e-05	0.00379421	yes
Fbxo45	Mad2l1	Mad2l1	chr6:66535467-66540991	Green	Yellow	OK	162.452	0	#NAME?	#NAME?	5e-05	0.00379421	yes
Foxg1	Mcpt8	Mcpt8	chr14:56082163-56085197	Green	Yellow	OK	359.054	0	#NAME?	#NAME?	0.0002	0.0121616	yes
Gars	Mthfd2	Mthfd2	chr6:83305703-83317604	Green	Yellow	OK	75.5585	0	#NAME?	#NAME?	0.00065	0.030373	yes
Gars	Ndufa10	Ndufa10	chr1:92439718-92473758	Green	Yellow	OK	122.24	0	#NAME?	#NAME?	0.00115	0.048216	yes
Gars	Pitpnb	Pitpnb	chr5:111330762-111388359	Green	Yellow	OK	64.3857	0	#NAME?	#NAME?	0.0001	0.00685224	yes
Gars	Prc1	Prc1	chr7:80294464-80316259	Green	Yellow	OK	81.0539	0	#NAME?	#NAME?	0.00015	0.00943356	yes
Gm600	Prim1	Prim1	chr10:128015214-128030030	Green	Yellow	OK	87.1457	0	#NAME?	#NAME?	0.00075	0.0343466	yes
Got1	Rrm1	Rrm1	chr7:102441694-102469771	Green	Yellow	OK	81.9928	0	#NAME?	#NAME?	5e-05	0.00379421	yes
Gss	Serpinb2	Serpinb2	chr1:107511422-107525600	Green	Yellow	OK	638.532	0	#NAME?	#NAME?	5e-05	0.00379421	yes
Hat1	Sgol1	Sgol1	chr17:53674786-53689315	Green	Yellow	OK	57.8988	0	#NAME?	#NAME?	0.00025	0.014621	yes
Hat1	Spc25	Spc25	chr2:69193894-69206190	Green	Yellow	OK	257.068	0	#NAME?	#NAME?	5e-05	0.00379421	yes
Haus3	Stmn1	Stmn1	chr4:134468319-134473843	Green	Yellow	OK	223.777	0	#NAME?	#NAME?	5e-05	0.00379421	yes
Haus3	Tars	Tars	chr15:11383662-11399658	Green	Yellow	OK	78.31	0	#NAME?	#NAME?	5e-05	0.00379421	yes
Haus3	Tgif1	Tgif1	chr17:70844204-70853532	Green	Yellow	OK	110.695	0	#NAME?	#NAME?	5e-05	0.00379421	yes
Hells	Tipin	Tipin	chr9:64281606-64304792	Green	Yellow	OK	269.847	0	#NAME?	#NAME?	5e-05	0.00379421	yes
Hells	Top2a	Top2a	chr11:98992946-99024189	Green	Yellow	OK	136.291	0	#NAME?	#NAME?	5e-05	0.00379421	yes
Hells	Uba1	Uba1	chrX:20658420-20683179	Green	Yellow	OK	65.7043	0	#NAME?	#NAME?	0.00045	0.022155	yes
Ifi27l2a	Uhrf1	Uhrf1	chr17:56303336-56323486	Green	Yellow	OK	90.8651	0	#NAME?	#NAME?	5e-05	0.00379421	yes
Jkamp	Ywhah	Ywhah	chr5:33018815-33027966	Green	Yellow	OK	184.838	0	#NAME?	#NAME?	5e-05	0.00379421	yes
Lrrc41	1700029F09Rik	1700029F09Rik	chr1:44086616-44102388	Blue	Yellow	OK	135.285	0	#NAME?	#NAME?	0.00035	0.0188487	yes
Ltv1	Abcf2	Abcf2	chr5:24565340-24577467	Blue	Yellow	OK	79.812	0	#NAME?	#NAME?	0.0001	0.00685224	yes
Mad2l1	Adss	Adss	chr1:177763177-177796509	Blue	Yellow	OK	69.4322	0	#NAME?	#NAME?	0.0004	0.0205759	yes
Mad2l1	Cav1	Cav1	chr6:17306334-17341328	Blue	Yellow	OK	71.641	0	#NAME?	#NAME?	0.0001	0.00685224	yes
Magoh	Creb3l1	Creb3l1	chr2:91982327-92024170	Blue	Yellow	OK	89.8939	0	#NAME?	#NAME?	0.0001	0.00685224	yes
Mcpt8	Csnk2b	Csnk2b	chr17:35116194-35121447	Blue	Yellow	OK	153.804	0	#NAME?	#NAME?	0.0011	0.0470872	yes
Mcpt8	Cyr61	Cyr61	chr3:145646970-145649985	Blue	Yellow	OK	89.4841	0	#NAME?	#NAME?	0.00065	0.030373	yes
Mcpt8	D10Wsu52e	D10Wsu52e	chr10:85938636-85957793	Blue	Yellow	OK	129.496	0	#NAME?	#NAME?	5e-05	0.00379421	yes
Mcpt8	Erdr1	Erdr1	chrY:90785441-90816465	Blue	Yellow	OK	406.618	0	#NAME?	#NAME?	0.00115	0.048216	yes
Mettl10	Exoc5	Exoc5	chr14:49012143-49087723	Blue	Yellow	OK	45.8619	0	#NAME?	#NAME?	5e-05	0.00379421	yes
Mir690	Gars	Gars	chr6:55038000-55079504	Blue	Yellow	OK	72.7742	0	#NAME?	#NAME?	0.00025	0.014621	yes
Mospd1	Hat1	Hat1	chr2:71389259-71441622	Blue	Yellow	OK	207.652	0	#NAME?	#NAME?	5e-05	0.00379421	yes
Mospd1	Haus3	Haus3	chr5:34007199-34169448	Blue	Yellow	OK	152.995	0	#NAME?	#NAME?	5e-05	0.00379421	yes
Mrpl10	Hells	Hells	chr19:38930989-38968277	Blue	Yellow	OK	61.6196	0	#NAME?	#NAME?	0.0002	0.0121616	yes
Mthfd2	Mad2l1	Mad2l1	chr6:66535467-66540991	Blue	Yellow	OK	93.9019	0	#NAME?	#NAME?	0.0003	0.0167963	yes
Mthfd2	Mcpt8	Mcpt8	chr14:56082163-56085197	Blue	Yellow	OK	840.924	0	#NAME?	#NAME?	5e-05	0.00379421	yes
Ndufa10	Mospd1	Mospd1	chrX:53345020-53370492	Blue	Yellow	OK	76.8724	0	#NAME?	#NAME?	0.0003	0.0167963	yes
Ndufa10	Ptplad2	Ptplad2	chr4:88412929-88438926	Blue	Yellow	OK	65.3569	0	#NAME?	#NAME?	0.0011	0.0470872	yes
Ngdn	Rrm1	Rrm1	chr7:102441694-102469771	Blue	Yellow	OK	59.7933	0	#NAME?	#NAME?	0.0005	0.0243554	yes
Nt5c	Serpinb2	Serpinb2	chr1:107511422-107525600	Blue	Yellow	OK	687.683	0	#NAME?	#NAME?	5e-05	0.00379421	yes
Phc2	Tgif1	Tgif1	chr17:70844204-70853532	Blue	Yellow	OK	88.1233	0	#NAME?	#NAME?	0.00035	0.0188487	yes
Pitpnb	Tipin	Tipin	chr9:64281606-64304792	Blue	Yellow	OK	190.88	0	#NAME?	#NAME?	0.0002	0.0121616	yes
Pole2	Tmem29	Tmem29	chrX:150397772-150459150	Blue	Yellow	OK	102.415	0	#NAME?	#NAME?	0.00055	0.0263713	yes
Prc1	Top2a	Top2a	chr11:98992946-99024189	Blue	Yellow	OK	65.444	0	#NAME?	#NAME?	5e-05	0.00379421	yes
Prim1	Uhrf1	Uhrf1	chr17:56303336-56323486	Blue	Yellow	OK	85.6911	0	#NAME?	#NAME?	5e-05	0.00379421	yes
Prl2c2	Ywhah	Ywhah	chr5:33018815-33027966	Blue	Yellow	OK	101.088	0	#NAME?	#NAME?	0.00065	0.030373	yes
Ptplad2	Zfp51	Zfp51	chr17:21450351-21465589	Blue	Yellow	OK	77.4978	0	#NAME?	#NAME?	5e-05	0.00379421	yes
Ptpn22	1700029F09Rik	1700029F09Rik	chr1:44086616-44102388	Red	Yellow	OK	92.1611	0	#NAME?	#NAME?	0.0004	0.0205759	yes
Rfc3	2400003C14Rik	2400003C14Rik	chr8:109614516-109693294	Red	Yellow	OK	127.44	0	#NAME?	#NAME?	5e-05	0.00379421	yes
Rhog	2810004N23Rik	2810004N23Rik	chr8:124839354-124863029	Red	Yellow	OK	174.932	0	#NAME?	#NAME?	0.0004	0.0205759	yes
Rnf34	Abcf2	Abcf2	chr5:24565340-24577467	Red	Yellow	OK	100.132	0	#NAME?	#NAME?	0.00045	0.022155	yes
Rnpc3	Adipor1	Adipor1	chr1:134415466-134432341	Red	Yellow	OK	97.7882	0	#NAME?	#NAME?	0.0003	0.0167963	yes
Rpap2	Akr1c14	Akr1c14	chr13:4059590-4090422	Red	Yellow	OK	65.118	0	#NAME?	#NAME?	0.00015	0.00943356	yes
Rrm1	Ammecr1	Ammecr1	chrX:142853473-142966728	Red	Yellow	OK	63.4811	0	#NAME?	#NAME?	5e-05	0.00379421	yes
Rrm1	Bpnt1	Bpnt1	chr1:185332158-185357769	Red	Yellow	OK	92.4168	0	#NAME?	#NAME?	0.00015	0.00943356	yes
Rrp9	Cks2	Cks2	chr13:51645231-51650662	Red	Yellow	OK	270.31	0	#NAME?	#NAME?	0.0007	0.0323798	yes
Serpinb2	Creb3l1	Creb3l1	chr2:91982327-92024170	Red	Yellow	OK	82.1883	0	#NAME?	#NAME?	0.0004	0.0205759	yes
Serpinb2	Cyr61	Cyr61	chr3:145646970-145649985	Red	Yellow	OK	285.845	0	#NAME?	#NAME?	5e-05	0.00379421	yes
Serpinb2	Dcbld1	Dcbld1	chr10:52233618-52321377	Red	Yellow	OK	67.5192	0	#NAME?	#NAME?	0.00015	0.00943356	yes
Serpinb2	Dfna5	Dfna5	chr6:50207402-50261769	Red	Yellow	OK	120.834	0	#NAME?	#NAME?	0.00015	0.00943356	yes
Sgol1	Ehbp1l1	Ehbp1l1	chr19:5707373-5726317	Red	Yellow	OK	61.2751	0	#NAME?	#NAME?	5e-05	0.00379421	yes
Snhg1	Ehd2	Ehd2	chr7:15948986-15967535	Red	Yellow	OK	83.8235	0	#NAME?	#NAME?	0.00015	0.00943356	yes
Spc25	Eif2b5	Eif2b5	chr16:20498816-20509325	Red	Yellow	OK	91.6909	0	#NAME?	#NAME?	5e-05	0.00379421	yes
Spc25	Erdr1	Erdr1	chrY:90785441-90816465	Red	Yellow	OK	753.02	0	#NAME?	#NAME?	5e-05	0.00379421	yes
Stmn1	Fam26e	Fam26e	chr10:34037596-34109815	Red	Yellow	OK	249.953	0	#NAME?	#NAME?	5e-05	0.00379421	yes
Tars	Fbxo45	Fbxo45	chr16:32230111-32247025	Red	Yellow	OK	41.4613	0	#NAME?	#NAME?	5e-05	0.00379421	yes
Tars	Foxg1	Foxg1	chr12:49382882-49386867	Red	Yellow	OK	74.3292	0	#NAME?	#NAME?	0.0001	0.00685224	yes
Tfb2m	Gars	Gars	chr6:55038000-55079504	Red	Yellow	OK	64.8659	0	#NAME?	#NAME?	0.0004	0.0205759	yes
Tgif1	Gm600	Gm600	chr14:65605266-65648443	Red	Yellow	OK	82.6153	0	#NAME?	#NAME?	0.0003	0.0167963	yes
Tgif1	Got1	Got1	chr19:43499752-43524605	Red	Yellow	OK	112.741	0	#NAME?	#NAME?	0.0003	0.0167963	yes
Tgif1	Gss	Gss	chr2:155563182-155592706	Red	Yellow	OK	64.6583	0	#NAME?	#NAME?	0.0007	0.0323798	yes
Tgif1	Hells	Hells	chr19:38930989-38968277	Red	Yellow	OK	69.4181	0	#NAME?	#NAME?	5e-05	0.00379421	yes
Timm8b	Jkamp	Jkamp	chr12:72085838-72185029	Red	Yellow	OK	57.4965	0	#NAME?	#NAME?	0.0004	0.0205759	yes
Timp3	Lrrc41	Lrrc41	chr4:116075464-116123690	Red	Yellow	OK	92.2234	0	#NAME?	#NAME?	5e-05	0.00379421	yes
Tipin	Mcpt8	Mcpt8	chr14:56082163-56085197	Red	Yellow	OK	316.716	0	#NAME?	#NAME?	5e-05	0.00379421	yes
Tipin	Mrpl10	Mrpl10	chr11:97041585-97049213	Red	Yellow	OK	113.388	0	#NAME?	#NAME?	0.0004	0.0205759	yes
Tipin	Ndufa10	Ndufa10	chr1:92439718-92473758	Red	Yellow	OK	145.062	0	#NAME?	#NAME?	0.0003	0.0167963	yes
Tmem176a	Ngdn	Ngdn	chr14:55015453-55024137	Red	Yellow	OK	267.916	0	#NAME?	#NAME?	5e-05	0.00379421	yes
Tmem176b	Phc2	Phc2	chr4:128654701-128752881	Red	Yellow	OK	62.7894	0	#NAME?	#NAME?	0.0008	0.0363644	yes
Tmem29	Pole2	Pole2	chr12:69201778-69228190	Red	Yellow	OK	81.1533	0	#NAME?	#NAME?	0.0003	0.0167963	yes
Tmem29	Ptpn22	Ptpn22	chr3:103860291-103912247	Red	Yellow	OK	64.3038	0	#NAME?	#NAME?	5e-05	0.00379421	yes
Tmem29	Rfc3	Rfc3	chr5:151642823-151651208	Red	Yellow	OK	177.982	0	#NAME?	#NAME?	0.00015	0.00943356	yes
Top2a	Rhog	Rhog	chr7:102239122-102250118	Red	Yellow	OK	165.643	0	#NAME?	#NAME?	0.0004	0.0205759	yes
Top2a	Rnf34	Rnf34	chr5:122850187-122868945	Red	Yellow	OK	101.394	0	#NAME?	#NAME?	0.0003	0.0167963	yes
Tspan5	Rnpc3	Rnpc3	chr3:113605066-113630149	Red	Yellow	OK	64.5116	0	#NAME?	#NAME?	0.00025	0.014621	yes
Uba1	Rpap2	Rpap2	chr5:107534710-107661838	Red	Yellow	OK	55.4925	0	#NAME?	#NAME?	0.00035	0.0188487	yes
Uhrf1	Rrp9	Rrp9	chr9:106477308-106485415	Red	Yellow	OK	145.006	0	#NAME?	#NAME?	0.0007	0.0323798	yes
Uhrf1	Serpinb2	Serpinb2	chr1:107511422-107525600	Red	Yellow	OK	590.236	0	#NAME?	#NAME?	5e-05	0.00379421	yes
Upp1	Tfb2m	Tfb2m	chr1:179528055-179546267	Red	Yellow	OK	74.4171	0	#NAME?	#NAME?	0.0001	0.00685224	yes
Uqcrh	Tgif1	Tgif1	chr17:70844204-70853532	Red	Yellow	OK	90.4903	0	#NAME?	#NAME?	5e-05	0.00379421	yes
Use1	Tipin	Tipin	chr9:64281606-64304792	Red	Yellow	OK	104.682	0	#NAME?	#NAME?	0.0004	0.0205759	yes
Uxt	Tmem176a	Tmem176a	chr6:48841482-48845364	Red	Yellow	OK	189.653	0	#NAME?	#NAME?	0.0002	0.0121616	yes
Ythdc1	Tmem176b	Tmem176b	chr6:48833811-48841374	Red	Yellow	OK	152.903	0	#NAME?	#NAME?	5e-05	0.00379421	yes
Ywhah	Tmem29	Tmem29	chrX:150397772-150459150	Red	Yellow	OK	92.0644	0	#NAME?	#NAME?	0.00105	0.0454769	yes
Ywhah	Tspan5	Tspan5	chr3:138742194-138904424	Red	Yellow	OK	74.2678	0	#NAME?	#NAME?	0.00015	0.00943356	yes
Ywhah	Upp1	Upp1	chr11:9118007-9136170	Red	Yellow	OK	150.658	0	#NAME?	#NAME?	0.0004	0.0205759	yes
Ywhah	Uxt	Uxt	chrX:20951664-20987349	Red	Yellow	OK	231.908	0	#NAME?	#NAME?	0.00065	0.030373	yes
Zfp51	Ythdc1	Ythdc1	chr5:86804489-86836657	Red	Yellow	OK	58.0816	0	#NAME?	#NAME?	0.00015	0.00943356	yes
Zfp51	Ywhah	Ywhah	chr5:33018815-33027966	Red	Yellow	OK	85.6625	0	#NAME?	#NAME?	0.0007	0.0323798	yes
UP
1810013L24Rik	Fgfbp3	Fgfbp3	chr19:36917549-36919599	Yellow	Purple	OK	127.246	0	#NAME?	#NAME?	5e-05	0.00379421	yes
2010002N04Rik	Pik3r3	Pik3r3	chr4:116221913-116303056	Yellow	Purple	OK	48.5036	0	#NAME?	#NAME?	5e-05	0.00379421	yes
2010106G01Rik	Smarcd2	Smarcd2	chr11:106263170-106272972	Yellow	Purple	OK	66.3136	0	#NAME?	#NAME?	5e-05	0.00379421	yes
2310004I24Rik	Zfp952	Zfp952	chr17:32993138-33005457	Yellow	Purple	OK	37.473	0	#NAME?	#NAME?	5e-05	0.00379421	yes
3110043O21Rik	Fgfbp3	Fgfbp3	chr19:36917549-36919599	Green	Yellow	OK	0	127.246	inf	#NAME?	0.00025	0.014621	yes
4833439L19Rik	Crhbp	Crhbp	chr13:95431375-95444831	Blue	Yellow	OK	0	102.648	inf	#NAME?	0.00095	0.0418365	yes
4833442J19Rik	Pik3r3	Pik3r3	chr4:116221913-116303056	Blue	Yellow	OK	0	48.5036	inf	#NAME?	5e-05	0.00379421	yes
5033411D12Rik	Prmt2	Prmt2	chr10:76207221-76237865	Blue	Yellow	OK	0	82.6528	inf	#NAME?	0.00085	0.0380717	yes
8430410K20Rik	Tmem184c	Tmem184c	chr8:77595977-77610653	Blue	Yellow	OK	0	57.0122	inf	#NAME?	0.00015	0.00943356	yes
Adal	Zfp952	Zfp952	chr17:32993138-33005457	Blue	Yellow	OK	0	37.473	inf	#NAME?	0.00015	0.00943356	yes
Agpat5	1810013L24Rik	1810013L24Rik	chr16:8830099-8858924	Red	Yellow	OK	0	35.6978	inf	#NAME?	5e-05	0.00379421	yes
Ap3s1	2010002N04Rik	2010002N04Rik	chr18:60474190-60501983	Red	Yellow	OK	0	109.576	inf	#NAME?	0.00045	0.022155	yes
Armcx1	2010106G01Rik	2010106G01Rik	chr2:126890394-126933235	Red	Yellow	OK	0	42.2941	inf	#NAME?	5e-05	0.00379421	yes
Armcx3	2310004I24Rik	2310004I24Rik	chr11:67037879-67052618	Red	Yellow	OK	0	90.4853	inf	#NAME?	0.00025	0.014621	yes
AU041133	3110043O21Rik	3110043O21Rik	chr4:35191281-35225880	Red	Yellow	OK	0	49.0186	inf	#NAME?	5e-05	0.00379421	yes
BC016495	4833439L19Rik	4833439L19Rik	chr13:54503804-54565382	Red	Yellow	OK	0	71.6423	inf	#NAME?	5e-05	0.00379421	yes
Bcap29	4833442J19Rik	4833442J19Rik	chr6:149141512-149151170	Red	Yellow	OK	0	78.8033	inf	#NAME?	5e-05	0.00379421	yes
Bmi1	5033411D12Rik	5033411D12Rik	chr13:16857474-17694765	Red	Yellow	OK	0	70.3911	inf	#NAME?	0.00045	0.022155	yes
Ccdc109b	8430410K20Rik	8430410K20Rik	chr9:4383536-4386869	Red	Yellow	OK	0	88.1756	inf	#NAME?	5e-05	0.00379421	yes
Ccdc77	AU041133	AU041133	chr10:82128012-82153065	Red	Yellow	OK	0	42.1301	inf	#NAME?	5e-05	0.00379421	yes
Cd274	Adal	Adal	chr2:121142140-121156678	Red	Yellow	OK	0	42.3676	inf	#NAME?	0.00065	0.030373	yes
Chm	Agpat5	Agpat5	chr8:18846278-18884413	Red	Yellow	OK	0	46.6067	inf	#NAME?	5e-05	0.00379421	yes
Cln5	Ap3s1	Ap3s1	chr18:46741916-46790826	Red	Yellow	OK	0	46.9146	inf	#NAME?	0.00115	0.048216	yes
Creb3	Armcx1	Armcx1	chrX:134717937-134721912	Red	Yellow	OK	0	60.1892	inf	#NAME?	0.0002	0.0121616	yes
Crem	Armcx3	Armcx3	chrX:134756567-134761456	Red	Yellow	OK	0	62.7586	inf	#NAME?	5e-05	0.00379421	yes
Crhbp	BC016495	BC016495	chr19:18632015-18652184	Red	Yellow	OK	0	41.4353	inf	#NAME?	0.00045	0.022155	yes
Crhbp	Bcap29	Bcap29	chr12:31595353-31634658	Red	Yellow	OK	0	68.6536	inf	#NAME?	0.0001	0.00685224	yes
Cuedc2	Bmi1	Bmi1	chr2:18677017-18686629	Red	Yellow	OK	0	32.394	inf	#NAME?	5e-05	0.00379421	yes
Cul2	Ccdc109b	Ccdc109b	chr3:129914959-129970206	Red	Yellow	OK	0	248.972	inf	#NAME?	5e-05	0.00379421	yes
Dbnl	Ccdc77	Ccdc77	chr6:120324321-120444574	Red	Yellow	OK	0	106.088	inf	#NAME?	0.00085	0.0380717	yes
Ddx52	Cd274	Cd274	chr19:29367437-29388094	Red	Yellow	OK	0	45.3487	inf	#NAME?	0.00025	0.014621	yes
Dimt1	Chm	Chm	chrX:113040591-113185515	Red	Yellow	OK	0	29.2598	inf	#NAME?	5e-05	0.00379421	yes
Dpm1	Cln5	Cln5	chr14:103070215-103077630	Red	Yellow	OK	0	70.6537	inf	#NAME?	0.0001	0.00685224	yes
Dusp1	Creb3	Creb3	chr4:43562633-43587487	Red	Yellow	OK	0	120.961	inf	#NAME?	0.00055	0.0263713	yes
Esf1	Crem	Crem	chr18:3266353-3366863	Red	Yellow	OK	0	119.857	inf	#NAME?	5e-05	0.00379421	yes
Fam45a	Crhbp	Crhbp	chr13:95431375-95444831	Red	Yellow	OK	0	102.648	inf	#NAME?	0.00115	0.048216	yes
Fbxo8	Cuedc2	Cuedc2	chr19:46328183-46338660	Red	Yellow	OK	0	97.3328	inf	#NAME?	0.0004	0.0205759	yes
Fgfbp3	Cul2	Cul2	chr18:3383224-3436700	Red	Yellow	OK	0	60.7474	inf	#NAME?	5e-05	0.00379421	yes
Fgfbp3	Dbnl	Dbnl	chr11:5788482-5800980	Red	Yellow	OK	0	145.287	inf	#NAME?	5e-05	0.00379421	yes
Fgfbp3	Ddx52	Ddx52	chr11:83942089-83963086	Red	Yellow	OK	0	70.9044	inf	#NAME?	5e-05	0.00379421	yes
Figf	Dimt1	Dimt1	chr13:106947128-106960224	Red	Yellow	OK	0	39.4136	inf	#NAME?	5e-05	0.00379421	yes
Ggh	Dpm1	Dpm1	chr2:168209047-168230379	Red	Yellow	OK	0	72.1876	inf	#NAME?	5e-05	0.00379421	yes
Gtf2f1	Dusp1	Dusp1	chr17:26505590-26508472	Red	Yellow	OK	0	115.609	inf	#NAME?	0.00045	0.022155	yes
Hif1a	Esf1	Esf1	chr2:140119880-140170558	Red	Yellow	OK	0	55.7729	inf	#NAME?	5e-05	0.00379421	yes
Hsdl1	Fam45a	Fam45a	chr19:60811569-60836229	Red	Yellow	OK	0	112.787	inf	#NAME?	5e-05	0.00379421	yes
Ift80	Fbxo8	Fbxo8	chr8:56551133-56593939	Red	Yellow	OK	0	30.4245	inf	#NAME?	5e-05	0.00379421	yes
Il6	Fgfbp3	Fgfbp3	chr19:36917549-36919599	Red	Yellow	OK	0	127.246	inf	#NAME?	0.00015	0.00943356	yes
Irf5	Figf	Figf	chrX:164373547-164402647	Red	Yellow	OK	0	161.777	inf	#NAME?	5e-05	0.00379421	yes
Isca1	Ggh	Ggh	chr4:20042051-20066111	Red	Yellow	OK	0	82.7657	inf	#NAME?	0.00115	0.048216	yes
Itsn2	Gtf2f1	Gtf2f1	chr17:57003401-57011288	Red	Yellow	OK	0	196.819	inf	#NAME?	0.00015	0.00943356	yes
Lmcd1	Hif1a	Hif1a	chr12:73907866-73947530	Red	Yellow	OK	0	39.9926	inf	#NAME?	5e-05	0.00379421	yes
Lrrc57	Hsdl1	Hsdl1	chr8:119561977-119575200	Red	Yellow	OK	0	196.154	inf	#NAME?	5e-05	0.00379421	yes
Med6	Ift80	Ift80	chr3:68892498-69004570	Red	Yellow	OK	0	41.9073	inf	#NAME?	5e-05	0.00379421	yes
Micu1	Il6	Il6	chr5:30013160-30019968	Red	Yellow	OK	0	131.88	inf	#NAME?	0.0001	0.00685224	yes
Mier3	Irf5	Irf5	chr6:29526624-29537320	Red	Yellow	OK	0	70.8281	inf	#NAME?	0.0004	0.0205759	yes
Mrps22	Isca1	Isca1	chr13:59755414-59769789	Red	Yellow	OK	0	81.0301	inf	#NAME?	0.00065	0.030373	yes
Ms4a4d	Itsn2	Itsn2	chr12:4593007-4738383	Red	Yellow	OK	0	93.8009	inf	#NAME?	5e-05	0.00379421	yes
Naa30	Lmcd1	Lmcd1	chr6:112273757-112330423	Red	Yellow	OK	0	132.793	inf	#NAME?	0.00055	0.0263713	yes
Nde1	Lrrc57	Lrrc57	chr2:120604237-120620818	Red	Yellow	OK	0	89.4137	inf	#NAME?	5e-05	0.00379421	yes
Ndufaf1	Med6	Med6	chr12:81573563-81594958	Red	Yellow	OK	0	162.445	inf	#NAME?	0.00115	0.048216	yes
Oas3	Micu1	Micu1	chr10:59702634-59864122	Red	Yellow	OK	0	103.15	inf	#NAME?	0.00025	0.014621	yes
Obfc1	Mier3	Mier3	chr13:111686177-111718594	Red	Yellow	OK	0	126.088	inf	#NAME?	5e-05	0.00379421	yes
Ola1	Mrps22	Mrps22	chr9:98588729-98601679	Red	Yellow	OK	0	107.508	inf	#NAME?	0.00045	0.022155	yes
Phyh	Ms4a4d	Ms4a4d	chr19:11536848-11558466	Red	Yellow	OK	0	64.8948	inf	#NAME?	0.00045	0.022155	yes
Pik3r3	Naa30	Naa30	chr14:49172226-49191031	Red	Yellow	OK	0	43.9312	inf	#NAME?	5e-05	0.00379421	yes
Pik3r3	Nde1	Nde1	chr16:14163274-14192923	Red	Yellow	OK	0	62.8006	inf	#NAME?	0.0009	0.0400184	yes
Pik3r3	Ndufaf1	Ndufaf1	chr2:119655450-119662798	Red	Yellow	OK	0	137.399	inf	#NAME?	0.0001	0.00685224	yes
Pja1	Oas3	Oas3	chr5:120753097-120777659	Red	Yellow	OK	0	31.9707	inf	#NAME?	5e-05	0.00379421	yes
Pnrc1	Obfc1	Obfc1	chr19:47501047-47537020	Red	Yellow	OK	0	84.9356	inf	#NAME?	0.00045	0.022155	yes
Ppic	Ola1	Ola1	chr2:73092800-73214447	Red	Yellow	OK	0	162.022	inf	#NAME?	5e-05	0.00379421	yes
Ppil4	Phyh	Phyh	chr2:4918995-4938743	Red	Yellow	OK	0	107.168	inf	#NAME?	0.00115	0.048216	yes
Prmt2	Pik3r3	Pik3r3	chr4:116221913-116303056	Red	Yellow	OK	0	48.5036	inf	#NAME?	5e-05	0.00379421	yes
Prmt2	Pja1	Pja1	chrX:99465733-99470735	Red	Yellow	OK	0	87.0293	inf	#NAME?	0.00015	0.00943356	yes
Psip1	Pnrc1	Pnrc1	chr4:33245422-33248787	Red	Yellow	OK	0	100.969	inf	#NAME?	0.0001	0.00685224	yes
Psmc3	Ppic	Ppic	chr18:53406340-53418007	Red	Yellow	OK	0	213.948	inf	#NAME?	0.0001	0.00685224	yes
Psmd6	Ppil4	Ppil4	chr10:7792893-7822563	Red	Yellow	OK	0	70.9302	inf	#NAME?	5e-05	0.00379421	yes
Skap2	Prmt2	Prmt2	chr10:76207221-76237865	Red	Yellow	OK	0	82.6528	inf	#NAME?	0.00075	0.0343466	yes
Slbp	Psip1	Psip1	chr4:83455680-83486390	Red	Yellow	OK	0	60.4621	inf	#NAME?	5e-05	0.00379421	yes
Smarcd2	Psmc3	Psmc3	chr2:91054015-91059438	Red	Yellow	OK	0	141.857	inf	#NAME?	0.00115	0.048216	yes
Snrpb2	Psmd6	Psmd6	chr14:14112184-14120904	Red	Yellow	OK	0	212.345	inf	#NAME?	5e-05	0.00379421	yes
Stx12	Skap2	Skap2	chr6:51859164-52012549	Red	Yellow	OK	0	91.5376	inf	#NAME?	0.00115	0.048216	yes
Tapt1	Slbp	Slbp	chr5:33640061-33652306	Red	Yellow	OK	0	76.4918	inf	#NAME?	0.00045	0.022155	yes
Tfpi	Snrpb2	Snrpb2	chr2:143063068-143072052	Red	Yellow	OK	0	153.634	inf	#NAME?	5e-05	0.00379421	yes
Tgfb1i1	Stx12	Stx12	chr4:132854063-132884458	Red	Yellow	OK	0	42.0194	inf	#NAME?	0.00025	0.014621	yes
Tmem184c	Tapt1	Tapt1	chr5:44175161-44226606	Red	Yellow	OK	0	57.3607	inf	#NAME?	5e-05	0.00379421	yes
Tmem184c	Tfpi	Tfpi	chr2:84432859-84476775	Red	Yellow	OK	0	57.1557	inf	#NAME?	0.0009	0.0400184	yes
Tmem19	Tgfb1i1	Tgfb1i1	chr7:128246870-128253712	Red	Yellow	OK	0	86.8679	inf	#NAME?	0.0001	0.00685224	yes
Tmem199	Tmem184c	Tmem184c	chr8:77595977-77610653	Red	Yellow	OK	0	57.0122	inf	#NAME?	0.0001	0.00685224	yes
Tsc22d2	Tmem19	Tmem19	chr10:115340739-115362262	Red	Yellow	OK	0	64.1075	inf	#NAME?	0.0001	0.00685224	yes
Ufsp2	Tmem199	Tmem199	chr11:78507054-78512168	Red	Yellow	OK	0	186.453	inf	#NAME?	0.00015	0.00943356	yes
Uqcrc1	Tsc22d2	Tsc22d2	chr3:58415688-58466787	Red	Yellow	OK	0	53.3396	inf	#NAME?	5e-05	0.00379421	yes
Vcl	Ufsp2	Ufsp2	chr8:45975538-45996859	Red	Yellow	OK	0	76.7816	inf	#NAME?	0.00045	0.022155	yes
Vgll3	Uqcrc1	Uqcrc1	chr9:108936647-108949641	Red	Yellow	OK	0	238.762	inf	#NAME?	5e-05	0.00379421	yes
Wwp2	Vcl	Vcl	chr14:20929432-21033673	Red	Yellow	OK	0	129.318	inf	#NAME?	5e-05	0.00379421	yes
Zc3h15	Vgll3	Vgll3	chr16:65815632-65863066	Red	Yellow	OK	0	72.5843	inf	#NAME?	5e-05	0.00379421	yes
Zfand6	Wwp2	Wwp2	chr8:107436397-107558595	Red	Yellow	OK	0	114.83	inf	#NAME?	0.0001	0.00685224	yes
Zfp259	Zc3h15	Zc3h15	chr2:83644577-83664616	Red	Yellow	OK	0	149.625	inf	#NAME?	5e-05	0.00379421	yes
Zfp260	Zfand6	Zfand6	chr7:84615053-84679351	Red	Yellow	OK	0	51.0955	inf	#NAME?	0.00065	0.030373	yes
Zfp35	Zfp259	Zfp259	chr9:46273063-46282642	Red	Yellow	OK	0	73.6344	inf	#NAME?	0.0001	0.00685224	yes
Zfp825	Zfp260	Zfp260	chr7:30095075-30107614	Red	Yellow	OK	0	35.7013	inf	#NAME?	5e-05	0.00379421	yes
Zfp948	Zfp35	Zfp35	chr18:23989633-24005371	Red	Yellow	OK	0	38.8933	inf	#NAME?	0.0001	0.00685224	yes
Zfp952	Zfp825	Zfp825	chr13:74480056-74493950	Red	Yellow	OK	0	72.2421	inf	#NAME?	5e-05	0.00379421	yes
Zfp952	Zfp948	Zfp948	chr17:21567045-21588682	Red	Yellow	OK	0	57.7013	inf	#NAME?	5e-05	0.00379421	yes
Zfp952	Zfp952	Zfp952	chr17:32993138-33005457	Red	Yellow	OK	0	37.473	inf	#NAME?	0.0001	0.00685224	yes
Zufsp	Zufsp	Zufsp	chr10:33926935-33951212	Red	Yellow	OK	0	69.1354	inf	#NAME?	5e-05	0.00379421	yes

## Sheet: Purple Cluster Sig Genes
Purple
test_id	gene_id	gene	locus	sample_1	sample_2	status	value_1	value_2	log2(fold_change)	test_stat	p_value	q_value	significant
1700029F09Rik	1700029F09Rik	1700029F09Rik	chr1:44086616-44102388	Yellow	Purple	OK	0	156.406	inf	#NAME?	5e-05	0.00379421	yes
1810013L24Rik	1810013L24Rik	1810013L24Rik	chr16:8830099-8858924	Red	Purple	OK	0	100.781	inf	#NAME?	5e-05	0.00379421	yes
2310009A05Rik	2310009A05Rik	2310009A05Rik	chr9:73039717-73042775	Red	Purple	OK	0	110.811	inf	#NAME?	5e-05	0.00379421	yes
2310009A05Rik	2310009A05Rik	2310009A05Rik	chr9:73039717-73042775	Yellow	Purple	OK	0	110.811	inf	#NAME?	5e-05	0.00379421	yes
Abhd11	Abhd11	Abhd11	chr5:135009151-135013157	Yellow	Purple	OK	0	75.1095	inf	#NAME?	5e-05	0.00379421	yes
Adk	Adk	Adk	chr14:21052573-21448569	Red	Purple	OK	0	69.215	inf	#NAME?	5e-05	0.00379421	yes
Adm	Adm	Adm	chr7:110627668-110629819	Red	Purple	OK	0	143.427	inf	#NAME?	5e-05	0.00379421	yes
Adss	Adss	Adss	chr1:177763177-177796509	Yellow	Purple	OK	0	59.3724	inf	#NAME?	5e-05	0.00379421	yes
Akr1c18	Akr1c18	Akr1c18	chr13:4132626-4150631	Blue	Purple	OK	64.6812	0	#NAME?	#NAME?	5e-05	0.00379421	yes
Ap3s1	Ap3s1	Ap3s1	chr18:46741916-46790826	Red	Purple	OK	0	147.598	inf	#NAME?	5e-05	0.00379421	yes
Aprt	Aprt	Aprt	chr8:122574636-122576907	Yellow	Purple	OK	0	138.342	inf	#NAME?	5e-05	0.00379421	yes
Atad2	Atad2	Atad2	chr15:58094046-58135082	Green	Purple	OK	52.5644	6.74945	-2.96124	-1.76012	0.0002	0.0121616	yes
BC013529	BC013529	BC013529	chr10:7767946-7780917	Yellow	Purple	OK	0	73.8359	inf	#NAME?	5e-05	0.00379421	yes
BC028528	BC028528	BC028528	chr3:95871521-95891930	Red	Purple	OK	0	90.4451	inf	#NAME?	5e-05	0.00379421	yes
BC028528	BC028528	BC028528	chr3:95871521-95891930	Yellow	Purple	OK	0	90.4451	inf	#NAME?	5e-05	0.00379421	yes
Bcap29	Bcap29	Bcap29	chr12:31595353-31634658	Red	Purple	OK	0	61.616	inf	#NAME?	5e-05	0.00379421	yes
Bola2	Bola2	Bola2	chr7:126695999-126696693	Yellow	Purple	OK	0	227.637	inf	#NAME?	5e-05	0.00379421	yes
Cav1	Cav1	Cav1	chr6:17306334-17341328	Yellow	Purple	OK	0	100.581	inf	#NAME?	5e-05	0.00379421	yes
Cbx5	Cbx5	Cbx5	chr15:103191545-103239816	Green	Purple	OK	94.9563	32.756	-1.53551	-1.32909	0.0003	0.0167963	yes
Ccnb1	Ccnb1	Ccnb1	chr13:100778738-100786486	Green	Purple	OK	125.378	0	#NAME?	#NAME?	5e-05	0.00379421	yes
Cdk1	Cdk1	Cdk1	chr10:69336634-69352912	Green	Purple	OK	150.632	4.3213	-5.12342	-2.68724	0.00105	0.0454769	yes
Cep55	Cep55	Cep55	chr19:38055024-38074425	Green	Purple	OK	58.2155	0	#NAME?	#NAME?	5e-05	0.00379421	yes
Cept1	Cept1	Cept1	chr3:106502259-106547761	Red	Purple	OK	0	66.6318	inf	#NAME?	5e-05	0.00379421	yes
Chchd2	Chchd2	Chchd2	chr5:129881160-129887470	Red	Purple	OK	0	198.119	inf	#NAME?	5e-05	0.00379421	yes
Chmp2b	Chmp2b	Chmp2b	chr16:65539132-65562697	Red	Purple	OK	0	71.6318	inf	#NAME?	5e-05	0.00379421	yes
Cks2	Cks2	Cks2	chr13:51645231-51650662	Yellow	Purple	OK	0	142.611	inf	#NAME?	5e-05	0.00379421	yes
Cmpk1	Cmpk1	Cmpk1	chr4:114960612-114987228	Yellow	Purple	OK	0	75.3985	inf	#NAME?	5e-05	0.00379421	yes
Commd6	Commd6	Commd6	chr14:101633765-101640471	Red	Purple	OK	0	88.2046	inf	#NAME?	5e-05	0.00379421	yes
Crip2	Crip2	Crip2	chr12:113140235-113145506	Red	Purple	OK	0	90.653	inf	#NAME?	5e-05	0.00379421	yes
Cxcl12	Cxcl12	Cxcl12	chr6:117168534-117181368	Red	Purple	OK	0	131.788	inf	#NAME?	5e-05	0.00379421	yes
Cyb5r1	Cyb5r1	Cyb5r1	chr1:134405989-134411738	Yellow	Purple	OK	0	65.6091	inf	#NAME?	5e-05	0.00379421	yes
Cyr61	Cyr61	Cyr61	chr3:145646970-145649985	Yellow	Purple	OK	0	108.513	inf	#NAME?	5e-05	0.00379421	yes
D030056L22Rik	D030056L22Rik	D030056L22Rik	chr19:18713235-18718428	Red	Purple	OK	103.84	0	#NAME?	#NAME?	5e-05	0.00379421	yes
Dek	Dek	Dek	chr13:47043498-47106221	Green	Purple	OK	151.78	32.2947	-2.23261	-1.59251	0.00045	0.022155	yes
Dom3z	Dom3z	Dom3z	chr17:34837018-34839186	Red	Purple	OK	58.3085	0	#NAME?	#NAME?	5e-05	0.00379421	yes
Dpm1	Dpm1	Dpm1	chr2:168209047-168230379	Red	Purple	OK	0	59.013	inf	#NAME?	5e-05	0.00379421	yes
Emp1	Emp1	Emp1	chr6:135362930-135383173	Green	Purple	OK	70.8155	216.833	1.61445	1.38791	0.001	0.04362	yes
Erdr1	Erdr1	Erdr1	chrY:90785441-90816465	Yellow	Purple	OK	0	276.454	inf	#NAME?	5e-05	0.00379421	yes
Exosc9	Exosc9	Exosc9	chr3:36552605-36571996	Red	Purple	OK	0	62.7765	inf	#NAME?	5e-05	0.00379421	yes
F3	F3	F3	chr3:121723536-121735052	Yellow	Purple	OK	0	131.34	inf	#NAME?	5e-05	0.00379421	yes
Fabp5	Fabp5	Fabp5	chr3:10012605-10016610	Yellow	Purple	OK	0	90.2824	inf	#NAME?	5e-05	0.00379421	yes
Fam45a	Fam45a	Fam45a	chr19:60811569-60836229	Red	Purple	OK	0	71.7933	inf	#NAME?	5e-05	0.00379421	yes
Fdps	Fdps	Fdps	chr3:89093587-89101967	Red	Purple	OK	0	73.6377	inf	#NAME?	5e-05	0.00379421	yes
Fgfbp3	Fgfbp3	Fgfbp3	chr19:36917549-36919599	Yellow	Purple	OK	127.246	0	#NAME?	#NAME?	5e-05	0.00379421	yes
Fgfr1op2	Fgfr1op2	Fgfr1op2	chr6:146577910-146599198	Red	Purple	OK	0	64.8229	inf	#NAME?	5e-05	0.00379421	yes
Gars	Gars	Gars	chr6:55038000-55079504	Yellow	Purple	OK	0	66.6376	inf	#NAME?	5e-05	0.00379421	yes
Glrx3	Glrx3	Glrx3	chr7:137437647-137468594	Red	Purple	OK	0	108.652	inf	#NAME?	5e-05	0.00379421	yes
Gm16894	Gm16894	Gm16894	chr1:40076211-40125226	Red	Purple	OK	56.6615	0	#NAME?	#NAME?	5e-05	0.00379421	yes
Gmps	Gmps	Gmps	chr3:63976142-64019078	Red	Purple	OK	0	181.907	inf	#NAME?	5e-05	0.00379421	yes
Gng10	Gng10	Gng10	chr4:59035155-59041899	Red	Purple	OK	0	117.349	inf	#NAME?	5e-05	0.00379421	yes
Gps1	Gps1	Gps1	chr11:120784271-120789102	Red	Purple	OK	0	71.557	inf	#NAME?	5e-05	0.00379421	yes
H2afz	H2afz	H2afz	chr3:137864598-137866922	Green	Purple	OK	2026.53	552.772	-1.87426	-2.44556	5e-05	0.00379421	yes
Hat1	Hat1	Hat1	chr2:71389259-71441622	Green	Purple	OK	313.001	60.5465	-2.37005	-2.02098	0.0003	0.0167963	yes
Haus3	Haus3	Haus3	chr5:34007199-34169448	Red	Purple	OK	0	62.798	inf	#NAME?	5e-05	0.00379421	yes
Haus3	Haus3	Haus3	chr5:34007199-34169448	Yellow	Purple	OK	0	62.798	inf	#NAME?	5e-05	0.00379421	yes
Hbp1	Hbp1	Hbp1	chr12:31654868-31950535	Red	Purple	OK	0	75.301	inf	#NAME?	5e-05	0.00379421	yes
Hells	Hells	Hells	chr19:38930989-38968277	Green	Purple	OK	139.555	26.3677	-2.40399	-1.68149	0.00025	0.014621	yes
Hmgb2	Hmgb2	Hmgb2	chr8:57511842-57515999	Green	Purple	OK	94.8513	10.4893	-3.17676	-1.8914	0.00035	0.0188487	yes
Hmgn3	Hmgn3	Hmgn3	chr9:83109941-83146607	Red	Purple	OK	0	84.9057	inf	#NAME?	5e-05	0.00379421	yes
Hs6st2	Hs6st2	Hs6st2	chrX:51387211-51681602	Red	Purple	OK	0	74.6446	inf	#NAME?	5e-05	0.00379421	yes
Ier3	Ier3	Ier3	chr17:35821712-35822911	Green	Purple	OK	313.078	55.7007	-2.49075	-2.06681	0.00095	0.0418365	yes
Ifi27l2a	Ifi27l2a	Ifi27l2a	chr12:103442166-103443680	Red	Purple	OK	0	229.279	inf	#NAME?	5e-05	0.00379421	yes
Ifi27l2a	Ifi27l2a	Ifi27l2a	chr12:103442166-103443680	Yellow	Purple	OK	0	229.279	inf	#NAME?	5e-05	0.00379421	yes
Igbp1	Igbp1	Igbp1	chrX:100494290-100516125	Red	Purple	OK	0	66.9974	inf	#NAME?	5e-05	0.00379421	yes
Insl3	Insl3	Insl3	chr8:71676382-71690577	Red	Purple	OK	85.7965	0	#NAME?	#NAME?	0.00035	0.0188487	yes
Kpna2	Kpna2	Kpna2	chr11:106988628-106999525	Green	Purple	OK	676.778	168.584	-2.00521	-2.20527	5e-05	0.00379421	yes
Lpp	Lpp	Lpp	chr16:24392555-24992578	Blue	Purple	OK	21.4922	80.9991	1.91409	1.73721	0.00015	0.00943356	yes
Ltv1	Ltv1	Ltv1	chr10:13178637-13193137	Yellow	Purple	OK	0	67.0948	inf	#NAME?	5e-05	0.00379421	yes
Magoh	Magoh	Magoh	chr4:107879812-107887398	Yellow	Purple	OK	0	121.214	inf	#NAME?	5e-05	0.00379421	yes
Mcm4	Mcm4	Mcm4	chr16:15623896-15637400	Green	Purple	OK	87.0154	12.6772	-2.77904	-1.92334	0.00085	0.0380717	yes
Mcpt8	Mcpt8	Mcpt8	chr14:56082163-56085197	Yellow	Purple	OK	0	318.959	inf	#NAME?	5e-05	0.00379421	yes
Mettl10	Mettl10	Mettl10	chr7:132827460-132852647	Yellow	Purple	OK	0	80.5818	inf	#NAME?	5e-05	0.00379421	yes
Mier3	Mier3	Mier3	chr13:111686177-111718594	Red	Purple	OK	0	88.4673	inf	#NAME?	5e-05	0.00379421	yes
Mir690	Mir690	Mir690	chr16:28160097-28753202	Blue	Purple	OK	0	259.935	inf	#NAME?	0.0012	0.0499701	yes
Mir690	Mir690	Mir690	chr16:28160097-28753202	Red	Purple	OK	0	259.935	inf	#NAME?	0.00035	0.0188487	yes
Mir690	Mir690	Mir690	chr16:28160097-28753202	Yellow	Purple	OK	0	259.935	inf	#NAME?	0.00035	0.0188487	yes
Mospd1	Mospd1	Mospd1	chrX:53345020-53370492	Yellow	Purple	OK	0	139.646	inf	#NAME?	5e-05	0.00379421	yes
Mthfd2	Mthfd2	Mthfd2	chr6:83305703-83317604	Yellow	Purple	OK	0	77.9972	inf	#NAME?	5e-05	0.00379421	yes
Ndufab1	Ndufab1	Ndufab1	chr7:122088043-122101848	Red	Purple	OK	0	94.1049	inf	#NAME?	5e-05	0.00379421	yes
Neil1	Neil1	Neil1	chr9:57143255-57147034	Red	Purple	OK	109.707	0	#NAME?	#NAME?	5e-05	0.00379421	yes
Nt5c	Nt5c	Nt5c	chr11:115475676-115491814	Yellow	Purple	OK	0	68.6414	inf	#NAME?	5e-05	0.00379421	yes
Ola1	Ola1	Ola1	chr2:73092800-73214447	Red	Purple	OK	0	65.873	inf	#NAME?	5e-05	0.00379421	yes
Pam16	Pam16	Pam16	chr16:4616465-4624946	Red	Purple	OK	0	106.815	inf	#NAME?	5e-05	0.00379421	yes
Pbk	Pbk	Pbk	chr14:65805910-65817822	Green	Purple	OK	187.944	0	#NAME?	#NAME?	5e-05	0.00379421	yes
Pcna	Pcna	Pcna	chr2:132249285-132253180	Green	Purple	OK	396.559	89.7616	-2.14336	-1.99379	0.00035	0.0188487	yes
Pdzd8	Pdzd8	Pdzd8	chr19:59296083-59345780	Green	Purple	OK	55.4865	18.9725	-1.54823	-1.24046	0.001	0.04362	yes
Pfas	Pfas	Pfas	chr11:68985700-69008460	Green	Purple	OK	54.9275	12.7584	-2.10608	-1.77079	0.00015	0.00943356	yes
Pik3r3	Pik3r3	Pik3r3	chr4:116221913-116303056	Yellow	Purple	OK	48.5036	0	#NAME?	#NAME?	5e-05	0.00379421	yes
Pja1	Pja1	Pja1	chrX:99465733-99470735	Red	Purple	OK	0	117.023	inf	#NAME?	5e-05	0.00379421	yes
Ppic	Ppic	Ppic	chr18:53406340-53418007	Red	Purple	OK	0	73.4926	inf	#NAME?	5e-05	0.00379421	yes
Prdx4	Prdx4	Prdx4	chrX:155323919-155338454	Red	Purple	OK	0	110.701	inf	#NAME?	5e-05	0.00379421	yes
Prim1	Prim1	Prim1	chr10:128015214-128030030	Blue	Purple	OK	86.3112	0	#NAME?	#NAME?	5e-05	0.00379421	yes
Prim1	Prim1	Prim1	chr10:128015214-128030030	Green	Purple	OK	87.1457	0	#NAME?	#NAME?	5e-05	0.00379421	yes
Prl2c2	Prl2c2	Prl2c2	chr13:12996123-13005330	Yellow	Purple	OK	0	224.706	inf	#NAME?	5e-05	0.00379421	yes
Prl2c3	Prl2c3,Prl2c4	Prl2c3,Prl2c4	chr13:12790817-12800079	Red	Purple	OK	0	241.822	inf	#NAME?	5e-05	0.00379421	yes
Psmc3	Psmc3	Psmc3	chr2:91054015-91059438	Red	Purple	OK	0	100.41	inf	#NAME?	5e-05	0.00379421	yes
Psmd6	Psmd6	Psmd6	chr14:14112184-14120904	Red	Purple	OK	0	151.092	inf	#NAME?	5e-05	0.00379421	yes
Ptx3	Ptx3	Ptx3	chr3:66054825-66296819	Red	Purple	OK	0	61.506	inf	#NAME?	5e-05	0.00379421	yes
Rasl11a	Rasl11a	Rasl11a	chr5:146845070-146847726	Red	Purple	OK	0	82.9159	inf	#NAME?	5e-05	0.00379421	yes
Rbm7	Rbm7	Rbm7	chr9:48488696-48495330	Red	Purple	OK	0	47.4241	inf	#NAME?	5e-05	0.00379421	yes
Rbms1	Rbms1	Rbms1	chr2:60751952-60963204	Red	Purple	OK	0	60.4462	inf	#NAME?	5e-05	0.00379421	yes
Rnh1	Rnh1	Rnh1	chr7:141160325-141172851	Red	Purple	OK	0	85.1342	inf	#NAME?	5e-05	0.00379421	yes
Rrm1	Rrm1	Rrm1	chr7:102441694-102469771	Green	Purple	OK	81.9928	9.87021	-3.05434	-1.96326	0.0002	0.0121616	yes
Rrm2	Rrm2	Rrm2	chr12:24708253-24714146	Green	Purple	OK	886.203	147.832	-2.58368	-2.63018	5e-05	0.00379421	yes
Schip1	Schip1	Schip1	chr3:67892219-68626482	Red	Purple	OK	0	68.9571	inf	#NAME?	5e-05	0.00379421	yes
Sec11c	Sec11c	Sec11c	chr18:65800577-65817657	Red	Purple	OK	0	145.005	inf	#NAME?	5e-05	0.00379421	yes
Serpinb2	Serpinb2	Serpinb2	chr1:107511422-107525600	Yellow	Purple	OK	0	954.327	inf	#NAME?	5e-05	0.00379421	yes
Smap1	Smap1	Smap1	chr1:23761925-23922289	Red	Purple	OK	0	56.1121	inf	#NAME?	5e-05	0.00379421	yes
Smarcd2	Smarcd2	Smarcd2	chr11:106263170-106272972	Yellow	Purple	OK	66.3136	0	#NAME?	#NAME?	5e-05	0.00379421	yes
Smc2	Smc2	Smc2	chr4:52439248-52488259	Green	Purple	OK	75.1983	4.14257	-4.1821	-2.30019	0.00055	0.0263713	yes
Snhg1	Snhg1	Snhg1	chr19:8723486-8726326	Yellow	Purple	OK	0	89.1472	inf	#NAME?	5e-05	0.00379421	yes
Snrpb2	Snrpb2	Snrpb2	chr2:143063068-143072052	Red	Purple	OK	0	131.126	inf	#NAME?	5e-05	0.00379421	yes
Sox9	Sox9	Sox9	chr11:112782209-112787757	Green	Purple	OK	35.2369	145.702	2.04786	1.91942	0.0001	0.00685224	yes
Spata24	Spata24	Spata24	chr18:35656688-35662186	Red	Purple	OK	60.0809	0	#NAME?	#NAME?	5e-05	0.00379421	yes
Spc25	Spc25	Spc25	chr2:69193894-69206190	Red	Purple	OK	0	62.227	inf	#NAME?	5e-05	0.00379421	yes
Spc25	Spc25	Spc25	chr2:69193894-69206190	Yellow	Purple	OK	0	62.227	inf	#NAME?	5e-05	0.00379421	yes
Taf1d	Taf1d	Taf1d	chr9:15283336-15357788	Red	Purple	OK	0	111.46	inf	#NAME?	5e-05	0.00379421	yes
Tars	Tars	Tars	chr15:11383662-11399658	Yellow	Purple	OK	0	75.4274	inf	#NAME?	5e-05	0.00379421	yes
Tfpi	Tfpi	Tfpi	chr2:84432859-84476775	Red	Purple	OK	0	55.1202	inf	#NAME?	5e-05	0.00379421	yes
Tfrc	Tfrc	Tfrc	chr16:32608895-32632794	Blue	Purple	OK	10.7959	97.3449	3.17262	2.05	0.0008	0.0363644	yes
Tgif1	Tgif1	Tgif1	chr17:70844204-70853532	Yellow	Purple	OK	0	71.4371	inf	#NAME?	5e-05	0.00379421	yes
Timm8b	Timm8b	Timm8b	chr9:50603900-50625000	Yellow	Purple	OK	0	94.9457	inf	#NAME?	5e-05	0.00379421	yes
Timp3	Timp3	Timp3	chr10:86048745-86498896	Yellow	Purple	OK	52.1321	1038.01	4.3155	4.1584	5e-05	0.00379421	yes
Tipin	Tipin	Tipin	chr9:64281606-64304792	Green	Purple	OK	269.847	55.4419	-2.28309	-1.90432	0.0005	0.0243554	yes
Tmem29	Tmem29	Tmem29	chrX:150397772-150459150	Yellow	Purple	OK	0	64.7253	inf	#NAME?	5e-05	0.00379421	yes
Tmem85	Tmem85	Tmem85	chr2:112266313-112368027	Red	Purple	OK	0	129.228	inf	#NAME?	5e-05	0.00379421	yes
Trappc2	Trappc2	Trappc2	chrX:166440824-166452543	Red	Purple	OK	0	111.468	inf	#NAME?	5e-05	0.00379421	yes
Tubb2a	Tubb2a	Tubb2a	chr13:34074279-34078008	Red	Purple	OK	0	94.3841	inf	#NAME?	5e-05	0.00379421	yes
Tubb4b	Tubb4b	Tubb4b	chr2:25218744-25224702	Red	Purple	OK	0	107.203	inf	#NAME?	5e-05	0.00379421	yes
Tubb5	Tubb5	Tubb5	chr17:35833919-35838301	Green	Purple	OK	974.649	338.107	-1.5274	-1.79283	0.00035	0.0188487	yes
Ufsp2	Ufsp2	Ufsp2	chr8:45975538-45996859	Red	Purple	OK	0	74.4863	inf	#NAME?	5e-05	0.00379421	yes
Uqcrc1	Uqcrc1	Uqcrc1	chr9:108936647-108949641	Red	Purple	OK	0	130.103	inf	#NAME?	5e-05	0.00379421	yes
Uqcrh	Uqcrh	Uqcrh	chr4:116066964-116075070	Yellow	Purple	OK	0	145.831	inf	#NAME?	5e-05	0.00379421	yes
Use1	Use1	Use1	chr8:71366847-71369732	Yellow	Purple	OK	0	72.5364	inf	#NAME?	5e-05	0.00379421	yes
Utp11l	Utp11l	Utp11l	chr4:124678763-124693554	Red	Purple	OK	0	76.0584	inf	#NAME?	5e-05	0.00379421	yes
Vcl	Vcl	Vcl	chr14:20929432-21033673	Red	Purple	OK	0	112.003	inf	#NAME?	5e-05	0.00379421	yes
Vgll3	Vgll3	Vgll3	chr16:65815632-65863066	Red	Purple	OK	0	90.1141	inf	#NAME?	5e-05	0.00379421	yes
Vps4b	Vps4b	Vps4b	chr1:106770787-106796725	Red	Purple	OK	0	56.7519	inf	#NAME?	5e-05	0.00379421	yes
Wisp2	Wisp2	Wisp2	chr2:163820833-163833147	Red	Purple	OK	0	65.6189	inf	#NAME?	5e-05	0.00379421	yes
Ywhah	Ywhah	Ywhah	chr5:33018815-33027966	Yellow	Purple	OK	0	115.659	inf	#NAME?	5e-05	0.00379421	yes
Zc3h15	Zc3h15	Zc3h15	chr2:83644577-83664616	Red	Purple	OK	0	96.6741	inf	#NAME?	5e-05	0.00379421	yes
Zfand6	Zfand6	Zfand6	chr7:84615053-84679351	Red	Purple	OK	0	126.877	inf	#NAME?	5e-05	0.00379421	yes
Zfp51	Zfp51	Zfp51	chr17:21450351-21465589	Red	Purple	OK	0	49.4916	inf	#NAME?	5e-05	0.00379421	yes
Zfp51	Zfp51	Zfp51	chr17:21450351-21465589	Yellow	Purple	OK	0	49.4916	inf	#NAME?	5e-05	0.00379421	yes
Zfp825	Zfp825	Zfp825	chr13:74480056-74493950	Red	Purple	OK	0	93.3226	inf	#NAME?	5e-05	0.00379421	yes
Zfp948	Zfp948	Zfp948	chr17:21567045-21588682	Red	Purple	OK	0	197.475	inf	#NAME?	5e-05	0.00379421	yes
Zfp952	Zfp952	Zfp952	chr17:32993138-33005457	Yellow	Purple	OK	37.473	0	#NAME?	#NAME?	5e-05	0.00379421	yes
DOWN
Atad2	Atad2	Atad2	chr15:58094046-58135082	Green	Purple	OK	52.5644	6.74945	-2.96124	-1.76012	0.0002	0.0121616	yes
Akr1c18	Akr1c18	Akr1c18	chr13:4132626-4150631	Blue	Purple	OK	64.6812	0	#NAME?	#NAME?	5e-05	0.00379421	yes
Cbx5	Cbx5	Cbx5	chr15:103191545-103239816	Green	Purple	OK	94.9563	32.756	-1.53551	-1.32909	0.0003	0.0167963	yes
Ccnb1	Ccnb1	Ccnb1	chr13:100778738-100786486	Green	Purple	OK	125.378	0	#NAME?	#NAME?	5e-05	0.00379421	yes
Cdk1	Cdk1	Cdk1	chr10:69336634-69352912	Green	Purple	OK	150.632	4.3213	-5.12342	-2.68724	0.00105	0.0454769	yes
Cep55	Cep55	Cep55	chr19:38055024-38074425	Green	Purple	OK	58.2155	0	#NAME?	#NAME?	5e-05	0.00379421	yes
D030056L22Rik	D030056L22Rik	D030056L22Rik	chr19:18713235-18718428	Red	Purple	OK	103.84	0	#NAME?	#NAME?	5e-05	0.00379421	yes
Dek	Dek	Dek	chr13:47043498-47106221	Green	Purple	OK	151.78	32.2947	-2.23261	-1.59251	0.00045	0.022155	yes
Dom3z	Dom3z	Dom3z	chr17:34837018-34839186	Red	Purple	OK	58.3085	0	#NAME?	#NAME?	5e-05	0.00379421	yes
Fgfbp3	Fgfbp3	Fgfbp3	chr19:36917549-36919599	Yellow	Purple	OK	127.246	0	#NAME?	#NAME?	5e-05	0.00379421	yes
Gm16894	Gm16894	Gm16894	chr1:40076211-40125226	Red	Purple	OK	56.6615	0	#NAME?	#NAME?	5e-05	0.00379421	yes
H2afz	H2afz	H2afz	chr3:137864598-137866922	Green	Purple	OK	2026.53	552.772	-1.87426	-2.44556	5e-05	0.00379421	yes
Hat1	Hat1	Hat1	chr2:71389259-71441622	Green	Purple	OK	313.001	60.5465	-2.37005	-2.02098	0.0003	0.0167963	yes
Hells	Hells	Hells	chr19:38930989-38968277	Green	Purple	OK	139.555	26.3677	-2.40399	-1.68149	0.00025	0.014621	yes
Hmgb2	Hmgb2	Hmgb2	chr8:57511842-57515999	Green	Purple	OK	94.8513	10.4893	-3.17676	-1.8914	0.00035	0.0188487	yes
Ier3	Ier3	Ier3	chr17:35821712-35822911	Green	Purple	OK	313.078	55.7007	-2.49075	-2.06681	0.00095	0.0418365	yes
Insl3	Insl3	Insl3	chr8:71676382-71690577	Red	Purple	OK	85.7965	0	#NAME?	#NAME?	0.00035	0.0188487	yes
Kpna2	Kpna2	Kpna2	chr11:106988628-106999525	Green	Purple	OK	676.778	168.584	-2.00521	-2.20527	5e-05	0.00379421	yes
Mcm4	Mcm4	Mcm4	chr16:15623896-15637400	Green	Purple	OK	87.0154	12.6772	-2.77904	-1.92334	0.00085	0.0380717	yes
Neil1	Neil1	Neil1	chr9:57143255-57147034	Red	Purple	OK	109.707	0	#NAME?	#NAME?	5e-05	0.00379421	yes
Pbk	Pbk	Pbk	chr14:65805910-65817822	Green	Purple	OK	187.944	0	#NAME?	#NAME?	5e-05	0.00379421	yes
Pcna	Pcna	Pcna	chr2:132249285-132253180	Green	Purple	OK	396.559	89.7616	-2.14336	-1.99379	0.00035	0.0188487	yes
Pdzd8	Pdzd8	Pdzd8	chr19:59296083-59345780	Green	Purple	OK	55.4865	18.9725	-1.54823	-1.24046	0.001	0.04362	yes
Pfas	Pfas	Pfas	chr11:68985700-69008460	Green	Purple	OK	54.9275	12.7584	-2.10608	-1.77079	0.00015	0.00943356	yes
Pik3r3	Pik3r3	Pik3r3	chr4:116221913-116303056	Yellow	Purple	OK	48.5036	0	#NAME?	#NAME?	5e-05	0.00379421	yes
Prim1	Prim1	Prim1	chr10:128015214-128030030	Green	Purple	OK	87.1457	0	#NAME?	#NAME?	5e-05	0.00379421	yes
Prim1	Prim1	Prim1	chr10:128015214-128030030	Blue	Purple	OK	86.3112	0	#NAME?	#NAME?	5e-05	0.00379421	yes
Rrm1	Rrm1	Rrm1	chr7:102441694-102469771	Green	Purple	OK	81.9928	9.87021	-3.05434	-1.96326	0.0002	0.0121616	yes
Rrm2	Rrm2	Rrm2	chr12:24708253-24714146	Green	Purple	OK	886.203	147.832	-2.58368	-2.63018	5e-05	0.00379421	yes
Smarcd2	Smarcd2	Smarcd2	chr11:106263170-106272972	Yellow	Purple	OK	66.3136	0	#NAME?	#NAME?	5e-05	0.00379421	yes
Smc2	Smc2	Smc2	chr4:52439248-52488259	Green	Purple	OK	75.1983	4.14257	-4.1821	-2.30019	0.00055	0.0263713	yes
Spata24	Spata24	Spata24	chr18:35656688-35662186	Red	Purple	OK	60.0809	0	#NAME?	#NAME?	5e-05	0.00379421	yes
Tipin	Tipin	Tipin	chr9:64281606-64304792	Green	Purple	OK	269.847	55.4419	-2.28309	-1.90432	0.0005	0.0243554	yes
Tubb5	Tubb5	Tubb5	chr17:35833919-35838301	Green	Purple	OK	974.649	338.107	-1.5274	-1.79283	0.00035	0.0188487	yes
Zfp952	Zfp952	Zfp952	chr17:32993138-33005457	Yellow	Purple	OK	37.473	0	#NAME?	#NAME?	5e-05	0.00379421	yes
UP
Emp1	Emp1	Emp1	chr6:135362930-135383173	Green	Purple	OK	70.8155	216.833	1.61445	1.38791	0.001	0.04362	yes
Sox9	Sox9	Sox9	chr11:112782209-112787757	Green	Purple	OK	35.2369	145.702	2.04786	1.91942	0.0001	0.00685224	yes
Lpp	Lpp	Lpp	chr16:24392555-24992578	Blue	Purple	OK	21.4922	80.9991	1.91409	1.73721	0.00015	0.00943356	yes
Mir690	Mir690	Mir690	chr16:28160097-28753202	Blue	Purple	OK	0	259.935	inf	#NAME?	0.0012	0.0499701	yes
Tfrc	Tfrc	Tfrc	chr16:32608895-32632794	Blue	Purple	OK	10.7959	97.3449	3.17262	2.05	0.0008	0.0363644	yes
1810013L24Rik	1810013L24Rik	1810013L24Rik	chr16:8830099-8858924	Red	Purple	OK	0	100.781	inf	#NAME?	5e-05	0.00379421	yes
2310009A05Rik	2310009A05Rik	2310009A05Rik	chr9:73039717-73042775	Red	Purple	OK	0	110.811	inf	#NAME?	5e-05	0.00379421	yes
Adk	Adk	Adk	chr14:21052573-21448569	Red	Purple	OK	0	69.215	inf	#NAME?	5e-05	0.00379421	yes
Adm	Adm	Adm	chr7:110627668-110629819	Red	Purple	OK	0	143.427	inf	#NAME?	5e-05	0.00379421	yes
Ap3s1	Ap3s1	Ap3s1	chr18:46741916-46790826	Red	Purple	OK	0	147.598	inf	#NAME?	5e-05	0.00379421	yes
BC028528	BC028528	BC028528	chr3:95871521-95891930	Red	Purple	OK	0	90.4451	inf	#NAME?	5e-05	0.00379421	yes
Bcap29	Bcap29	Bcap29	chr12:31595353-31634658	Red	Purple	OK	0	61.616	inf	#NAME?	5e-05	0.00379421	yes
Cept1	Cept1	Cept1	chr3:106502259-106547761	Red	Purple	OK	0	66.6318	inf	#NAME?	5e-05	0.00379421	yes
Chchd2	Chchd2	Chchd2	chr5:129881160-129887470	Red	Purple	OK	0	198.119	inf	#NAME?	5e-05	0.00379421	yes
Chmp2b	Chmp2b	Chmp2b	chr16:65539132-65562697	Red	Purple	OK	0	71.6318	inf	#NAME?	5e-05	0.00379421	yes
Commd6	Commd6	Commd6	chr14:101633765-101640471	Red	Purple	OK	0	88.2046	inf	#NAME?	5e-05	0.00379421	yes
Crip2	Crip2	Crip2	chr12:113140235-113145506	Red	Purple	OK	0	90.653	inf	#NAME?	5e-05	0.00379421	yes
Cxcl12	Cxcl12	Cxcl12	chr6:117168534-117181368	Red	Purple	OK	0	131.788	inf	#NAME?	5e-05	0.00379421	yes
Dpm1	Dpm1	Dpm1	chr2:168209047-168230379	Red	Purple	OK	0	59.013	inf	#NAME?	5e-05	0.00379421	yes
Exosc9	Exosc9	Exosc9	chr3:36552605-36571996	Red	Purple	OK	0	62.7765	inf	#NAME?	5e-05	0.00379421	yes
Fam45a	Fam45a	Fam45a	chr19:60811569-60836229	Red	Purple	OK	0	71.7933	inf	#NAME?	5e-05	0.00379421	yes
Fdps	Fdps	Fdps	chr3:89093587-89101967	Red	Purple	OK	0	73.6377	inf	#NAME?	5e-05	0.00379421	yes
Fgfr1op2	Fgfr1op2	Fgfr1op2	chr6:146577910-146599198	Red	Purple	OK	0	64.8229	inf	#NAME?	5e-05	0.00379421	yes
Glrx3	Glrx3	Glrx3	chr7:137437647-137468594	Red	Purple	OK	0	108.652	inf	#NAME?	5e-05	0.00379421	yes
Gmps	Gmps	Gmps	chr3:63976142-64019078	Red	Purple	OK	0	181.907	inf	#NAME?	5e-05	0.00379421	yes
Gng10	Gng10	Gng10	chr4:59035155-59041899	Red	Purple	OK	0	117.349	inf	#NAME?	5e-05	0.00379421	yes
Gps1	Gps1	Gps1	chr11:120784271-120789102	Red	Purple	OK	0	71.557	inf	#NAME?	5e-05	0.00379421	yes
Haus3	Haus3	Haus3	chr5:34007199-34169448	Red	Purple	OK	0	62.798	inf	#NAME?	5e-05	0.00379421	yes
Hbp1	Hbp1	Hbp1	chr12:31654868-31950535	Red	Purple	OK	0	75.301	inf	#NAME?	5e-05	0.00379421	yes
Hmgn3	Hmgn3	Hmgn3	chr9:83109941-83146607	Red	Purple	OK	0	84.9057	inf	#NAME?	5e-05	0.00379421	yes
Hs6st2	Hs6st2	Hs6st2	chrX:51387211-51681602	Red	Purple	OK	0	74.6446	inf	#NAME?	5e-05	0.00379421	yes
Ifi27l2a	Ifi27l2a	Ifi27l2a	chr12:103442166-103443680	Red	Purple	OK	0	229.279	inf	#NAME?	5e-05	0.00379421	yes
Igbp1	Igbp1	Igbp1	chrX:100494290-100516125	Red	Purple	OK	0	66.9974	inf	#NAME?	5e-05	0.00379421	yes
Mier3	Mier3	Mier3	chr13:111686177-111718594	Red	Purple	OK	0	88.4673	inf	#NAME?	5e-05	0.00379421	yes
Mir690	Mir690	Mir690	chr16:28160097-28753202	Red	Purple	OK	0	259.935	inf	#NAME?	0.00035	0.0188487	yes
Ndufab1	Ndufab1	Ndufab1	chr7:122088043-122101848	Red	Purple	OK	0	94.1049	inf	#NAME?	5e-05	0.00379421	yes
Ola1	Ola1	Ola1	chr2:73092800-73214447	Red	Purple	OK	0	65.873	inf	#NAME?	5e-05	0.00379421	yes
Pam16	Pam16	Pam16	chr16:4616465-4624946	Red	Purple	OK	0	106.815	inf	#NAME?	5e-05	0.00379421	yes
Pja1	Pja1	Pja1	chrX:99465733-99470735	Red	Purple	OK	0	117.023	inf	#NAME?	5e-05	0.00379421	yes
Ppic	Ppic	Ppic	chr18:53406340-53418007	Red	Purple	OK	0	73.4926	inf	#NAME?	5e-05	0.00379421	yes
Prdx4	Prdx4	Prdx4	chrX:155323919-155338454	Red	Purple	OK	0	110.701	inf	#NAME?	5e-05	0.00379421	yes
Prl2c3	Prl2c3,Prl2c4	Prl2c3,Prl2c4	chr13:12790817-12800079	Red	Purple	OK	0	241.822	inf	#NAME?	5e-05	0.00379421	yes
Psmc3	Psmc3	Psmc3	chr2:91054015-91059438	Red	Purple	OK	0	100.41	inf	#NAME?	5e-05	0.00379421	yes
Psmd6	Psmd6	Psmd6	chr14:14112184-14120904	Red	Purple	OK	0	151.092	inf	#NAME?	5e-05	0.00379421	yes
Ptx3	Ptx3	Ptx3	chr3:66054825-66296819	Red	Purple	OK	0	61.506	inf	#NAME?	5e-05	0.00379421	yes
Rasl11a	Rasl11a	Rasl11a	chr5:146845070-146847726	Red	Purple	OK	0	82.9159	inf	#NAME?	5e-05	0.00379421	yes
Rbm7	Rbm7	Rbm7	chr9:48488696-48495330	Red	Purple	OK	0	47.4241	inf	#NAME?	5e-05	0.00379421	yes
Rbms1	Rbms1	Rbms1	chr2:60751952-60963204	Red	Purple	OK	0	60.4462	inf	#NAME?	5e-05	0.00379421	yes
Rnh1	Rnh1	Rnh1	chr7:141160325-141172851	Red	Purple	OK	0	85.1342	inf	#NAME?	5e-05	0.00379421	yes
Schip1	Schip1	Schip1	chr3:67892219-68626482	Red	Purple	OK	0	68.9571	inf	#NAME?	5e-05	0.00379421	yes
Sec11c	Sec11c	Sec11c	chr18:65800577-65817657	Red	Purple	OK	0	145.005	inf	#NAME?	5e-05	0.00379421	yes
Smap1	Smap1	Smap1	chr1:23761925-23922289	Red	Purple	OK	0	56.1121	inf	#NAME?	5e-05	0.00379421	yes
Snrpb2	Snrpb2	Snrpb2	chr2:143063068-143072052	Red	Purple	OK	0	131.126	inf	#NAME?	5e-05	0.00379421	yes
Spc25	Spc25	Spc25	chr2:69193894-69206190	Red	Purple	OK	0	62.227	inf	#NAME?	5e-05	0.00379421	yes
Taf1d	Taf1d	Taf1d	chr9:15283336-15357788	Red	Purple	OK	0	111.46	inf	#NAME?	5e-05	0.00379421	yes
Tfpi	Tfpi	Tfpi	chr2:84432859-84476775	Red	Purple	OK	0	55.1202	inf	#NAME?	5e-05	0.00379421	yes
Tmem85	Tmem85	Tmem85	chr2:112266313-112368027	Red	Purple	OK	0	129.228	inf	#NAME?	5e-05	0.00379421	yes
Trappc2	Trappc2	Trappc2	chrX:166440824-166452543	Red	Purple	OK	0	111.468	inf	#NAME?	5e-05	0.00379421	yes
Tubb2a	Tubb2a	Tubb2a	chr13:34074279-34078008	Red	Purple	OK	0	94.3841	inf	#NAME?	5e-05	0.00379421	yes
Tubb4b	Tubb4b	Tubb4b	chr2:25218744-25224702	Red	Purple	OK	0	107.203	inf	#NAME?	5e-05	0.00379421	yes
Ufsp2	Ufsp2	Ufsp2	chr8:45975538-45996859	Red	Purple	OK	0	74.4863	inf	#NAME?	5e-05	0.00379421	yes
Uqcrc1	Uqcrc1	Uqcrc1	chr9:108936647-108949641	Red	Purple	OK	0	130.103	inf	#NAME?	5e-05	0.00379421	yes
Utp11l	Utp11l	Utp11l	chr4:124678763-124693554	Red	Purple	OK	0	76.0584	inf	#NAME?	5e-05	0.00379421	yes
Vcl	Vcl	Vcl	chr14:20929432-21033673	Red	Purple	OK	0	112.003	inf	#NAME?	5e-05	0.00379421	yes
Vgll3	Vgll3	Vgll3	chr16:65815632-65863066	Red	Purple	OK	0	90.1141	inf	#NAME?	5e-05	0.00379421	yes
Vps4b	Vps4b	Vps4b	chr1:106770787-106796725	Red	Purple	OK	0	56.7519	inf	#NAME?	5e-05	0.00379421	yes
Wisp2	Wisp2	Wisp2	chr2:163820833-163833147	Red	Purple	OK	0	65.6189	inf	#NAME?	5e-05	0.00379421	yes
Zc3h15	Zc3h15	Zc3h15	chr2:83644577-83664616	Red	Purple	OK	0	96.6741	inf	#NAME?	5e-05	0.00379421	yes
Zfand6	Zfand6	Zfand6	chr7:84615053-84679351	Red	Purple	OK	0	126.877	inf	#NAME?	5e-05	0.00379421	yes
Zfp51	Zfp51	Zfp51	chr17:21450351-21465589	Red	Purple	OK	0	49.4916	inf	#NAME?	5e-05	0.00379421	yes
Zfp825	Zfp825	Zfp825	chr13:74480056-74493950	Red	Purple	OK	0	93.3226	inf	#NAME?	5e-05	0.00379421	yes
Zfp948	Zfp948	Zfp948	chr17:21567045-21588682	Red	Purple	OK	0	197.475	inf	#NAME?	5e-05	0.00379421	yes
1700029F09Rik	1700029F09Rik	1700029F09Rik	chr1:44086616-44102388	Yellow	Purple	OK	0	156.406	inf	#NAME?	5e-05	0.00379421	yes
2310009A05Rik	2310009A05Rik	2310009A05Rik	chr9:73039717-73042775	Yellow	Purple	OK	0	110.811	inf	#NAME?	5e-05	0.00379421	yes
Abhd11	Abhd11	Abhd11	chr5:135009151-135013157	Yellow	Purple	OK	0	75.1095	inf	#NAME?	5e-05	0.00379421	yes
Adss	Adss	Adss	chr1:177763177-177796509	Yellow	Purple	OK	0	59.3724	inf	#NAME?	5e-05	0.00379421	yes
Aprt	Aprt	Aprt	chr8:122574636-122576907	Yellow	Purple	OK	0	138.342	inf	#NAME?	5e-05	0.00379421	yes
BC013529	BC013529	BC013529	chr10:7767946-7780917	Yellow	Purple	OK	0	73.8359	inf	#NAME?	5e-05	0.00379421	yes
BC028528	BC028528	BC028528	chr3:95871521-95891930	Yellow	Purple	OK	0	90.4451	inf	#NAME?	5e-05	0.00379421	yes
Bola2	Bola2	Bola2	chr7:126695999-126696693	Yellow	Purple	OK	0	227.637	inf	#NAME?	5e-05	0.00379421	yes
Cav1	Cav1	Cav1	chr6:17306334-17341328	Yellow	Purple	OK	0	100.581	inf	#NAME?	5e-05	0.00379421	yes
Cks2	Cks2	Cks2	chr13:51645231-51650662	Yellow	Purple	OK	0	142.611	inf	#NAME?	5e-05	0.00379421	yes
Cmpk1	Cmpk1	Cmpk1	chr4:114960612-114987228	Yellow	Purple	OK	0	75.3985	inf	#NAME?	5e-05	0.00379421	yes
Cyb5r1	Cyb5r1	Cyb5r1	chr1:134405989-134411738	Yellow	Purple	OK	0	65.6091	inf	#NAME?	5e-05	0.00379421	yes
Cyr61	Cyr61	Cyr61	chr3:145646970-145649985	Yellow	Purple	OK	0	108.513	inf	#NAME?	5e-05	0.00379421	yes
Erdr1	Erdr1	Erdr1	chrY:90785441-90816465	Yellow	Purple	OK	0	276.454	inf	#NAME?	5e-05	0.00379421	yes
F3	F3	F3	chr3:121723536-121735052	Yellow	Purple	OK	0	131.34	inf	#NAME?	5e-05	0.00379421	yes
Fabp5	Fabp5	Fabp5	chr3:10012605-10016610	Yellow	Purple	OK	0	90.2824	inf	#NAME?	5e-05	0.00379421	yes
Gars	Gars	Gars	chr6:55038000-55079504	Yellow	Purple	OK	0	66.6376	inf	#NAME?	5e-05	0.00379421	yes
Haus3	Haus3	Haus3	chr5:34007199-34169448	Yellow	Purple	OK	0	62.798	inf	#NAME?	5e-05	0.00379421	yes
Ifi27l2a	Ifi27l2a	Ifi27l2a	chr12:103442166-103443680	Yellow	Purple	OK	0	229.279	inf	#NAME?	5e-05	0.00379421	yes
Ltv1	Ltv1	Ltv1	chr10:13178637-13193137	Yellow	Purple	OK	0	67.0948	inf	#NAME?	5e-05	0.00379421	yes
Magoh	Magoh	Magoh	chr4:107879812-107887398	Yellow	Purple	OK	0	121.214	inf	#NAME?	5e-05	0.00379421	yes
Mcpt8	Mcpt8	Mcpt8	chr14:56082163-56085197	Yellow	Purple	OK	0	318.959	inf	#NAME?	5e-05	0.00379421	yes
Mettl10	Mettl10	Mettl10	chr7:132827460-132852647	Yellow	Purple	OK	0	80.5818	inf	#NAME?	5e-05	0.00379421	yes
Mir690	Mir690	Mir690	chr16:28160097-28753202	Yellow	Purple	OK	0	259.935	inf	#NAME?	0.00035	0.0188487	yes
Mospd1	Mospd1	Mospd1	chrX:53345020-53370492	Yellow	Purple	OK	0	139.646	inf	#NAME?	5e-05	0.00379421	yes
Mthfd2	Mthfd2	Mthfd2	chr6:83305703-83317604	Yellow	Purple	OK	0	77.9972	inf	#NAME?	5e-05	0.00379421	yes
Nt5c	Nt5c	Nt5c	chr11:115475676-115491814	Yellow	Purple	OK	0	68.6414	inf	#NAME?	5e-05	0.00379421	yes
Prl2c2	Prl2c2	Prl2c2	chr13:12996123-13005330	Yellow	Purple	OK	0	224.706	inf	#NAME?	5e-05	0.00379421	yes
Serpinb2	Serpinb2	Serpinb2	chr1:107511422-107525600	Yellow	Purple	OK	0	954.327	inf	#NAME?	5e-05	0.00379421	yes
Snhg1	Snhg1	Snhg1	chr19:8723486-8726326	Yellow	Purple	OK	0	89.1472	inf	#NAME?	5e-05	0.00379421	yes
Spc25	Spc25	Spc25	chr2:69193894-69206190	Yellow	Purple	OK	0	62.227	inf	#NAME?	5e-05	0.00379421	yes
Tars	Tars	Tars	chr15:11383662-11399658	Yellow	Purple	OK	0	75.4274	inf	#NAME?	5e-05	0.00379421	yes
Tgif1	Tgif1	Tgif1	chr17:70844204-70853532	Yellow	Purple	OK	0	71.4371	inf	#NAME?	5e-05	0.00379421	yes
Timm8b	Timm8b	Timm8b	chr9:50603900-50625000	Yellow	Purple	OK	0	94.9457	inf	#NAME?	5e-05	0.00379421	yes
Timp3	Timp3	Timp3	chr10:86048745-86498896	Yellow	Purple	OK	52.1321	1038.01	4.3155	4.1584	5e-05	0.00379421	yes
Tmem29	Tmem29	Tmem29	chrX:150397772-150459150	Yellow	Purple	OK	0	64.7253	inf	#NAME?	5e-05	0.00379421	yes
Uqcrh	Uqcrh	Uqcrh	chr4:116066964-116075070	Yellow	Purple	OK	0	145.831	inf	#NAME?	5e-05	0.00379421	yes
Use1	Use1	Use1	chr8:71366847-71369732	Yellow	Purple	OK	0	72.5364	inf	#NAME?	5e-05	0.00379421	yes
Ywhah	Ywhah	Ywhah	chr5:33018815-33027966	Yellow	Purple	OK	0	115.659	inf	#NAME?	5e-05	0.00379421	yes
Zfp51	Zfp51	Zfp51	chr17:21450351-21465589	Yellow	Purple	OK	0	49.4916	inf	#NAME?	5e-05	0.00379421	yes

## Sheet: Red Cluster Sig Genes
Red
test_id	gene_id	gene	locus	sample_1	sample_2	status	value_1	value_2	log2(fold_change)	test_stat	p_value	q_value	significant
1700029F09Rik	1700029F09Rik	1700029F09Rik	chr1:44086616-44102388	Red	Yellow	OK	92.1611	0	#NAME?	#NAME?	0.0004	0.0205759	yes
1810013L24Rik	1810013L24Rik	1810013L24Rik	chr16:8830099-8858924	Blue	Red	OK	66.6732	0	#NAME?	#NAME?	5e-05	0.00379421	yes
1810013L24Rik	1810013L24Rik	1810013L24Rik	chr16:8830099-8858924	Green	Red	OK	69.5459	0	#NAME?	#NAME?	5e-05	0.00379421	yes
1810013L24Rik	1810013L24Rik	1810013L24Rik	chr16:8830099-8858924	Red	Purple	OK	0	100.781	inf	#NAME?	5e-05	0.00379421	yes
1810013L24Rik	1810013L24Rik	1810013L24Rik	chr16:8830099-8858924	Red	Yellow	OK	0	35.6978	inf	#NAME?	5e-05	0.00379421	yes
2010002N04Rik	2010002N04Rik	2010002N04Rik	chr18:60474190-60501983	Red	Yellow	OK	0	109.576	inf	#NAME?	0.00045	0.022155	yes
2010106G01Rik	2010106G01Rik	2010106G01Rik	chr2:126890394-126933235	Red	Yellow	OK	0	42.2941	inf	#NAME?	5e-05	0.00379421	yes
2310004I24Rik	2310004I24Rik	2310004I24Rik	chr11:67037879-67052618	Red	Yellow	OK	0	90.4853	inf	#NAME?	0.00025	0.014621	yes
2310009A05Rik	2310009A05Rik	2310009A05Rik	chr9:73039717-73042775	Red	Purple	OK	0	110.811	inf	#NAME?	5e-05	0.00379421	yes
2400003C14Rik	2400003C14Rik	2400003C14Rik	chr8:109614516-109693294	Red	Yellow	OK	127.44	0	#NAME?	#NAME?	5e-05	0.00379421	yes
2810004N23Rik	2810004N23Rik	2810004N23Rik	chr8:124839354-124863029	Red	Yellow	OK	174.932	0	#NAME?	#NAME?	0.0004	0.0205759	yes
3110043O21Rik	3110043O21Rik	3110043O21Rik	chr4:35191281-35225880	Red	Yellow	OK	0	49.0186	inf	#NAME?	5e-05	0.00379421	yes
4833439L19Rik	4833439L19Rik	4833439L19Rik	chr13:54503804-54565382	Red	Yellow	OK	0	71.6423	inf	#NAME?	5e-05	0.00379421	yes
4833442J19Rik	4833442J19Rik	4833442J19Rik	chr6:149141512-149151170	Red	Yellow	OK	0	78.8033	inf	#NAME?	5e-05	0.00379421	yes
5033411D12Rik	5033411D12Rik	5033411D12Rik	chr13:16857474-17694765	Red	Yellow	OK	0	70.3911	inf	#NAME?	0.00045	0.022155	yes
8430410K20Rik	8430410K20Rik	8430410K20Rik	chr9:4383536-4386869	Red	Yellow	OK	0	88.1756	inf	#NAME?	5e-05	0.00379421	yes
Abcf2	Abcf2	Abcf2	chr5:24565340-24577467	Red	Yellow	OK	100.132	0	#NAME?	#NAME?	0.00045	0.022155	yes
Adal	Adal	Adal	chr2:121142140-121156678	Red	Yellow	OK	0	42.3676	inf	#NAME?	0.00065	0.030373	yes
Adipor1	Adipor1	Adipor1	chr1:134415466-134432341	Red	Yellow	OK	97.7882	0	#NAME?	#NAME?	0.0003	0.0167963	yes
Adk	Adk	Adk	chr14:21052573-21448569	Blue	Red	OK	101.231	0	#NAME?	#NAME?	0.00035	0.0188487	yes
Adk	Adk	Adk	chr14:21052573-21448569	Green	Red	OK	103.896	0	#NAME?	#NAME?	0.00025	0.014621	yes
Adk	Adk	Adk	chr14:21052573-21448569	Red	Purple	OK	0	69.215	inf	#NAME?	5e-05	0.00379421	yes
Adm	Adm	Adm	chr7:110627668-110629819	Red	Purple	OK	0	143.427	inf	#NAME?	5e-05	0.00379421	yes
Agpat5	Agpat5	Agpat5	chr8:18846278-18884413	Red	Yellow	OK	0	46.6067	inf	#NAME?	5e-05	0.00379421	yes
Akr1c14	Akr1c14	Akr1c14	chr13:4059590-4090422	Blue	Red	OK	0	65.118	inf	#NAME?	5e-05	0.00379421	yes
Akr1c14	Akr1c14	Akr1c14	chr13:4059590-4090422	Red	Yellow	OK	65.118	0	#NAME?	#NAME?	0.00015	0.00943356	yes
Ammecr1	Ammecr1	Ammecr1	chrX:142853473-142966728	Red	Yellow	OK	63.4811	0	#NAME?	#NAME?	5e-05	0.00379421	yes
Ap3s1	Ap3s1	Ap3s1	chr18:46741916-46790826	Red	Purple	OK	0	147.598	inf	#NAME?	5e-05	0.00379421	yes
Ap3s1	Ap3s1	Ap3s1	chr18:46741916-46790826	Red	Yellow	OK	0	46.9146	inf	#NAME?	0.00115	0.048216	yes
Armcx1	Armcx1	Armcx1	chrX:134717937-134721912	Red	Yellow	OK	0	60.1892	inf	#NAME?	0.0002	0.0121616	yes
Armcx3	Armcx3	Armcx3	chrX:134756567-134761456	Red	Yellow	OK	0	62.7586	inf	#NAME?	5e-05	0.00379421	yes
Atg5	Atg5	Atg5	chr10:44268357-44364291	Green	Red	OK	57.2943	0	#NAME?	#NAME?	0.00095	0.0418365	yes
AU041133	AU041133	AU041133	chr10:82128012-82153065	Red	Yellow	OK	0	42.1301	inf	#NAME?	5e-05	0.00379421	yes
BC016495	BC016495	BC016495	chr19:18632015-18652184	Red	Yellow	OK	0	41.4353	inf	#NAME?	0.00045	0.022155	yes
BC028528	BC028528	BC028528	chr3:95871521-95891930	Red	Purple	OK	0	90.4451	inf	#NAME?	5e-05	0.00379421	yes
Bcap29	Bcap29	Bcap29	chr12:31595353-31634658	Red	Purple	OK	0	61.616	inf	#NAME?	5e-05	0.00379421	yes
Bcap29	Bcap29	Bcap29	chr12:31595353-31634658	Red	Yellow	OK	0	68.6536	inf	#NAME?	0.0001	0.00685224	yes
Birc5	Birc5	Birc5	chr11:117849236-117855743	Green	Red	OK	176.64	0	#NAME?	#NAME?	0.0011	0.0470872	yes
Bmi1	Bmi1	Bmi1	chr2:18677017-18686629	Red	Yellow	OK	0	32.394	inf	#NAME?	5e-05	0.00379421	yes
Bpnt1	Bpnt1	Bpnt1	chr1:185332158-185357769	Red	Yellow	OK	92.4168	0	#NAME?	#NAME?	0.00015	0.00943356	yes
Ccdc109b	Ccdc109b	Ccdc109b	chr3:129914959-129970206	Red	Yellow	OK	0	248.972	inf	#NAME?	5e-05	0.00379421	yes
Ccdc77	Ccdc77	Ccdc77	chr6:120324321-120444574	Red	Yellow	OK	0	106.088	inf	#NAME?	0.00085	0.0380717	yes
Ccnb1	Ccnb1	Ccnb1	chr13:100778738-100786486	Green	Red	OK	125.378	0	#NAME?	#NAME?	5e-05	0.00379421	yes
Cd274	Cd274	Cd274	chr19:29367437-29388094	Red	Yellow	OK	0	45.3487	inf	#NAME?	0.00025	0.014621	yes
Cenpi	Cenpi	Cenpi	chrX:134308162-134362639	Green	Red	OK	63.282	0	#NAME?	#NAME?	0.00045	0.022155	yes
Cep55	Cep55	Cep55	chr19:38055024-38074425	Green	Red	OK	58.2155	0	#NAME?	#NAME?	0.00085	0.0380717	yes
Cept1	Cept1	Cept1	chr3:106502259-106547761	Red	Purple	OK	0	66.6318	inf	#NAME?	5e-05	0.00379421	yes
Chchd2	Chchd2	Chchd2	chr5:129881160-129887470	Green	Red	OK	164.754	0	#NAME?	#NAME?	0.0012	0.0499701	yes
Chchd2	Chchd2	Chchd2	chr5:129881160-129887470	Red	Purple	OK	0	198.119	inf	#NAME?	5e-05	0.00379421	yes
Chm	Chm	Chm	chrX:113040591-113185515	Red	Yellow	OK	0	29.2598	inf	#NAME?	5e-05	0.00379421	yes
Chmp2b	Chmp2b	Chmp2b	chr16:65539132-65562697	Red	Purple	OK	0	71.6318	inf	#NAME?	5e-05	0.00379421	yes
Ckap2l	Ckap2l	Ckap2l	chr2:129268209-129297212	Green	Red	OK	62.2938	0	#NAME?	#NAME?	0.0004	0.0205759	yes
Cks2	Cks2	Cks2	chr13:51645231-51650662	Red	Yellow	OK	270.31	0	#NAME?	#NAME?	0.0007	0.0323798	yes
Cln5	Cln5	Cln5	chr14:103070215-103077630	Red	Yellow	OK	0	70.6537	inf	#NAME?	0.0001	0.00685224	yes
Cnot2	Cnot2	Cnot2	chr10:116485160-116581511	Green	Red	OK	57.8945	0	#NAME?	#NAME?	0.00035	0.0188487	yes
Commd6	Commd6	Commd6	chr14:101633765-101640471	Red	Purple	OK	0	88.2046	inf	#NAME?	5e-05	0.00379421	yes
Creb3	Creb3	Creb3	chr4:43562633-43587487	Red	Yellow	OK	0	120.961	inf	#NAME?	0.00055	0.0263713	yes
Creb3l1	Creb3l1	Creb3l1	chr2:91982327-92024170	Red	Yellow	OK	82.1883	0	#NAME?	#NAME?	0.0004	0.0205759	yes
Crem	Crem	Crem	chr18:3266353-3366863	Red	Yellow	OK	0	119.857	inf	#NAME?	5e-05	0.00379421	yes
Crhbp	Crhbp	Crhbp	chr13:95431375-95444831	Red	Yellow	OK	0	102.648	inf	#NAME?	0.00115	0.048216	yes
Crip2	Crip2	Crip2	chr12:113140235-113145506	Green	Red	OK	141.95	0	#NAME?	#NAME?	0.00035	0.0188487	yes
Crip2	Crip2	Crip2	chr12:113140235-113145506	Red	Purple	OK	0	90.653	inf	#NAME?	5e-05	0.00379421	yes
Cuedc2	Cuedc2	Cuedc2	chr19:46328183-46338660	Red	Yellow	OK	0	97.3328	inf	#NAME?	0.0004	0.0205759	yes
Cul2	Cul2	Cul2	chr18:3383224-3436700	Red	Yellow	OK	0	60.7474	inf	#NAME?	5e-05	0.00379421	yes
Cxcl12	Cxcl12	Cxcl12	chr6:117168534-117181368	Red	Purple	OK	0	131.788	inf	#NAME?	5e-05	0.00379421	yes
Cyr61	Cyr61	Cyr61	chr3:145646970-145649985	Red	Yellow	OK	285.845	0	#NAME?	#NAME?	5e-05	0.00379421	yes
D030056L22Rik	D030056L22Rik	D030056L22Rik	chr19:18713235-18718428	Red	Purple	OK	103.84	0	#NAME?	#NAME?	5e-05	0.00379421	yes
Dbnl	Dbnl	Dbnl	chr11:5788482-5800980	Red	Yellow	OK	0	145.287	inf	#NAME?	5e-05	0.00379421	yes
Dcbld1	Dcbld1	Dcbld1	chr10:52233618-52321377	Red	Yellow	OK	67.5192	0	#NAME?	#NAME?	0.00015	0.00943356	yes
Ddx52	Ddx52	Ddx52	chr11:83942089-83963086	Red	Yellow	OK	0	70.9044	inf	#NAME?	5e-05	0.00379421	yes
Dfna5	Dfna5	Dfna5	chr6:50207402-50261769	Red	Yellow	OK	120.834	0	#NAME?	#NAME?	0.00015	0.00943356	yes
Dimt1	Dimt1	Dimt1	chr13:106947128-106960224	Red	Yellow	OK	0	39.4136	inf	#NAME?	5e-05	0.00379421	yes
Dom3z	Dom3z	Dom3z	chr17:34837018-34839186	Red	Purple	OK	58.3085	0	#NAME?	#NAME?	5e-05	0.00379421	yes
Dpm1	Dpm1	Dpm1	chr2:168209047-168230379	Red	Purple	OK	0	59.013	inf	#NAME?	5e-05	0.00379421	yes
Dpm1	Dpm1	Dpm1	chr2:168209047-168230379	Red	Yellow	OK	0	72.1876	inf	#NAME?	5e-05	0.00379421	yes
Dusp1	Dusp1	Dusp1	chr17:26505590-26508472	Red	Yellow	OK	0	115.609	inf	#NAME?	0.00045	0.022155	yes
Ehbp1l1	Ehbp1l1	Ehbp1l1	chr19:5707373-5726317	Red	Yellow	OK	61.2751	0	#NAME?	#NAME?	5e-05	0.00379421	yes
Ehd2	Ehd2	Ehd2	chr7:15948986-15967535	Red	Yellow	OK	83.8235	0	#NAME?	#NAME?	0.00015	0.00943356	yes
Eif2b5	Eif2b5	Eif2b5	chr16:20498816-20509325	Red	Yellow	OK	91.6909	0	#NAME?	#NAME?	5e-05	0.00379421	yes
Erdr1	Erdr1	Erdr1	chrY:90785441-90816465	Red	Yellow	OK	753.02	0	#NAME?	#NAME?	5e-05	0.00379421	yes
Esf1	Esf1	Esf1	chr2:140119880-140170558	Red	Yellow	OK	0	55.7729	inf	#NAME?	5e-05	0.00379421	yes
Exosc9	Exosc9	Exosc9	chr3:36552605-36571996	Red	Purple	OK	0	62.7765	inf	#NAME?	5e-05	0.00379421	yes
Fam111a	Fam111a	Fam111a	chr19:12573524-12596566	Green	Red	OK	121.65	0	#NAME?	#NAME?	5e-05	0.00379421	yes
Fam26e	Fam26e	Fam26e	chr10:34037596-34109815	Red	Yellow	OK	249.953	0	#NAME?	#NAME?	5e-05	0.00379421	yes
Fam45a	Fam45a	Fam45a	chr19:60811569-60836229	Red	Purple	OK	0	71.7933	inf	#NAME?	5e-05	0.00379421	yes
Fam45a	Fam45a	Fam45a	chr19:60811569-60836229	Red	Yellow	OK	0	112.787	inf	#NAME?	5e-05	0.00379421	yes
Fbxo45	Fbxo45	Fbxo45	chr16:32230111-32247025	Red	Yellow	OK	41.4613	0	#NAME?	#NAME?	5e-05	0.00379421	yes
Fbxo8	Fbxo8	Fbxo8	chr8:56551133-56593939	Red	Yellow	OK	0	30.4245	inf	#NAME?	5e-05	0.00379421	yes
Fdps	Fdps	Fdps	chr3:89093587-89101967	Red	Purple	OK	0	73.6377	inf	#NAME?	5e-05	0.00379421	yes
Fgfbp3	Fgfbp3	Fgfbp3	chr19:36917549-36919599	Red	Yellow	OK	0	127.246	inf	#NAME?	0.00015	0.00943356	yes
Fgfr1op2	Fgfr1op2	Fgfr1op2	chr6:146577910-146599198	Red	Purple	OK	0	64.8229	inf	#NAME?	5e-05	0.00379421	yes
Figf	Figf	Figf	chrX:164373547-164402647	Red	Yellow	OK	0	161.777	inf	#NAME?	5e-05	0.00379421	yes
Foxg1	Foxg1	Foxg1	chr12:49382882-49386867	Red	Yellow	OK	74.3292	0	#NAME?	#NAME?	0.0001	0.00685224	yes
Gars	Gars	Gars	chr6:55038000-55079504	Red	Yellow	OK	64.8659	0	#NAME?	#NAME?	0.0004	0.0205759	yes
Ggh	Ggh	Ggh	chr4:20042051-20066111	Red	Yellow	OK	0	82.7657	inf	#NAME?	0.00115	0.048216	yes
Glrx3	Glrx3	Glrx3	chr7:137437647-137468594	Red	Purple	OK	0	108.652	inf	#NAME?	5e-05	0.00379421	yes
Gm16894	Gm16894	Gm16894	chr1:40076211-40125226	Red	Purple	OK	56.6615	0	#NAME?	#NAME?	5e-05	0.00379421	yes
Gm600	Gm600	Gm600	chr14:65605266-65648443	Blue	Red	OK	0	82.6153	inf	#NAME?	0.0003	0.0167963	yes
Gm600	Gm600	Gm600	chr14:65605266-65648443	Green	Red	OK	0	82.6153	inf	#NAME?	0.0003	0.0167963	yes
Gm600	Gm600	Gm600	chr14:65605266-65648443	Red	Yellow	OK	82.6153	0	#NAME?	#NAME?	0.0003	0.0167963	yes
Gmps	Gmps	Gmps	chr3:63976142-64019078	Blue	Red	OK	183.907	0	#NAME?	#NAME?	5e-05	0.00379421	yes
Gmps	Gmps	Gmps	chr3:63976142-64019078	Green	Red	OK	239.371	0	#NAME?	#NAME?	5e-05	0.00379421	yes
Gmps	Gmps	Gmps	chr3:63976142-64019078	Red	Purple	OK	0	181.907	inf	#NAME?	5e-05	0.00379421	yes
Gng10	Gng10	Gng10	chr4:59035155-59041899	Red	Purple	OK	0	117.349	inf	#NAME?	5e-05	0.00379421	yes
Got1	Got1	Got1	chr19:43499752-43524605	Red	Yellow	OK	112.741	0	#NAME?	#NAME?	0.0003	0.0167963	yes
Gps1	Gps1	Gps1	chr11:120784271-120789102	Green	Red	OK	69.0175	0	#NAME?	#NAME?	0.0011	0.0470872	yes
Gps1	Gps1	Gps1	chr11:120784271-120789102	Red	Purple	OK	0	71.557	inf	#NAME?	5e-05	0.00379421	yes
Gss	Gss	Gss	chr2:155563182-155592706	Red	Yellow	OK	64.6583	0	#NAME?	#NAME?	0.0007	0.0323798	yes
Gtf2f1	Gtf2f1	Gtf2f1	chr17:57003401-57011288	Red	Yellow	OK	0	196.819	inf	#NAME?	0.00015	0.00943356	yes
Gyg	Gyg	Gyg	chr3:20122083-20155096	Blue	Red	OK	73.6854	0	#NAME?	#NAME?	0.00085	0.0380717	yes
Haus3	Haus3	Haus3	chr5:34007199-34169448	Blue	Red	OK	152.995	0	#NAME?	#NAME?	5e-05	0.00379421	yes
Haus3	Haus3	Haus3	chr5:34007199-34169448	Green	Red	OK	159.68	0	#NAME?	#NAME?	5e-05	0.00379421	yes
Haus3	Haus3	Haus3	chr5:34007199-34169448	Red	Purple	OK	0	62.798	inf	#NAME?	5e-05	0.00379421	yes
Hbp1	Hbp1	Hbp1	chr12:31654868-31950535	Red	Purple	OK	0	75.301	inf	#NAME?	5e-05	0.00379421	yes
Hells	Hells	Hells	chr19:38930989-38968277	Red	Yellow	OK	69.4181	0	#NAME?	#NAME?	5e-05	0.00379421	yes
Hif1a	Hif1a	Hif1a	chr12:73907866-73947530	Red	Yellow	OK	0	39.9926	inf	#NAME?	5e-05	0.00379421	yes
Hmgb2	Hmgb2	Hmgb2	chr8:57511842-57515999	Green	Red	OK	94.8513	0	#NAME?	#NAME?	5e-05	0.00379421	yes
Hmgn3	Hmgn3	Hmgn3	chr9:83109941-83146607	Red	Purple	OK	0	84.9057	inf	#NAME?	5e-05	0.00379421	yes
Hs6st2	Hs6st2	Hs6st2	chrX:51387211-51681602	Blue	Red	OK	47.0216	0	#NAME?	#NAME?	5e-05	0.00379421	yes
Hs6st2	Hs6st2	Hs6st2	chrX:51387211-51681602	Green	Red	OK	52.6108	0	#NAME?	#NAME?	5e-05	0.00379421	yes
Hs6st2	Hs6st2	Hs6st2	chrX:51387211-51681602	Red	Purple	OK	0	74.6446	inf	#NAME?	5e-05	0.00379421	yes
Hsdl1	Hsdl1	Hsdl1	chr8:119561977-119575200	Red	Yellow	OK	0	196.154	inf	#NAME?	5e-05	0.00379421	yes
Ifi27l2a	Ifi27l2a	Ifi27l2a	chr12:103442166-103443680	Red	Purple	OK	0	229.279	inf	#NAME?	5e-05	0.00379421	yes
Ift80	Ift80	Ift80	chr3:68892498-69004570	Red	Yellow	OK	0	41.9073	inf	#NAME?	5e-05	0.00379421	yes
Igbp1	Igbp1	Igbp1	chrX:100494290-100516125	Red	Purple	OK	0	66.9974	inf	#NAME?	5e-05	0.00379421	yes
Il6	Il6	Il6	chr5:30013160-30019968	Red	Yellow	OK	0	131.88	inf	#NAME?	0.0001	0.00685224	yes
Ilf3	Ilf3	Ilf3	chr9:21368002-21411720	Green	Red	OK	61.0612	0	#NAME?	#NAME?	5e-05	0.00379421	yes
Insl3	Insl3	Insl3	chr8:71676382-71690577	Red	Purple	OK	85.7965	0	#NAME?	#NAME?	0.00035	0.0188487	yes
Irf5	Irf5	Irf5	chr6:29526624-29537320	Red	Yellow	OK	0	70.8281	inf	#NAME?	0.0004	0.0205759	yes
Isca1	Isca1	Isca1	chr13:59755414-59769789	Red	Yellow	OK	0	81.0301	inf	#NAME?	0.00065	0.030373	yes
Itsn2	Itsn2	Itsn2	chr12:4593007-4738383	Red	Yellow	OK	0	93.8009	inf	#NAME?	5e-05	0.00379421	yes
Jkamp	Jkamp	Jkamp	chr12:72085838-72185029	Red	Yellow	OK	57.4965	0	#NAME?	#NAME?	0.0004	0.0205759	yes
Lmcd1	Lmcd1	Lmcd1	chr6:112273757-112330423	Red	Yellow	OK	0	132.793	inf	#NAME?	0.00055	0.0263713	yes
Lrrc41	Lrrc41	Lrrc41	chr4:116075464-116123690	Red	Yellow	OK	92.2234	0	#NAME?	#NAME?	5e-05	0.00379421	yes
Lrrc57	Lrrc57	Lrrc57	chr2:120604237-120620818	Red	Yellow	OK	0	89.4137	inf	#NAME?	5e-05	0.00379421	yes
Maoa	Maoa	Maoa	chrX:16619697-16687812	Blue	Red	OK	62.5698	0	#NAME?	#NAME?	5e-05	0.00379421	yes
Mcm6	Mcm6	Mcm6	chr1:128331590-128359656	Green	Red	OK	61.798	0	#NAME?	#NAME?	0.0002	0.0121616	yes
Mcpt8	Mcpt8	Mcpt8	chr14:56082163-56085197	Red	Yellow	OK	316.716	0	#NAME?	#NAME?	5e-05	0.00379421	yes
Med6	Med6	Med6	chr12:81573563-81594958	Red	Yellow	OK	0	162.445	inf	#NAME?	0.00115	0.048216	yes
Micu1	Micu1	Micu1	chr10:59702634-59864122	Red	Yellow	OK	0	103.15	inf	#NAME?	0.00025	0.014621	yes
Mier3	Mier3	Mier3	chr13:111686177-111718594	Blue	Red	OK	50.2467	0	#NAME?	#NAME?	5e-05	0.00379421	yes
Mier3	Mier3	Mier3	chr13:111686177-111718594	Green	Red	OK	65.1055	0	#NAME?	#NAME?	5e-05	0.00379421	yes
Mier3	Mier3	Mier3	chr13:111686177-111718594	Red	Purple	OK	0	88.4673	inf	#NAME?	5e-05	0.00379421	yes
Mier3	Mier3	Mier3	chr13:111686177-111718594	Red	Yellow	OK	0	126.088	inf	#NAME?	5e-05	0.00379421	yes
Mir690	Mir690	Mir690	chr16:28160097-28753202	Red	Purple	OK	0	259.935	inf	#NAME?	0.00035	0.0188487	yes
Mrpl10	Mrpl10	Mrpl10	chr11:97041585-97049213	Red	Yellow	OK	113.388	0	#NAME?	#NAME?	0.0004	0.0205759	yes
Mrps22	Mrps22	Mrps22	chr9:98588729-98601679	Red	Yellow	OK	0	107.508	inf	#NAME?	0.00045	0.022155	yes
Ms4a4d	Ms4a4d	Ms4a4d	chr19:11536848-11558466	Red	Yellow	OK	0	64.8948	inf	#NAME?	0.00045	0.022155	yes
Naa30	Naa30	Naa30	chr14:49172226-49191031	Red	Yellow	OK	0	43.9312	inf	#NAME?	5e-05	0.00379421	yes
Nde1	Nde1	Nde1	chr16:14163274-14192923	Red	Yellow	OK	0	62.8006	inf	#NAME?	0.0009	0.0400184	yes
Ndufa10	Ndufa10	Ndufa10	chr1:92439718-92473758	Red	Yellow	OK	145.062	0	#NAME?	#NAME?	0.0003	0.0167963	yes
Ndufab1	Ndufab1	Ndufab1	chr7:122088043-122101848	Red	Purple	OK	0	94.1049	inf	#NAME?	5e-05	0.00379421	yes
Ndufaf1	Ndufaf1	Ndufaf1	chr2:119655450-119662798	Red	Yellow	OK	0	137.399	inf	#NAME?	0.0001	0.00685224	yes
Neil1	Neil1	Neil1	chr9:57143255-57147034	Red	Purple	OK	109.707	0	#NAME?	#NAME?	5e-05	0.00379421	yes
Ngdn	Ngdn	Ngdn	chr14:55015453-55024137	Red	Yellow	OK	267.916	0	#NAME?	#NAME?	5e-05	0.00379421	yes
Nuf2	Nuf2	Nuf2	chr1:169497933-169531464	Green	Red	OK	108.091	0	#NAME?	#NAME?	5e-05	0.00379421	yes
Oas3	Oas3	Oas3	chr5:120753097-120777659	Red	Yellow	OK	0	31.9707	inf	#NAME?	5e-05	0.00379421	yes
Obfc1	Obfc1	Obfc1	chr19:47501047-47537020	Red	Yellow	OK	0	84.9356	inf	#NAME?	0.00045	0.022155	yes
Ola1	Ola1	Ola1	chr2:73092800-73214447	Blue	Red	OK	80.7407	0	#NAME?	#NAME?	0.00065	0.030373	yes
Ola1	Ola1	Ola1	chr2:73092800-73214447	Red	Purple	OK	0	65.873	inf	#NAME?	5e-05	0.00379421	yes
Ola1	Ola1	Ola1	chr2:73092800-73214447	Red	Yellow	OK	0	162.022	inf	#NAME?	5e-05	0.00379421	yes
Pam16	Pam16	Pam16	chr16:4616465-4624946	Red	Purple	OK	0	106.815	inf	#NAME?	5e-05	0.00379421	yes
Pbk	Pbk	Pbk	chr14:65805910-65817822	Green	Red	OK	187.944	0	#NAME?	#NAME?	5e-05	0.00379421	yes
Phc2	Phc2	Phc2	chr4:128654701-128752881	Red	Yellow	OK	62.7894	0	#NAME?	#NAME?	0.0008	0.0363644	yes
Phyh	Phyh	Phyh	chr2:4918995-4938743	Red	Yellow	OK	0	107.168	inf	#NAME?	0.00115	0.048216	yes
Pik3r3	Pik3r3	Pik3r3	chr4:116221913-116303056	Red	Yellow	OK	0	48.5036	inf	#NAME?	5e-05	0.00379421	yes
Pitpnb	Pitpnb	Pitpnb	chr5:111330762-111388359	Green	Red	OK	64.3857	0	#NAME?	#NAME?	0.0001	0.00685224	yes
Pja1	Pja1	Pja1	chrX:99465733-99470735	Red	Purple	OK	0	117.023	inf	#NAME?	5e-05	0.00379421	yes
Pja1	Pja1	Pja1	chrX:99465733-99470735	Red	Yellow	OK	0	87.0293	inf	#NAME?	0.00015	0.00943356	yes
Pmp22	Pmp22	Pmp22	chr11:63131509-63159546	Blue	Red	OK	75.4338	0	#NAME?	#NAME?	0.00015	0.00943356	yes
Pmp22	Pmp22	Pmp22	chr11:63131509-63159546	Green	Red	OK	68.7775	0	#NAME?	#NAME?	0.0012	0.0499701	yes
Pnrc1	Pnrc1	Pnrc1	chr4:33245422-33248787	Red	Yellow	OK	0	100.969	inf	#NAME?	0.0001	0.00685224	yes
Pole2	Pole2	Pole2	chr12:69201778-69228190	Red	Yellow	OK	81.1533	0	#NAME?	#NAME?	0.0003	0.0167963	yes
Ppic	Ppic	Ppic	chr18:53406340-53418007	Red	Purple	OK	0	73.4926	inf	#NAME?	5e-05	0.00379421	yes
Ppic	Ppic	Ppic	chr18:53406340-53418007	Red	Yellow	OK	0	213.948	inf	#NAME?	0.0001	0.00685224	yes
Ppil4	Ppil4	Ppil4	chr10:7792893-7822563	Red	Yellow	OK	0	70.9302	inf	#NAME?	5e-05	0.00379421	yes
Prc1	Prc1	Prc1	chr7:80294464-80316259	Green	Red	OK	81.0539	0	#NAME?	#NAME?	0.00015	0.00943356	yes
Prdx4	Prdx4	Prdx4	chrX:155323919-155338454	Red	Purple	OK	0	110.701	inf	#NAME?	5e-05	0.00379421	yes
Prim1	Prim1	Prim1	chr10:128015214-128030030	Green	Red	OK	87.1457	0	#NAME?	#NAME?	0.00075	0.0343466	yes
Prl2c3	Prl2c3,Prl2c4	Prl2c3,Prl2c4	chr13:12790817-12800079	Red	Purple	OK	0	241.822	inf	#NAME?	5e-05	0.00379421	yes
Prmt2	Prmt2	Prmt2	chr10:76207221-76237865	Red	Yellow	OK	0	82.6528	inf	#NAME?	0.00075	0.0343466	yes
Prps1	Prps1	Prps1	chrX:140456602-140476140	Green	Red	OK	127.346	0	#NAME?	#NAME?	0.00015	0.00943356	yes
Psip1	Psip1	Psip1	chr4:83455680-83486390	Red	Yellow	OK	0	60.4621	inf	#NAME?	5e-05	0.00379421	yes
Psmc3	Psmc3	Psmc3	chr2:91054015-91059438	Blue	Red	OK	90.1606	0	#NAME?	#NAME?	0.00045	0.022155	yes
Psmc3	Psmc3	Psmc3	chr2:91054015-91059438	Green	Red	OK	111.707	0	#NAME?	#NAME?	0.00035	0.0188487	yes
Psmc3	Psmc3	Psmc3	chr2:91054015-91059438	Red	Purple	OK	0	100.41	inf	#NAME?	5e-05	0.00379421	yes
Psmc3	Psmc3	Psmc3	chr2:91054015-91059438	Red	Yellow	OK	0	141.857	inf	#NAME?	0.00115	0.048216	yes
Psmd6	Psmd6	Psmd6	chr14:14112184-14120904	Blue	Red	OK	147.868	0	#NAME?	#NAME?	0.0002	0.0121616	yes
Psmd6	Psmd6	Psmd6	chr14:14112184-14120904	Green	Red	OK	151.582	0	#NAME?	#NAME?	5e-05	0.00379421	yes
Psmd6	Psmd6	Psmd6	chr14:14112184-14120904	Red	Purple	OK	0	151.092	inf	#NAME?	5e-05	0.00379421	yes
Psmd6	Psmd6	Psmd6	chr14:14112184-14120904	Red	Yellow	OK	0	212.345	inf	#NAME?	5e-05	0.00379421	yes
Ptplad2	Ptplad2	Ptplad2	chr4:88412929-88438926	Blue	Red	OK	65.3569	0	#NAME?	#NAME?	0.0011	0.0470872	yes
Ptpn22	Ptpn22	Ptpn22	chr3:103860291-103912247	Red	Yellow	OK	64.3038	0	#NAME?	#NAME?	5e-05	0.00379421	yes
Ptx3	Ptx3	Ptx3	chr3:66054825-66296819	Red	Purple	OK	0	61.506	inf	#NAME?	5e-05	0.00379421	yes
Rasl11a	Rasl11a	Rasl11a	chr5:146845070-146847726	Red	Purple	OK	0	82.9159	inf	#NAME?	5e-05	0.00379421	yes
Rbm7	Rbm7	Rbm7	chr9:48488696-48495330	Red	Purple	OK	0	47.4241	inf	#NAME?	5e-05	0.00379421	yes
Rbms1	Rbms1	Rbms1	chr2:60751952-60963204	Blue	Red	OK	69.3335	0	#NAME?	#NAME?	0.00025	0.014621	yes
Rbms1	Rbms1	Rbms1	chr2:60751952-60963204	Green	Red	OK	55.9167	0	#NAME?	#NAME?	0.00055	0.0263713	yes
Rbms1	Rbms1	Rbms1	chr2:60751952-60963204	Red	Purple	OK	0	60.4462	inf	#NAME?	5e-05	0.00379421	yes
Rfc3	Rfc3	Rfc3	chr5:151642823-151651208	Red	Yellow	OK	177.982	0	#NAME?	#NAME?	0.00015	0.00943356	yes
Rhog	Rhog	Rhog	chr7:102239122-102250118	Red	Yellow	OK	165.643	0	#NAME?	#NAME?	0.0004	0.0205759	yes
Rnf14	Rnf14	Rnf14	chr18:38296634-38317849	Blue	Red	OK	61.3069	0	#NAME?	#NAME?	5e-05	0.00379421	yes
Rnf34	Rnf34	Rnf34	chr5:122850187-122868945	Blue	Red	OK	0	101.394	inf	#NAME?	0.0003	0.0167963	yes
Rnf34	Rnf34	Rnf34	chr5:122850187-122868945	Red	Yellow	OK	101.394	0	#NAME?	#NAME?	0.0003	0.0167963	yes
Rnh1	Rnh1	Rnh1	chr7:141160325-141172851	Green	Red	OK	86.4148	0	#NAME?	#NAME?	0.0009	0.0400184	yes
Rnh1	Rnh1	Rnh1	chr7:141160325-141172851	Red	Purple	OK	0	85.1342	inf	#NAME?	5e-05	0.00379421	yes
Rnpc3	Rnpc3	Rnpc3	chr3:113605066-113630149	Red	Yellow	OK	64.5116	0	#NAME?	#NAME?	0.00025	0.014621	yes
Rpap2	Rpap2	Rpap2	chr5:107534710-107661838	Red	Yellow	OK	55.4925	0	#NAME?	#NAME?	0.00035	0.0188487	yes
Rrp9	Rrp9	Rrp9	chr9:106477308-106485415	Red	Yellow	OK	145.006	0	#NAME?	#NAME?	0.0007	0.0323798	yes
Schip1	Schip1	Schip1	chr3:67892219-68626482	Red	Purple	OK	0	68.9571	inf	#NAME?	5e-05	0.00379421	yes
Sec11c	Sec11c	Sec11c	chr18:65800577-65817657	Red	Purple	OK	0	145.005	inf	#NAME?	5e-05	0.00379421	yes
Sec22b	Sec22b	Sec22b	chr3:97901226-97922318	Blue	Red	OK	91.2787	0	#NAME?	#NAME?	0.00015	0.00943356	yes
Serpinb2	Serpinb2	Serpinb2	chr1:107511422-107525600	Red	Yellow	OK	590.236	0	#NAME?	#NAME?	5e-05	0.00379421	yes
Sgol1	Sgol1	Sgol1	chr17:53674786-53689315	Green	Red	OK	57.8988	0	#NAME?	#NAME?	0.00025	0.014621	yes
Skap2	Skap2	Skap2	chr6:51859164-52012549	Red	Yellow	OK	0	91.5376	inf	#NAME?	0.00115	0.048216	yes
Slbp	Slbp	Slbp	chr5:33640061-33652306	Green	Red	OK	165.778	0	#NAME?	#NAME?	5e-05	0.00379421	yes
Slbp	Slbp	Slbp	chr5:33640061-33652306	Red	Yellow	OK	0	76.4918	inf	#NAME?	0.00045	0.022155	yes
Smap1	Smap1	Smap1	chr1:23761925-23922289	Red	Purple	OK	0	56.1121	inf	#NAME?	5e-05	0.00379421	yes
Smc2	Smc2	Smc2	chr4:52439248-52488259	Green	Red	OK	75.1983	0	#NAME?	#NAME?	5e-05	0.00379421	yes
Snrpb2	Snrpb2	Snrpb2	chr2:143063068-143072052	Red	Purple	OK	0	131.126	inf	#NAME?	5e-05	0.00379421	yes
Snrpb2	Snrpb2	Snrpb2	chr2:143063068-143072052	Red	Yellow	OK	0	153.634	inf	#NAME?	5e-05	0.00379421	yes
Spata24	Spata24	Spata24	chr18:35656688-35662186	Red	Purple	OK	60.0809	0	#NAME?	#NAME?	5e-05	0.00379421	yes
Spc25	Spc25	Spc25	chr2:69193894-69206190	Green	Red	OK	257.068	0	#NAME?	#NAME?	5e-05	0.00379421	yes
Spc25	Spc25	Spc25	chr2:69193894-69206190	Red	Purple	OK	0	62.227	inf	#NAME?	5e-05	0.00379421	yes
Stk38l	Stk38l	Stk38l	chr6:146724929-146778814	Green	Red	OK	72.1583	0	#NAME?	#NAME?	0.00015	0.00943356	yes
Stx12	Stx12	Stx12	chr4:132854063-132884458	Red	Yellow	OK	0	42.0194	inf	#NAME?	0.00025	0.014621	yes
Taf1d	Taf1d	Taf1d	chr9:15283336-15357788	Red	Purple	OK	0	111.46	inf	#NAME?	5e-05	0.00379421	yes
Tapt1	Tapt1	Tapt1	chr5:44175161-44226606	Red	Yellow	OK	0	57.3607	inf	#NAME?	5e-05	0.00379421	yes
Tfb2m	Tfb2m	Tfb2m	chr1:179528055-179546267	Red	Yellow	OK	74.4171	0	#NAME?	#NAME?	0.0001	0.00685224	yes
Tfpi	Tfpi	Tfpi	chr2:84432859-84476775	Red	Purple	OK	0	55.1202	inf	#NAME?	5e-05	0.00379421	yes
Tfpi	Tfpi	Tfpi	chr2:84432859-84476775	Red	Yellow	OK	0	57.1557	inf	#NAME?	0.0009	0.0400184	yes
Tgfb1i1	Tgfb1i1	Tgfb1i1	chr7:128246870-128253712	Red	Yellow	OK	0	86.8679	inf	#NAME?	0.0001	0.00685224	yes
Tgif1	Tgif1	Tgif1	chr17:70844204-70853532	Red	Yellow	OK	90.4903	0	#NAME?	#NAME?	5e-05	0.00379421	yes
Tipin	Tipin	Tipin	chr9:64281606-64304792	Red	Yellow	OK	104.682	0	#NAME?	#NAME?	0.0004	0.0205759	yes
Tmem176a	Tmem176a	Tmem176a	chr6:48841482-48845364	Red	Yellow	OK	189.653	0	#NAME?	#NAME?	0.0002	0.0121616	yes
Tmem176b	Tmem176b	Tmem176b	chr6:48833811-48841374	Red	Yellow	OK	152.903	0	#NAME?	#NAME?	5e-05	0.00379421	yes
Tmem184c	Tmem184c	Tmem184c	chr8:77595977-77610653	Red	Yellow	OK	0	57.0122	inf	#NAME?	0.0001	0.00685224	yes
Tmem19	Tmem19	Tmem19	chr10:115340739-115362262	Red	Yellow	OK	0	64.1075	inf	#NAME?	0.0001	0.00685224	yes
Tmem199	Tmem199	Tmem199	chr11:78507054-78512168	Red	Yellow	OK	0	186.453	inf	#NAME?	0.00015	0.00943356	yes
Tmem29	Tmem29	Tmem29	chrX:150397772-150459150	Red	Yellow	OK	92.0644	0	#NAME?	#NAME?	0.00105	0.0454769	yes
Tmem85	Tmem85	Tmem85	chr2:112266313-112368027	Red	Purple	OK	0	129.228	inf	#NAME?	5e-05	0.00379421	yes
Tmx2	Tmx2	Tmx2	chr2:84671316-84678047	Green	Red	OK	77.3623	0	#NAME?	#NAME?	0.0008	0.0363644	yes
Trappc2	Trappc2	Trappc2	chrX:166440824-166452543	Red	Purple	OK	0	111.468	inf	#NAME?	5e-05	0.00379421	yes
Tsc22d2	Tsc22d2	Tsc22d2	chr3:58415688-58466787	Red	Yellow	OK	0	53.3396	inf	#NAME?	5e-05	0.00379421	yes
Tspan5	Tspan5	Tspan5	chr3:138742194-138904424	Red	Yellow	OK	74.2678	0	#NAME?	#NAME?	0.00015	0.00943356	yes
Tubb2a	Tubb2a	Tubb2a	chr13:34074279-34078008	Blue	Red	OK	138.207	0	#NAME?	#NAME?	0.0004	0.0205759	yes
Tubb2a	Tubb2a	Tubb2a	chr13:34074279-34078008	Red	Purple	OK	0	94.3841	inf	#NAME?	5e-05	0.00379421	yes
Tubb4b	Tubb4b	Tubb4b	chr2:25218744-25224702	Blue	Red	OK	148.334	0	#NAME?	#NAME?	0.0001	0.00685224	yes
Tubb4b	Tubb4b	Tubb4b	chr2:25218744-25224702	Green	Red	OK	187.736	0	#NAME?	#NAME?	0.0001	0.00685224	yes
Tubb4b	Tubb4b	Tubb4b	chr2:25218744-25224702	Red	Purple	OK	0	107.203	inf	#NAME?	5e-05	0.00379421	yes
Ufsp2	Ufsp2	Ufsp2	chr8:45975538-45996859	Blue	Red	OK	95.8391	0	#NAME?	#NAME?	0.0004	0.0205759	yes
Ufsp2	Ufsp2	Ufsp2	chr8:45975538-45996859	Red	Purple	OK	0	74.4863	inf	#NAME?	5e-05	0.00379421	yes
Ufsp2	Ufsp2	Ufsp2	chr8:45975538-45996859	Red	Yellow	OK	0	76.7816	inf	#NAME?	0.00045	0.022155	yes
Upp1	Upp1	Upp1	chr11:9118007-9136170	Red	Yellow	OK	150.658	0	#NAME?	#NAME?	0.0004	0.0205759	yes
Uqcrc1	Uqcrc1	Uqcrc1	chr9:108936647-108949641	Blue	Red	OK	129.911	0	#NAME?	#NAME?	0.0005	0.0243554	yes
Uqcrc1	Uqcrc1	Uqcrc1	chr9:108936647-108949641	Green	Red	OK	205.422	0	#NAME?	#NAME?	5e-05	0.00379421	yes
Uqcrc1	Uqcrc1	Uqcrc1	chr9:108936647-108949641	Red	Purple	OK	0	130.103	inf	#NAME?	5e-05	0.00379421	yes
Uqcrc1	Uqcrc1	Uqcrc1	chr9:108936647-108949641	Red	Yellow	OK	0	238.762	inf	#NAME?	5e-05	0.00379421	yes
Utp11l	Utp11l	Utp11l	chr4:124678763-124693554	Red	Purple	OK	0	76.0584	inf	#NAME?	5e-05	0.00379421	yes
Uxt	Uxt	Uxt	chrX:20951664-20987349	Red	Yellow	OK	231.908	0	#NAME?	#NAME?	0.00065	0.030373	yes
Vcl	Vcl	Vcl	chr14:20929432-21033673	Blue	Red	OK	104.342	0	#NAME?	#NAME?	5e-05	0.00379421	yes
Vcl	Vcl	Vcl	chr14:20929432-21033673	Green	Red	OK	94.2808	0	#NAME?	#NAME?	5e-05	0.00379421	yes
Vcl	Vcl	Vcl	chr14:20929432-21033673	Red	Purple	OK	0	112.003	inf	#NAME?	5e-05	0.00379421	yes
Vcl	Vcl	Vcl	chr14:20929432-21033673	Red	Yellow	OK	0	129.318	inf	#NAME?	5e-05	0.00379421	yes
Vgll3	Vgll3	Vgll3	chr16:65815632-65863066	Blue	Red	OK	88.0722	0	#NAME?	#NAME?	5e-05	0.00379421	yes
Vgll3	Vgll3	Vgll3	chr16:65815632-65863066	Green	Red	OK	63.4099	0	#NAME?	#NAME?	0.00015	0.00943356	yes
Vgll3	Vgll3	Vgll3	chr16:65815632-65863066	Red	Purple	OK	0	90.1141	inf	#NAME?	5e-05	0.00379421	yes
Vgll3	Vgll3	Vgll3	chr16:65815632-65863066	Red	Yellow	OK	0	72.5843	inf	#NAME?	5e-05	0.00379421	yes
Vps4b	Vps4b	Vps4b	chr1:106770787-106796725	Red	Purple	OK	0	56.7519	inf	#NAME?	5e-05	0.00379421	yes
Wisp2	Wisp2	Wisp2	chr2:163820833-163833147	Red	Purple	OK	0	65.6189	inf	#NAME?	5e-05	0.00379421	yes
Wwp2	Wwp2	Wwp2	chr8:107436397-107558595	Red	Yellow	OK	0	114.83	inf	#NAME?	0.0001	0.00685224	yes
Ythdc1	Ythdc1	Ythdc1	chr5:86804489-86836657	Red	Yellow	OK	58.0816	0	#NAME?	#NAME?	0.00015	0.00943356	yes
Ywhah	Ywhah	Ywhah	chr5:33018815-33027966	Red	Yellow	OK	85.6625	0	#NAME?	#NAME?	0.0007	0.0323798	yes
Zc3h15	Zc3h15	Zc3h15	chr2:83644577-83664616	Blue	Red	OK	83.6134	0	#NAME?	#NAME?	0.0002	0.0121616	yes
Zc3h15	Zc3h15	Zc3h15	chr2:83644577-83664616	Green	Red	OK	120.733	0	#NAME?	#NAME?	0.0001	0.00685224	yes
Zc3h15	Zc3h15	Zc3h15	chr2:83644577-83664616	Red	Purple	OK	0	96.6741	inf	#NAME?	5e-05	0.00379421	yes
Zc3h15	Zc3h15	Zc3h15	chr2:83644577-83664616	Red	Yellow	OK	0	149.625	inf	#NAME?	5e-05	0.00379421	yes
Zfand6	Zfand6	Zfand6	chr7:84615053-84679351	Green	Red	OK	91.9912	0	#NAME?	#NAME?	0.00065	0.030373	yes
Zfand6	Zfand6	Zfand6	chr7:84615053-84679351	Red	Purple	OK	0	126.877	inf	#NAME?	5e-05	0.00379421	yes
Zfand6	Zfand6	Zfand6	chr7:84615053-84679351	Red	Yellow	OK	0	51.0955	inf	#NAME?	0.00065	0.030373	yes
Zfp259	Zfp259	Zfp259	chr9:46273063-46282642	Red	Yellow	OK	0	73.6344	inf	#NAME?	0.0001	0.00685224	yes
Zfp260	Zfp260	Zfp260	chr7:30095075-30107614	Red	Yellow	OK	0	35.7013	inf	#NAME?	5e-05	0.00379421	yes
Zfp35	Zfp35	Zfp35	chr18:23989633-24005371	Red	Yellow	OK	0	38.8933	inf	#NAME?	0.0001	0.00685224	yes
Zfp51	Zfp51	Zfp51	chr17:21450351-21465589	Blue	Red	OK	77.4978	0	#NAME?	#NAME?	5e-05	0.00379421	yes
Zfp51	Zfp51	Zfp51	chr17:21450351-21465589	Red	Purple	OK	0	49.4916	inf	#NAME?	5e-05	0.00379421	yes
Zfp825	Zfp825	Zfp825	chr13:74480056-74493950	Red	Purple	OK	0	93.3226	inf	#NAME?	5e-05	0.00379421	yes
Zfp825	Zfp825	Zfp825	chr13:74480056-74493950	Red	Yellow	OK	0	72.2421	inf	#NAME?	5e-05	0.00379421	yes
Zfp948	Zfp948	Zfp948	chr17:21567045-21588682	Blue	Red	OK	129.459	0	#NAME?	#NAME?	0.0001	0.00685224	yes
Zfp948	Zfp948	Zfp948	chr17:21567045-21588682	Green	Red	OK	316.004	0	#NAME?	#NAME?	5e-05	0.00379421	yes
Zfp948	Zfp948	Zfp948	chr17:21567045-21588682	Red	Purple	OK	0	197.475	inf	#NAME?	5e-05	0.00379421	yes
Zfp948	Zfp948	Zfp948	chr17:21567045-21588682	Red	Yellow	OK	0	57.7013	inf	#NAME?	5e-05	0.00379421	yes
Zfp952	Zfp952	Zfp952	chr17:32993138-33005457	Red	Yellow	OK	0	37.473	inf	#NAME?	0.0001	0.00685224	yes
Zufsp	Zufsp	Zufsp	chr10:33926935-33951212	Red	Yellow	OK	0	69.1354	inf	#NAME?	5e-05	0.00379421	yes
DOWN
1810013L24Rik	1810013L24Rik	1810013L24Rik	chr16:8830099-8858924	Red	Yellow	OK	0	35.6978	inf	#NAME?	5e-05	0.00379421	yes
1810013L24Rik	2010002N04Rik	2010002N04Rik	chr18:60474190-60501983	Red	Yellow	OK	0	109.576	inf	#NAME?	0.00045	0.022155	yes
1810013L24Rik	2010106G01Rik	2010106G01Rik	chr2:126890394-126933235	Red	Yellow	OK	0	42.2941	inf	#NAME?	5e-05	0.00379421	yes
1810013L24Rik	2310004I24Rik	2310004I24Rik	chr11:67037879-67052618	Red	Yellow	OK	0	90.4853	inf	#NAME?	0.00025	0.014621	yes
2010002N04Rik	3110043O21Rik	3110043O21Rik	chr4:35191281-35225880	Red	Yellow	OK	0	49.0186	inf	#NAME?	5e-05	0.00379421	yes
2010106G01Rik	4833439L19Rik	4833439L19Rik	chr13:54503804-54565382	Red	Yellow	OK	0	71.6423	inf	#NAME?	5e-05	0.00379421	yes
2310004I24Rik	4833442J19Rik	4833442J19Rik	chr6:149141512-149151170	Red	Yellow	OK	0	78.8033	inf	#NAME?	5e-05	0.00379421	yes
2310009A05Rik	5033411D12Rik	5033411D12Rik	chr13:16857474-17694765	Red	Yellow	OK	0	70.3911	inf	#NAME?	0.00045	0.022155	yes
3110043O21Rik	8430410K20Rik	8430410K20Rik	chr9:4383536-4386869	Red	Yellow	OK	0	88.1756	inf	#NAME?	5e-05	0.00379421	yes
4833439L19Rik	AU041133	AU041133	chr10:82128012-82153065	Red	Yellow	OK	0	42.1301	inf	#NAME?	5e-05	0.00379421	yes
4833442J19Rik	Adal	Adal	chr2:121142140-121156678	Red	Yellow	OK	0	42.3676	inf	#NAME?	0.00065	0.030373	yes
5033411D12Rik	Agpat5	Agpat5	chr8:18846278-18884413	Red	Yellow	OK	0	46.6067	inf	#NAME?	5e-05	0.00379421	yes
8430410K20Rik	Ap3s1	Ap3s1	chr18:46741916-46790826	Red	Yellow	OK	0	46.9146	inf	#NAME?	0.00115	0.048216	yes
Adal	Armcx1	Armcx1	chrX:134717937-134721912	Red	Yellow	OK	0	60.1892	inf	#NAME?	0.0002	0.0121616	yes
Adk	Armcx3	Armcx3	chrX:134756567-134761456	Red	Yellow	OK	0	62.7586	inf	#NAME?	5e-05	0.00379421	yes
Adk	BC016495	BC016495	chr19:18632015-18652184	Red	Yellow	OK	0	41.4353	inf	#NAME?	0.00045	0.022155	yes
Adk	Bcap29	Bcap29	chr12:31595353-31634658	Red	Yellow	OK	0	68.6536	inf	#NAME?	0.0001	0.00685224	yes
Adm	Bmi1	Bmi1	chr2:18677017-18686629	Red	Yellow	OK	0	32.394	inf	#NAME?	5e-05	0.00379421	yes
Agpat5	Ccdc109b	Ccdc109b	chr3:129914959-129970206	Red	Yellow	OK	0	248.972	inf	#NAME?	5e-05	0.00379421	yes
Ap3s1	Ccdc77	Ccdc77	chr6:120324321-120444574	Red	Yellow	OK	0	106.088	inf	#NAME?	0.00085	0.0380717	yes
Ap3s1	Cd274	Cd274	chr19:29367437-29388094	Red	Yellow	OK	0	45.3487	inf	#NAME?	0.00025	0.014621	yes
Armcx1	Chm	Chm	chrX:113040591-113185515	Red	Yellow	OK	0	29.2598	inf	#NAME?	5e-05	0.00379421	yes
Armcx3	Cln5	Cln5	chr14:103070215-103077630	Red	Yellow	OK	0	70.6537	inf	#NAME?	0.0001	0.00685224	yes
Atg5	Creb3	Creb3	chr4:43562633-43587487	Red	Yellow	OK	0	120.961	inf	#NAME?	0.00055	0.0263713	yes
AU041133	Crem	Crem	chr18:3266353-3366863	Red	Yellow	OK	0	119.857	inf	#NAME?	5e-05	0.00379421	yes
BC016495	Crhbp	Crhbp	chr13:95431375-95444831	Red	Yellow	OK	0	102.648	inf	#NAME?	0.00115	0.048216	yes
BC028528	Cuedc2	Cuedc2	chr19:46328183-46338660	Red	Yellow	OK	0	97.3328	inf	#NAME?	0.0004	0.0205759	yes
Bcap29	Cul2	Cul2	chr18:3383224-3436700	Red	Yellow	OK	0	60.7474	inf	#NAME?	5e-05	0.00379421	yes
Bcap29	Dbnl	Dbnl	chr11:5788482-5800980	Red	Yellow	OK	0	145.287	inf	#NAME?	5e-05	0.00379421	yes
Birc5	Ddx52	Ddx52	chr11:83942089-83963086	Red	Yellow	OK	0	70.9044	inf	#NAME?	5e-05	0.00379421	yes
Bmi1	Dimt1	Dimt1	chr13:106947128-106960224	Red	Yellow	OK	0	39.4136	inf	#NAME?	5e-05	0.00379421	yes
Ccdc109b	Dpm1	Dpm1	chr2:168209047-168230379	Red	Yellow	OK	0	72.1876	inf	#NAME?	5e-05	0.00379421	yes
Ccdc77	Dusp1	Dusp1	chr17:26505590-26508472	Red	Yellow	OK	0	115.609	inf	#NAME?	0.00045	0.022155	yes
Ccnb1	Esf1	Esf1	chr2:140119880-140170558	Red	Yellow	OK	0	55.7729	inf	#NAME?	5e-05	0.00379421	yes
Cd274	Fam45a	Fam45a	chr19:60811569-60836229	Red	Yellow	OK	0	112.787	inf	#NAME?	5e-05	0.00379421	yes
Cenpi	Fbxo8	Fbxo8	chr8:56551133-56593939	Red	Yellow	OK	0	30.4245	inf	#NAME?	5e-05	0.00379421	yes
Cep55	Fgfbp3	Fgfbp3	chr19:36917549-36919599	Red	Yellow	OK	0	127.246	inf	#NAME?	0.00015	0.00943356	yes
Cept1	Figf	Figf	chrX:164373547-164402647	Red	Yellow	OK	0	161.777	inf	#NAME?	5e-05	0.00379421	yes
Chchd2	Ggh	Ggh	chr4:20042051-20066111	Red	Yellow	OK	0	82.7657	inf	#NAME?	0.00115	0.048216	yes
Chchd2	Gtf2f1	Gtf2f1	chr17:57003401-57011288	Red	Yellow	OK	0	196.819	inf	#NAME?	0.00015	0.00943356	yes
Chm	Hif1a	Hif1a	chr12:73907866-73947530	Red	Yellow	OK	0	39.9926	inf	#NAME?	5e-05	0.00379421	yes
Chmp2b	Hsdl1	Hsdl1	chr8:119561977-119575200	Red	Yellow	OK	0	196.154	inf	#NAME?	5e-05	0.00379421	yes
Ckap2l	Ift80	Ift80	chr3:68892498-69004570	Red	Yellow	OK	0	41.9073	inf	#NAME?	5e-05	0.00379421	yes
Cln5	Il6	Il6	chr5:30013160-30019968	Red	Yellow	OK	0	131.88	inf	#NAME?	0.0001	0.00685224	yes
Cnot2	Irf5	Irf5	chr6:29526624-29537320	Red	Yellow	OK	0	70.8281	inf	#NAME?	0.0004	0.0205759	yes
Commd6	Isca1	Isca1	chr13:59755414-59769789	Red	Yellow	OK	0	81.0301	inf	#NAME?	0.00065	0.030373	yes
Creb3	Itsn2	Itsn2	chr12:4593007-4738383	Red	Yellow	OK	0	93.8009	inf	#NAME?	5e-05	0.00379421	yes
Crem	Lmcd1	Lmcd1	chr6:112273757-112330423	Red	Yellow	OK	0	132.793	inf	#NAME?	0.00055	0.0263713	yes
Crhbp	Lrrc57	Lrrc57	chr2:120604237-120620818	Red	Yellow	OK	0	89.4137	inf	#NAME?	5e-05	0.00379421	yes
Crip2	Med6	Med6	chr12:81573563-81594958	Red	Yellow	OK	0	162.445	inf	#NAME?	0.00115	0.048216	yes
Crip2	Micu1	Micu1	chr10:59702634-59864122	Red	Yellow	OK	0	103.15	inf	#NAME?	0.00025	0.014621	yes
Cuedc2	Mier3	Mier3	chr13:111686177-111718594	Red	Yellow	OK	0	126.088	inf	#NAME?	5e-05	0.00379421	yes
Cul2	Mrps22	Mrps22	chr9:98588729-98601679	Red	Yellow	OK	0	107.508	inf	#NAME?	0.00045	0.022155	yes
Cxcl12	Ms4a4d	Ms4a4d	chr19:11536848-11558466	Red	Yellow	OK	0	64.8948	inf	#NAME?	0.00045	0.022155	yes
Dbnl	Naa30	Naa30	chr14:49172226-49191031	Red	Yellow	OK	0	43.9312	inf	#NAME?	5e-05	0.00379421	yes
Ddx52	Nde1	Nde1	chr16:14163274-14192923	Red	Yellow	OK	0	62.8006	inf	#NAME?	0.0009	0.0400184	yes
Dimt1	Ndufaf1	Ndufaf1	chr2:119655450-119662798	Red	Yellow	OK	0	137.399	inf	#NAME?	0.0001	0.00685224	yes
Dpm1	Oas3	Oas3	chr5:120753097-120777659	Red	Yellow	OK	0	31.9707	inf	#NAME?	5e-05	0.00379421	yes
Dpm1	Obfc1	Obfc1	chr19:47501047-47537020	Red	Yellow	OK	0	84.9356	inf	#NAME?	0.00045	0.022155	yes
Dusp1	Ola1	Ola1	chr2:73092800-73214447	Red	Yellow	OK	0	162.022	inf	#NAME?	5e-05	0.00379421	yes
Esf1	Phyh	Phyh	chr2:4918995-4938743	Red	Yellow	OK	0	107.168	inf	#NAME?	0.00115	0.048216	yes
Exosc9	Pik3r3	Pik3r3	chr4:116221913-116303056	Red	Yellow	OK	0	48.5036	inf	#NAME?	5e-05	0.00379421	yes
Fam111a	Pja1	Pja1	chrX:99465733-99470735	Red	Yellow	OK	0	87.0293	inf	#NAME?	0.00015	0.00943356	yes
Fam45a	Pnrc1	Pnrc1	chr4:33245422-33248787	Red	Yellow	OK	0	100.969	inf	#NAME?	0.0001	0.00685224	yes
Fam45a	Ppic	Ppic	chr18:53406340-53418007	Red	Yellow	OK	0	213.948	inf	#NAME?	0.0001	0.00685224	yes
Fbxo8	Ppil4	Ppil4	chr10:7792893-7822563	Red	Yellow	OK	0	70.9302	inf	#NAME?	5e-05	0.00379421	yes
Fdps	Prmt2	Prmt2	chr10:76207221-76237865	Red	Yellow	OK	0	82.6528	inf	#NAME?	0.00075	0.0343466	yes
Fgfbp3	Psip1	Psip1	chr4:83455680-83486390	Red	Yellow	OK	0	60.4621	inf	#NAME?	5e-05	0.00379421	yes
Fgfr1op2	Psmc3	Psmc3	chr2:91054015-91059438	Red	Yellow	OK	0	141.857	inf	#NAME?	0.00115	0.048216	yes
Figf	Psmd6	Psmd6	chr14:14112184-14120904	Red	Yellow	OK	0	212.345	inf	#NAME?	5e-05	0.00379421	yes
Ggh	Skap2	Skap2	chr6:51859164-52012549	Red	Yellow	OK	0	91.5376	inf	#NAME?	0.00115	0.048216	yes
Glrx3	Slbp	Slbp	chr5:33640061-33652306	Red	Yellow	OK	0	76.4918	inf	#NAME?	0.00045	0.022155	yes
Gmps	Snrpb2	Snrpb2	chr2:143063068-143072052	Red	Yellow	OK	0	153.634	inf	#NAME?	5e-05	0.00379421	yes
Gmps	Stx12	Stx12	chr4:132854063-132884458	Red	Yellow	OK	0	42.0194	inf	#NAME?	0.00025	0.014621	yes
Gmps	Tapt1	Tapt1	chr5:44175161-44226606	Red	Yellow	OK	0	57.3607	inf	#NAME?	5e-05	0.00379421	yes
Gng10	Tfpi	Tfpi	chr2:84432859-84476775	Red	Yellow	OK	0	57.1557	inf	#NAME?	0.0009	0.0400184	yes
Gps1	Tgfb1i1	Tgfb1i1	chr7:128246870-128253712	Red	Yellow	OK	0	86.8679	inf	#NAME?	0.0001	0.00685224	yes
Gps1	Tmem184c	Tmem184c	chr8:77595977-77610653	Red	Yellow	OK	0	57.0122	inf	#NAME?	0.0001	0.00685224	yes
Gtf2f1	Tmem19	Tmem19	chr10:115340739-115362262	Red	Yellow	OK	0	64.1075	inf	#NAME?	0.0001	0.00685224	yes
Gyg	Tmem199	Tmem199	chr11:78507054-78512168	Red	Yellow	OK	0	186.453	inf	#NAME?	0.00015	0.00943356	yes
Haus3	Tsc22d2	Tsc22d2	chr3:58415688-58466787	Red	Yellow	OK	0	53.3396	inf	#NAME?	5e-05	0.00379421	yes
Haus3	Ufsp2	Ufsp2	chr8:45975538-45996859	Red	Yellow	OK	0	76.7816	inf	#NAME?	0.00045	0.022155	yes
Haus3	Uqcrc1	Uqcrc1	chr9:108936647-108949641	Red	Yellow	OK	0	238.762	inf	#NAME?	5e-05	0.00379421	yes
Hbp1	Vcl	Vcl	chr14:20929432-21033673	Red	Yellow	OK	0	129.318	inf	#NAME?	5e-05	0.00379421	yes
Hif1a	Vgll3	Vgll3	chr16:65815632-65863066	Red	Yellow	OK	0	72.5843	inf	#NAME?	5e-05	0.00379421	yes
Hmgb2	Wwp2	Wwp2	chr8:107436397-107558595	Red	Yellow	OK	0	114.83	inf	#NAME?	0.0001	0.00685224	yes
Hmgn3	Zc3h15	Zc3h15	chr2:83644577-83664616	Red	Yellow	OK	0	149.625	inf	#NAME?	5e-05	0.00379421	yes
Hs6st2	Zfand6	Zfand6	chr7:84615053-84679351	Red	Yellow	OK	0	51.0955	inf	#NAME?	0.00065	0.030373	yes
Hs6st2	Zfp259	Zfp259	chr9:46273063-46282642	Red	Yellow	OK	0	73.6344	inf	#NAME?	0.0001	0.00685224	yes
Hs6st2	Zfp260	Zfp260	chr7:30095075-30107614	Red	Yellow	OK	0	35.7013	inf	#NAME?	5e-05	0.00379421	yes
Hsdl1	Zfp35	Zfp35	chr18:23989633-24005371	Red	Yellow	OK	0	38.8933	inf	#NAME?	0.0001	0.00685224	yes
Ifi27l2a	Zfp825	Zfp825	chr13:74480056-74493950	Red	Yellow	OK	0	72.2421	inf	#NAME?	5e-05	0.00379421	yes
Ift80	Zfp948	Zfp948	chr17:21567045-21588682	Red	Yellow	OK	0	57.7013	inf	#NAME?	5e-05	0.00379421	yes
Igbp1	Zfp952	Zfp952	chr17:32993138-33005457	Red	Yellow	OK	0	37.473	inf	#NAME?	0.0001	0.00685224	yes
Il6	Zufsp	Zufsp	chr10:33926935-33951212	Red	Yellow	OK	0	69.1354	inf	#NAME?	5e-05	0.00379421	yes
Ilf3	1810013L24Rik	1810013L24Rik	chr16:8830099-8858924	Red	Purple	OK	0	100.781	inf	#NAME?	5e-05	0.00379421	yes
Irf5	2310009A05Rik	2310009A05Rik	chr9:73039717-73042775	Red	Purple	OK	0	110.811	inf	#NAME?	5e-05	0.00379421	yes
Isca1	Adk	Adk	chr14:21052573-21448569	Red	Purple	OK	0	69.215	inf	#NAME?	5e-05	0.00379421	yes
Itsn2	Adm	Adm	chr7:110627668-110629819	Red	Purple	OK	0	143.427	inf	#NAME?	5e-05	0.00379421	yes
Lmcd1	Ap3s1	Ap3s1	chr18:46741916-46790826	Red	Purple	OK	0	147.598	inf	#NAME?	5e-05	0.00379421	yes
Lrrc57	BC028528	BC028528	chr3:95871521-95891930	Red	Purple	OK	0	90.4451	inf	#NAME?	5e-05	0.00379421	yes
Maoa	Bcap29	Bcap29	chr12:31595353-31634658	Red	Purple	OK	0	61.616	inf	#NAME?	5e-05	0.00379421	yes
Mcm6	Cept1	Cept1	chr3:106502259-106547761	Red	Purple	OK	0	66.6318	inf	#NAME?	5e-05	0.00379421	yes
Med6	Chchd2	Chchd2	chr5:129881160-129887470	Red	Purple	OK	0	198.119	inf	#NAME?	5e-05	0.00379421	yes
Micu1	Chmp2b	Chmp2b	chr16:65539132-65562697	Red	Purple	OK	0	71.6318	inf	#NAME?	5e-05	0.00379421	yes
Mier3	Commd6	Commd6	chr14:101633765-101640471	Red	Purple	OK	0	88.2046	inf	#NAME?	5e-05	0.00379421	yes
Mier3	Crip2	Crip2	chr12:113140235-113145506	Red	Purple	OK	0	90.653	inf	#NAME?	5e-05	0.00379421	yes
Mier3	Cxcl12	Cxcl12	chr6:117168534-117181368	Red	Purple	OK	0	131.788	inf	#NAME?	5e-05	0.00379421	yes
Mier3	Dpm1	Dpm1	chr2:168209047-168230379	Red	Purple	OK	0	59.013	inf	#NAME?	5e-05	0.00379421	yes
Mir690	Exosc9	Exosc9	chr3:36552605-36571996	Red	Purple	OK	0	62.7765	inf	#NAME?	5e-05	0.00379421	yes
Mrps22	Fam45a	Fam45a	chr19:60811569-60836229	Red	Purple	OK	0	71.7933	inf	#NAME?	5e-05	0.00379421	yes
Ms4a4d	Fdps	Fdps	chr3:89093587-89101967	Red	Purple	OK	0	73.6377	inf	#NAME?	5e-05	0.00379421	yes
Naa30	Fgfr1op2	Fgfr1op2	chr6:146577910-146599198	Red	Purple	OK	0	64.8229	inf	#NAME?	5e-05	0.00379421	yes
Nde1	Glrx3	Glrx3	chr7:137437647-137468594	Red	Purple	OK	0	108.652	inf	#NAME?	5e-05	0.00379421	yes
Ndufab1	Gmps	Gmps	chr3:63976142-64019078	Red	Purple	OK	0	181.907	inf	#NAME?	5e-05	0.00379421	yes
Ndufaf1	Gng10	Gng10	chr4:59035155-59041899	Red	Purple	OK	0	117.349	inf	#NAME?	5e-05	0.00379421	yes
Nuf2	Gps1	Gps1	chr11:120784271-120789102	Red	Purple	OK	0	71.557	inf	#NAME?	5e-05	0.00379421	yes
Oas3	Haus3	Haus3	chr5:34007199-34169448	Red	Purple	OK	0	62.798	inf	#NAME?	5e-05	0.00379421	yes
Obfc1	Hbp1	Hbp1	chr12:31654868-31950535	Red	Purple	OK	0	75.301	inf	#NAME?	5e-05	0.00379421	yes
Ola1	Hmgn3	Hmgn3	chr9:83109941-83146607	Red	Purple	OK	0	84.9057	inf	#NAME?	5e-05	0.00379421	yes
Ola1	Hs6st2	Hs6st2	chrX:51387211-51681602	Red	Purple	OK	0	74.6446	inf	#NAME?	5e-05	0.00379421	yes
Ola1	Ifi27l2a	Ifi27l2a	chr12:103442166-103443680	Red	Purple	OK	0	229.279	inf	#NAME?	5e-05	0.00379421	yes
Pam16	Igbp1	Igbp1	chrX:100494290-100516125	Red	Purple	OK	0	66.9974	inf	#NAME?	5e-05	0.00379421	yes
Pbk	Mier3	Mier3	chr13:111686177-111718594	Red	Purple	OK	0	88.4673	inf	#NAME?	5e-05	0.00379421	yes
Phyh	Mir690	Mir690	chr16:28160097-28753202	Red	Purple	OK	0	259.935	inf	#NAME?	0.00035	0.0188487	yes
Pik3r3	Ndufab1	Ndufab1	chr7:122088043-122101848	Red	Purple	OK	0	94.1049	inf	#NAME?	5e-05	0.00379421	yes
Pitpnb	Ola1	Ola1	chr2:73092800-73214447	Red	Purple	OK	0	65.873	inf	#NAME?	5e-05	0.00379421	yes
Pja1	Pam16	Pam16	chr16:4616465-4624946	Red	Purple	OK	0	106.815	inf	#NAME?	5e-05	0.00379421	yes
Pja1	Pja1	Pja1	chrX:99465733-99470735	Red	Purple	OK	0	117.023	inf	#NAME?	5e-05	0.00379421	yes
Pmp22	Ppic	Ppic	chr18:53406340-53418007	Red	Purple	OK	0	73.4926	inf	#NAME?	5e-05	0.00379421	yes
Pmp22	Prdx4	Prdx4	chrX:155323919-155338454	Red	Purple	OK	0	110.701	inf	#NAME?	5e-05	0.00379421	yes
Pnrc1	Prl2c3,Prl2c4	Prl2c3,Prl2c4	chr13:12790817-12800079	Red	Purple	OK	0	241.822	inf	#NAME?	5e-05	0.00379421	yes
Ppic	Psmc3	Psmc3	chr2:91054015-91059438	Red	Purple	OK	0	100.41	inf	#NAME?	5e-05	0.00379421	yes
Ppic	Psmd6	Psmd6	chr14:14112184-14120904	Red	Purple	OK	0	151.092	inf	#NAME?	5e-05	0.00379421	yes
Ppil4	Ptx3	Ptx3	chr3:66054825-66296819	Red	Purple	OK	0	61.506	inf	#NAME?	5e-05	0.00379421	yes
Prc1	Rasl11a	Rasl11a	chr5:146845070-146847726	Red	Purple	OK	0	82.9159	inf	#NAME?	5e-05	0.00379421	yes
Prdx4	Rbm7	Rbm7	chr9:48488696-48495330	Red	Purple	OK	0	47.4241	inf	#NAME?	5e-05	0.00379421	yes
Prim1	Rbms1	Rbms1	chr2:60751952-60963204	Red	Purple	OK	0	60.4462	inf	#NAME?	5e-05	0.00379421	yes
Prl2c3	Rnh1	Rnh1	chr7:141160325-141172851	Red	Purple	OK	0	85.1342	inf	#NAME?	5e-05	0.00379421	yes
Prmt2	Schip1	Schip1	chr3:67892219-68626482	Red	Purple	OK	0	68.9571	inf	#NAME?	5e-05	0.00379421	yes
Prps1	Sec11c	Sec11c	chr18:65800577-65817657	Red	Purple	OK	0	145.005	inf	#NAME?	5e-05	0.00379421	yes
Psip1	Smap1	Smap1	chr1:23761925-23922289	Red	Purple	OK	0	56.1121	inf	#NAME?	5e-05	0.00379421	yes
Psmc3	Snrpb2	Snrpb2	chr2:143063068-143072052	Red	Purple	OK	0	131.126	inf	#NAME?	5e-05	0.00379421	yes
Psmc3	Spc25	Spc25	chr2:69193894-69206190	Red	Purple	OK	0	62.227	inf	#NAME?	5e-05	0.00379421	yes
Psmc3	Taf1d	Taf1d	chr9:15283336-15357788	Red	Purple	OK	0	111.46	inf	#NAME?	5e-05	0.00379421	yes
Psmc3	Tfpi	Tfpi	chr2:84432859-84476775	Red	Purple	OK	0	55.1202	inf	#NAME?	5e-05	0.00379421	yes
Psmd6	Tmem85	Tmem85	chr2:112266313-112368027	Red	Purple	OK	0	129.228	inf	#NAME?	5e-05	0.00379421	yes
Psmd6	Trappc2	Trappc2	chrX:166440824-166452543	Red	Purple	OK	0	111.468	inf	#NAME?	5e-05	0.00379421	yes
Psmd6	Tubb2a	Tubb2a	chr13:34074279-34078008	Red	Purple	OK	0	94.3841	inf	#NAME?	5e-05	0.00379421	yes
Psmd6	Tubb4b	Tubb4b	chr2:25218744-25224702	Red	Purple	OK	0	107.203	inf	#NAME?	5e-05	0.00379421	yes
Ptplad2	Ufsp2	Ufsp2	chr8:45975538-45996859	Red	Purple	OK	0	74.4863	inf	#NAME?	5e-05	0.00379421	yes
Ptx3	Uqcrc1	Uqcrc1	chr9:108936647-108949641	Red	Purple	OK	0	130.103	inf	#NAME?	5e-05	0.00379421	yes
Rasl11a	Utp11l	Utp11l	chr4:124678763-124693554	Red	Purple	OK	0	76.0584	inf	#NAME?	5e-05	0.00379421	yes
Rbm7	Vcl	Vcl	chr14:20929432-21033673	Red	Purple	OK	0	112.003	inf	#NAME?	5e-05	0.00379421	yes
Rbms1	Vgll3	Vgll3	chr16:65815632-65863066	Red	Purple	OK	0	90.1141	inf	#NAME?	5e-05	0.00379421	yes
Rbms1	Vps4b	Vps4b	chr1:106770787-106796725	Red	Purple	OK	0	56.7519	inf	#NAME?	5e-05	0.00379421	yes
Rbms1	Wisp2	Wisp2	chr2:163820833-163833147	Red	Purple	OK	0	65.6189	inf	#NAME?	5e-05	0.00379421	yes
Rnf14	Zc3h15	Zc3h15	chr2:83644577-83664616	Red	Purple	OK	0	96.6741	inf	#NAME?	5e-05	0.00379421	yes
Rnh1	Zfand6	Zfand6	chr7:84615053-84679351	Red	Purple	OK	0	126.877	inf	#NAME?	5e-05	0.00379421	yes
Rnh1	Zfp51	Zfp51	chr17:21450351-21465589	Red	Purple	OK	0	49.4916	inf	#NAME?	5e-05	0.00379421	yes
Schip1	Zfp825	Zfp825	chr13:74480056-74493950	Red	Purple	OK	0	93.3226	inf	#NAME?	5e-05	0.00379421	yes
Sec11c	Zfp948	Zfp948	chr17:21567045-21588682	Red	Purple	OK	0	197.475	inf	#NAME?	5e-05	0.00379421	yes
Sec22b	1810013L24Rik	1810013L24Rik	chr16:8830099-8858924	Green	Red	OK	69.5459	0	#NAME?	#NAME?	5e-05	0.00379421	yes
Sgol1	Adk	Adk	chr14:21052573-21448569	Green	Red	OK	103.896	0	#NAME?	#NAME?	0.00025	0.014621	yes
Skap2	Atg5	Atg5	chr10:44268357-44364291	Green	Red	OK	57.2943	0	#NAME?	#NAME?	0.00095	0.0418365	yes
Slbp	Birc5	Birc5	chr11:117849236-117855743	Green	Red	OK	176.64	0	#NAME?	#NAME?	0.0011	0.0470872	yes
Slbp	Ccnb1	Ccnb1	chr13:100778738-100786486	Green	Red	OK	125.378	0	#NAME?	#NAME?	5e-05	0.00379421	yes
Smap1	Cenpi	Cenpi	chrX:134308162-134362639	Green	Red	OK	63.282	0	#NAME?	#NAME?	0.00045	0.022155	yes
Smc2	Cep55	Cep55	chr19:38055024-38074425	Green	Red	OK	58.2155	0	#NAME?	#NAME?	0.00085	0.0380717	yes
Snrpb2	Chchd2	Chchd2	chr5:129881160-129887470	Green	Red	OK	164.754	0	#NAME?	#NAME?	0.0012	0.0499701	yes
Snrpb2	Ckap2l	Ckap2l	chr2:129268209-129297212	Green	Red	OK	62.2938	0	#NAME?	#NAME?	0.0004	0.0205759	yes
Spc25	Cnot2	Cnot2	chr10:116485160-116581511	Green	Red	OK	57.8945	0	#NAME?	#NAME?	0.00035	0.0188487	yes
Spc25	Crip2	Crip2	chr12:113140235-113145506	Green	Red	OK	141.95	0	#NAME?	#NAME?	0.00035	0.0188487	yes
Stk38l	Fam111a	Fam111a	chr19:12573524-12596566	Green	Red	OK	121.65	0	#NAME?	#NAME?	5e-05	0.00379421	yes
Stx12	Gmps	Gmps	chr3:63976142-64019078	Green	Red	OK	239.371	0	#NAME?	#NAME?	5e-05	0.00379421	yes
Taf1d	Gps1	Gps1	chr11:120784271-120789102	Green	Red	OK	69.0175	0	#NAME?	#NAME?	0.0011	0.0470872	yes
Tapt1	Haus3	Haus3	chr5:34007199-34169448	Green	Red	OK	159.68	0	#NAME?	#NAME?	5e-05	0.00379421	yes
Tfpi	Hmgb2	Hmgb2	chr8:57511842-57515999	Green	Red	OK	94.8513	0	#NAME?	#NAME?	5e-05	0.00379421	yes
Tfpi	Hs6st2	Hs6st2	chrX:51387211-51681602	Green	Red	OK	52.6108	0	#NAME?	#NAME?	5e-05	0.00379421	yes
Tgfb1i1	Ilf3	Ilf3	chr9:21368002-21411720	Green	Red	OK	61.0612	0	#NAME?	#NAME?	5e-05	0.00379421	yes
Tmem184c	Mcm6	Mcm6	chr1:128331590-128359656	Green	Red	OK	61.798	0	#NAME?	#NAME?	0.0002	0.0121616	yes
Tmem19	Mier3	Mier3	chr13:111686177-111718594	Green	Red	OK	65.1055	0	#NAME?	#NAME?	5e-05	0.00379421	yes
Tmem199	Nuf2	Nuf2	chr1:169497933-169531464	Green	Red	OK	108.091	0	#NAME?	#NAME?	5e-05	0.00379421	yes
Tmem85	Pbk	Pbk	chr14:65805910-65817822	Green	Red	OK	187.944	0	#NAME?	#NAME?	5e-05	0.00379421	yes
Tmx2	Pitpnb	Pitpnb	chr5:111330762-111388359	Green	Red	OK	64.3857	0	#NAME?	#NAME?	0.0001	0.00685224	yes
Trappc2	Pmp22	Pmp22	chr11:63131509-63159546	Green	Red	OK	68.7775	0	#NAME?	#NAME?	0.0012	0.0499701	yes
Tsc22d2	Prc1	Prc1	chr7:80294464-80316259	Green	Red	OK	81.0539	0	#NAME?	#NAME?	0.00015	0.00943356	yes
Tubb2a	Prim1	Prim1	chr10:128015214-128030030	Green	Red	OK	87.1457	0	#NAME?	#NAME?	0.00075	0.0343466	yes
Tubb2a	Prps1	Prps1	chrX:140456602-140476140	Green	Red	OK	127.346	0	#NAME?	#NAME?	0.00015	0.00943356	yes
Tubb4b	Psmc3	Psmc3	chr2:91054015-91059438	Green	Red	OK	111.707	0	#NAME?	#NAME?	0.00035	0.0188487	yes
Tubb4b	Psmd6	Psmd6	chr14:14112184-14120904	Green	Red	OK	151.582	0	#NAME?	#NAME?	5e-05	0.00379421	yes
Tubb4b	Rbms1	Rbms1	chr2:60751952-60963204	Green	Red	OK	55.9167	0	#NAME?	#NAME?	0.00055	0.0263713	yes
Ufsp2	Rnh1	Rnh1	chr7:141160325-141172851	Green	Red	OK	86.4148	0	#NAME?	#NAME?	0.0009	0.0400184	yes
Ufsp2	Sgol1	Sgol1	chr17:53674786-53689315	Green	Red	OK	57.8988	0	#NAME?	#NAME?	0.00025	0.014621	yes
Ufsp2	Slbp	Slbp	chr5:33640061-33652306	Green	Red	OK	165.778	0	#NAME?	#NAME?	5e-05	0.00379421	yes
Uqcrc1	Smc2	Smc2	chr4:52439248-52488259	Green	Red	OK	75.1983	0	#NAME?	#NAME?	5e-05	0.00379421	yes
Uqcrc1	Spc25	Spc25	chr2:69193894-69206190	Green	Red	OK	257.068	0	#NAME?	#NAME?	5e-05	0.00379421	yes
Uqcrc1	Stk38l	Stk38l	chr6:146724929-146778814	Green	Red	OK	72.1583	0	#NAME?	#NAME?	0.00015	0.00943356	yes
Uqcrc1	Tmx2	Tmx2	chr2:84671316-84678047	Green	Red	OK	77.3623	0	#NAME?	#NAME?	0.0008	0.0363644	yes
Utp11l	Tubb4b	Tubb4b	chr2:25218744-25224702	Green	Red	OK	187.736	0	#NAME?	#NAME?	0.0001	0.00685224	yes
Vcl	Uqcrc1	Uqcrc1	chr9:108936647-108949641	Green	Red	OK	205.422	0	#NAME?	#NAME?	5e-05	0.00379421	yes
Vcl	Vcl	Vcl	chr14:20929432-21033673	Green	Red	OK	94.2808	0	#NAME?	#NAME?	5e-05	0.00379421	yes
Vcl	Vgll3	Vgll3	chr16:65815632-65863066	Green	Red	OK	63.4099	0	#NAME?	#NAME?	0.00015	0.00943356	yes
Vcl	Zc3h15	Zc3h15	chr2:83644577-83664616	Green	Red	OK	120.733	0	#NAME?	#NAME?	0.0001	0.00685224	yes
Vgll3	Zfand6	Zfand6	chr7:84615053-84679351	Green	Red	OK	91.9912	0	#NAME?	#NAME?	0.00065	0.030373	yes
Vgll3	Zfp948	Zfp948	chr17:21567045-21588682	Green	Red	OK	316.004	0	#NAME?	#NAME?	5e-05	0.00379421	yes
Vgll3	1810013L24Rik	1810013L24Rik	chr16:8830099-8858924	Blue	Red	OK	66.6732	0	#NAME?	#NAME?	5e-05	0.00379421	yes
Vgll3	Adk	Adk	chr14:21052573-21448569	Blue	Red	OK	101.231	0	#NAME?	#NAME?	0.00035	0.0188487	yes
Vps4b	Gmps	Gmps	chr3:63976142-64019078	Blue	Red	OK	183.907	0	#NAME?	#NAME?	5e-05	0.00379421	yes
Wisp2	Gyg	Gyg	chr3:20122083-20155096	Blue	Red	OK	73.6854	0	#NAME?	#NAME?	0.00085	0.0380717	yes
Wwp2	Haus3	Haus3	chr5:34007199-34169448	Blue	Red	OK	152.995	0	#NAME?	#NAME?	5e-05	0.00379421	yes
Zc3h15	Hs6st2	Hs6st2	chrX:51387211-51681602	Blue	Red	OK	47.0216	0	#NAME?	#NAME?	5e-05	0.00379421	yes
Zc3h15	Maoa	Maoa	chrX:16619697-16687812	Blue	Red	OK	62.5698	0	#NAME?	#NAME?	5e-05	0.00379421	yes
Zc3h15	Mier3	Mier3	chr13:111686177-111718594	Blue	Red	OK	50.2467	0	#NAME?	#NAME?	5e-05	0.00379421	yes
Zc3h15	Ola1	Ola1	chr2:73092800-73214447	Blue	Red	OK	80.7407	0	#NAME?	#NAME?	0.00065	0.030373	yes
Zfand6	Pmp22	Pmp22	chr11:63131509-63159546	Blue	Red	OK	75.4338	0	#NAME?	#NAME?	0.00015	0.00943356	yes
Zfand6	Psmc3	Psmc3	chr2:91054015-91059438	Blue	Red	OK	90.1606	0	#NAME?	#NAME?	0.00045	0.022155	yes
Zfand6	Psmd6	Psmd6	chr14:14112184-14120904	Blue	Red	OK	147.868	0	#NAME?	#NAME?	0.0002	0.0121616	yes
Zfp259	Ptplad2	Ptplad2	chr4:88412929-88438926	Blue	Red	OK	65.3569	0	#NAME?	#NAME?	0.0011	0.0470872	yes
Zfp260	Rbms1	Rbms1	chr2:60751952-60963204	Blue	Red	OK	69.3335	0	#NAME?	#NAME?	0.00025	0.014621	yes
Zfp35	Rnf14	Rnf14	chr18:38296634-38317849	Blue	Red	OK	61.3069	0	#NAME?	#NAME?	5e-05	0.00379421	yes
Zfp51	Sec22b	Sec22b	chr3:97901226-97922318	Blue	Red	OK	91.2787	0	#NAME?	#NAME?	0.00015	0.00943356	yes
Zfp51	Tubb2a	Tubb2a	chr13:34074279-34078008	Blue	Red	OK	138.207	0	#NAME?	#NAME?	0.0004	0.0205759	yes
Zfp825	Tubb4b	Tubb4b	chr2:25218744-25224702	Blue	Red	OK	148.334	0	#NAME?	#NAME?	0.0001	0.00685224	yes
Zfp825	Ufsp2	Ufsp2	chr8:45975538-45996859	Blue	Red	OK	95.8391	0	#NAME?	#NAME?	0.0004	0.0205759	yes
Zfp948	Uqcrc1	Uqcrc1	chr9:108936647-108949641	Blue	Red	OK	129.911	0	#NAME?	#NAME?	0.0005	0.0243554	yes
Zfp948	Vcl	Vcl	chr14:20929432-21033673	Blue	Red	OK	104.342	0	#NAME?	#NAME?	5e-05	0.00379421	yes
Zfp948	Vgll3	Vgll3	chr16:65815632-65863066	Blue	Red	OK	88.0722	0	#NAME?	#NAME?	5e-05	0.00379421	yes
Zfp948	Zc3h15	Zc3h15	chr2:83644577-83664616	Blue	Red	OK	83.6134	0	#NAME?	#NAME?	0.0002	0.0121616	yes
Zfp952	Zfp51	Zfp51	chr17:21450351-21465589	Blue	Red	OK	77.4978	0	#NAME?	#NAME?	5e-05	0.00379421	yes
Zufsp	Zfp948	Zfp948	chr17:21567045-21588682	Blue	Red	OK	129.459	0	#NAME?	#NAME?	0.0001	0.00685224	yes
UP
1700029F09Rik	1700029F09Rik	1700029F09Rik	chr1:44086616-44102388	Red	Yellow	OK	92.1611	0	#NAME?	#NAME?	0.0004	0.0205759	yes
2400003C14Rik	2400003C14Rik	2400003C14Rik	chr8:109614516-109693294	Red	Yellow	OK	127.44	0	#NAME?	#NAME?	5e-05	0.00379421	yes
2810004N23Rik	2810004N23Rik	2810004N23Rik	chr8:124839354-124863029	Red	Yellow	OK	174.932	0	#NAME?	#NAME?	0.0004	0.0205759	yes
Abcf2	Abcf2	Abcf2	chr5:24565340-24577467	Red	Yellow	OK	100.132	0	#NAME?	#NAME?	0.00045	0.022155	yes
Adipor1	Adipor1	Adipor1	chr1:134415466-134432341	Red	Yellow	OK	97.7882	0	#NAME?	#NAME?	0.0003	0.0167963	yes
Akr1c14	Akr1c14	Akr1c14	chr13:4059590-4090422	Red	Yellow	OK	65.118	0	#NAME?	#NAME?	0.00015	0.00943356	yes
Akr1c14	Ammecr1	Ammecr1	chrX:142853473-142966728	Red	Yellow	OK	63.4811	0	#NAME?	#NAME?	5e-05	0.00379421	yes
Ammecr1	Bpnt1	Bpnt1	chr1:185332158-185357769	Red	Yellow	OK	92.4168	0	#NAME?	#NAME?	0.00015	0.00943356	yes
Bpnt1	Cks2	Cks2	chr13:51645231-51650662	Red	Yellow	OK	270.31	0	#NAME?	#NAME?	0.0007	0.0323798	yes
Cks2	Creb3l1	Creb3l1	chr2:91982327-92024170	Red	Yellow	OK	82.1883	0	#NAME?	#NAME?	0.0004	0.0205759	yes
Creb3l1	Cyr61	Cyr61	chr3:145646970-145649985	Red	Yellow	OK	285.845	0	#NAME?	#NAME?	5e-05	0.00379421	yes
Cyr61	Dcbld1	Dcbld1	chr10:52233618-52321377	Red	Yellow	OK	67.5192	0	#NAME?	#NAME?	0.00015	0.00943356	yes
D030056L22Rik	Dfna5	Dfna5	chr6:50207402-50261769	Red	Yellow	OK	120.834	0	#NAME?	#NAME?	0.00015	0.00943356	yes
Dcbld1	Ehbp1l1	Ehbp1l1	chr19:5707373-5726317	Red	Yellow	OK	61.2751	0	#NAME?	#NAME?	5e-05	0.00379421	yes
Dfna5	Ehd2	Ehd2	chr7:15948986-15967535	Red	Yellow	OK	83.8235	0	#NAME?	#NAME?	0.00015	0.00943356	yes
Dom3z	Eif2b5	Eif2b5	chr16:20498816-20509325	Red	Yellow	OK	91.6909	0	#NAME?	#NAME?	5e-05	0.00379421	yes
Ehbp1l1	Erdr1	Erdr1	chrY:90785441-90816465	Red	Yellow	OK	753.02	0	#NAME?	#NAME?	5e-05	0.00379421	yes
Ehd2	Fam26e	Fam26e	chr10:34037596-34109815	Red	Yellow	OK	249.953	0	#NAME?	#NAME?	5e-05	0.00379421	yes
Eif2b5	Fbxo45	Fbxo45	chr16:32230111-32247025	Red	Yellow	OK	41.4613	0	#NAME?	#NAME?	5e-05	0.00379421	yes
Erdr1	Foxg1	Foxg1	chr12:49382882-49386867	Red	Yellow	OK	74.3292	0	#NAME?	#NAME?	0.0001	0.00685224	yes
Fam26e	Gars	Gars	chr6:55038000-55079504	Red	Yellow	OK	64.8659	0	#NAME?	#NAME?	0.0004	0.0205759	yes
Fbxo45	Gm600	Gm600	chr14:65605266-65648443	Red	Yellow	OK	82.6153	0	#NAME?	#NAME?	0.0003	0.0167963	yes
Foxg1	Got1	Got1	chr19:43499752-43524605	Red	Yellow	OK	112.741	0	#NAME?	#NAME?	0.0003	0.0167963	yes
Gars	Gss	Gss	chr2:155563182-155592706	Red	Yellow	OK	64.6583	0	#NAME?	#NAME?	0.0007	0.0323798	yes
Gm16894	Hells	Hells	chr19:38930989-38968277	Red	Yellow	OK	69.4181	0	#NAME?	#NAME?	5e-05	0.00379421	yes
Gm600	Jkamp	Jkamp	chr12:72085838-72185029	Red	Yellow	OK	57.4965	0	#NAME?	#NAME?	0.0004	0.0205759	yes
Gm600	Lrrc41	Lrrc41	chr4:116075464-116123690	Red	Yellow	OK	92.2234	0	#NAME?	#NAME?	5e-05	0.00379421	yes
Gm600	Mcpt8	Mcpt8	chr14:56082163-56085197	Red	Yellow	OK	316.716	0	#NAME?	#NAME?	5e-05	0.00379421	yes
Got1	Mrpl10	Mrpl10	chr11:97041585-97049213	Red	Yellow	OK	113.388	0	#NAME?	#NAME?	0.0004	0.0205759	yes
Gss	Ndufa10	Ndufa10	chr1:92439718-92473758	Red	Yellow	OK	145.062	0	#NAME?	#NAME?	0.0003	0.0167963	yes
Hells	Ngdn	Ngdn	chr14:55015453-55024137	Red	Yellow	OK	267.916	0	#NAME?	#NAME?	5e-05	0.00379421	yes
Insl3	Phc2	Phc2	chr4:128654701-128752881	Red	Yellow	OK	62.7894	0	#NAME?	#NAME?	0.0008	0.0363644	yes
Jkamp	Pole2	Pole2	chr12:69201778-69228190	Red	Yellow	OK	81.1533	0	#NAME?	#NAME?	0.0003	0.0167963	yes
Lrrc41	Ptpn22	Ptpn22	chr3:103860291-103912247	Red	Yellow	OK	64.3038	0	#NAME?	#NAME?	5e-05	0.00379421	yes
Mcpt8	Rfc3	Rfc3	chr5:151642823-151651208	Red	Yellow	OK	177.982	0	#NAME?	#NAME?	0.00015	0.00943356	yes
Mrpl10	Rhog	Rhog	chr7:102239122-102250118	Red	Yellow	OK	165.643	0	#NAME?	#NAME?	0.0004	0.0205759	yes
Ndufa10	Rnf34	Rnf34	chr5:122850187-122868945	Red	Yellow	OK	101.394	0	#NAME?	#NAME?	0.0003	0.0167963	yes
Neil1	Rnpc3	Rnpc3	chr3:113605066-113630149	Red	Yellow	OK	64.5116	0	#NAME?	#NAME?	0.00025	0.014621	yes
Ngdn	Rpap2	Rpap2	chr5:107534710-107661838	Red	Yellow	OK	55.4925	0	#NAME?	#NAME?	0.00035	0.0188487	yes
Phc2	Rrp9	Rrp9	chr9:106477308-106485415	Red	Yellow	OK	145.006	0	#NAME?	#NAME?	0.0007	0.0323798	yes
Pole2	Serpinb2	Serpinb2	chr1:107511422-107525600	Red	Yellow	OK	590.236	0	#NAME?	#NAME?	5e-05	0.00379421	yes
Ptpn22	Tfb2m	Tfb2m	chr1:179528055-179546267	Red	Yellow	OK	74.4171	0	#NAME?	#NAME?	0.0001	0.00685224	yes
Rfc3	Tgif1	Tgif1	chr17:70844204-70853532	Red	Yellow	OK	90.4903	0	#NAME?	#NAME?	5e-05	0.00379421	yes
Rhog	Tipin	Tipin	chr9:64281606-64304792	Red	Yellow	OK	104.682	0	#NAME?	#NAME?	0.0004	0.0205759	yes
Rnf34	Tmem176a	Tmem176a	chr6:48841482-48845364	Red	Yellow	OK	189.653	0	#NAME?	#NAME?	0.0002	0.0121616	yes
Rnf34	Tmem176b	Tmem176b	chr6:48833811-48841374	Red	Yellow	OK	152.903	0	#NAME?	#NAME?	5e-05	0.00379421	yes
Rnpc3	Tmem29	Tmem29	chrX:150397772-150459150	Red	Yellow	OK	92.0644	0	#NAME?	#NAME?	0.00105	0.0454769	yes
Rpap2	Tspan5	Tspan5	chr3:138742194-138904424	Red	Yellow	OK	74.2678	0	#NAME?	#NAME?	0.00015	0.00943356	yes
Rrp9	Upp1	Upp1	chr11:9118007-9136170	Red	Yellow	OK	150.658	0	#NAME?	#NAME?	0.0004	0.0205759	yes
Serpinb2	Uxt	Uxt	chrX:20951664-20987349	Red	Yellow	OK	231.908	0	#NAME?	#NAME?	0.00065	0.030373	yes
Spata24	Ythdc1	Ythdc1	chr5:86804489-86836657	Red	Yellow	OK	58.0816	0	#NAME?	#NAME?	0.00015	0.00943356	yes
Tfb2m	Ywhah	Ywhah	chr5:33018815-33027966	Red	Yellow	OK	85.6625	0	#NAME?	#NAME?	0.0007	0.0323798	yes
Tgif1	D030056L22Rik	D030056L22Rik	chr19:18713235-18718428	Red	Purple	OK	103.84	0	#NAME?	#NAME?	5e-05	0.00379421	yes
Tipin	Dom3z	Dom3z	chr17:34837018-34839186	Red	Purple	OK	58.3085	0	#NAME?	#NAME?	5e-05	0.00379421	yes
Tmem176a	Gm16894	Gm16894	chr1:40076211-40125226	Red	Purple	OK	56.6615	0	#NAME?	#NAME?	5e-05	0.00379421	yes
Tmem176b	Insl3	Insl3	chr8:71676382-71690577	Red	Purple	OK	85.7965	0	#NAME?	#NAME?	0.00035	0.0188487	yes
Tmem29	Neil1	Neil1	chr9:57143255-57147034	Red	Purple	OK	109.707	0	#NAME?	#NAME?	5e-05	0.00379421	yes
Tspan5	Spata24	Spata24	chr18:35656688-35662186	Red	Purple	OK	60.0809	0	#NAME?	#NAME?	5e-05	0.00379421	yes
Upp1	Gm600	Gm600	chr14:65605266-65648443	Green	Red	OK	0	82.6153	inf	#NAME?	0.0003	0.0167963	yes
Uxt	Akr1c14	Akr1c14	chr13:4059590-4090422	Blue	Red	OK	0	65.118	inf	#NAME?	5e-05	0.00379421	yes
Ythdc1	Gm600	Gm600	chr14:65605266-65648443	Blue	Red	OK	0	82.6153	inf	#NAME?	0.0003	0.0167963	yes
Ywhah	Rnf34	Rnf34	chr5:122850187-122868945	Blue	Red	OK	0	101.394	inf	#NAME?	0.0003	0.0167963	yes
