# Supplementary material for: Single-Cell RNA-Seq of Bone Marrow-Derived Mesenchymal Stem Cells Reveals Unique Profiles of Lineage Priming
Source: PLoS One. 2015 Sep 9;10(9):e0136199. doi: 10.1371/journal.pone.0136199 (PMC4564185; doi:10.1371/journal.pone.0136199)
Supplement: S2 Table — This file contains the SingulaR script used with the single-cell RNA-seq data to create the hierarchal clustering and principal component analysis. (XLSX) [file pone.0136199.s003.xlsx]

## Sheet: Sheet1
R version 3.1.1 (2014-07-10) -- "Sock it to Me"
Copyright (C) 2014 The R Foundation for Statistical Computing
Platform: x86_64-apple-darwin13.1.0 (64-bit)
R is free software and comes with ABSOLUTELY NO WARRANTY.
You are welcome to redistribute it under certain conditions.
Type 'license()' or 'licence()' for distribution details.
Natural language support but running in an English locale
R is a collaborative project with many contributors.
Type 'contributors()' for more information and
'citation()' on how to cite R or R packages in publications.
Type 'demo()' for some demos, 'help()' for on-line help, or
'help.start()' for an HTML browser interface to help.
Type 'q()' to quit R.
[R.app GUI 1.65 (6784) x86_64-apple-darwin13.1.0]
> firstRun ()
#installs SingulaR single-cell package during the first time using SingulaR
#Fluidigm website has detailed manual for installation and use for SingulaR
> library (fluidigmSC)
#loads SingulaR for analysis
> identifyOutliers()
#Run to create (.fso) file for each sample set of gene expression (mMSC_comparison.txt or HL1cm_controls.txt)
#set Limit of Detection (LoD) to 1 and RNA-seq for options
#confirmed there were no large outliers and saved .fso files for autoAnalysis() step
Retrieving Expression Data ...
Identifying outliers ...
No outlier was identified.
Expression data is saved.
> exp <- autoAnalysis()
#Runs the automatic analysis for single-cell RNA-seq
#Follow dialog box that appears.
#Selected samples (mMSC Comparison (outlier_analysis).fso and HL1cm_controls (outlier_analysis).fso )
#Selected sample annotated list from file (Sample_list.txt)
#Selected ‘Defined in the expression files(s)’
#Selected desired output folder
#Clicked analyze
Retrieving expression data ...
Retrieving sample annotation file ...
Retreiving gene list file ...
Finding differentially expressed genes by PCA Analysis ...
Finding differentially expressed genes by ANOVA analysis ...
Performing PCA analysis ...
Saving analysis results to output folder ...
Dislaying analysis results ...
To locate the samples of interest in the PCA Score plot, please run:
	displayPCAScore()
To locate the genes of interest in the PCA Loading plot, please run:
	displayPCALoading()
> exp <- setSampleGroupColorAndSymbols(exp)
#sets colors and symbols for sample groups
> hc <- HC (exp, dendrogram="both", color_scheme="blue_white_red", display="gene_z_score", display_sample_names=TRUE, display_gene_names=FALSE, heatmap_display=TRUE)
There are too many genes (9000) to be analyzed and it can take a long time. Do you want to continue?
1: Yes.
2: No.
Choice:
1
#created hierarchal clustering file of all 9000 genes
#set display_gene_names=FALSE since there are too many genes for one plot to be displayed
> pca <- PCA(exp)
#created hierarchal clustering file of all 9000 genes
> exp <- autoAnalysis()
#Repeat the automatic analysis for single-cell RNA-seq but for specific gene lists
#Follow dialog box that appears.
#Selected samples (mMSC Comparison (outlier_analysis).fso and HL1cm_controls (outlier_analysis).fso )
#Selected sample annotated list from file (Sample_list.txt)
#Selected ‘From file’ and uploaded desired gene list (MSC, Immunogenic, Differentiation)
#Selected desired output folder
#Clicked analyze
Retrieving expression data ...
Retrieving sample annotation file ...
Retreiving gene list file ...
Finding differentially expressed genes by PCA Analysis ...
Finding differentially expressed genes by ANOVA analysis ...
Performing PCA analysis ...
Saving analysis results to output folder ...
Dislaying analysis results ...
To locate the samples of interest in the PCA Score plot, please run:
	displayPCAScore()
To locate the genes of interest in the PCA Loading plot, please run:
	displayPCALoading()
#repeat same steps as above for setting colors and symbols, HC, PCA
> exp <- setSampleGroupColorAndSymbols(exp)
> hc <- HC (exp, dendrogram="both", color_scheme="blue_white_red", display="gene_z_score", display_sample_names=TRUE, display_gene_names=TRUE, heatmap_display=TRUE)
#set display_gene_names=TRUE since the gene list was much more manageable
> pca <- PCA(exp)
