# Supplementary material for: Single-Cell RNA-Seq of Bone Marrow-Derived Mesenchymal Stem Cells Reveals Unique Profiles of Lineage Priming
Source: PLoS One. 2015 Sep 9;10(9):e0136199. doi: 10.1371/journal.pone.0136199 (PMC4564185; doi:10.1371/journal.pone.0136199)
Supplement: S3 Table — This file contains all of the differentially expressed genes between the mMSC clusters, but organized into lists used for gene ontology on the first tab. The first tab is organized into upregulated and downregulated genes for each cluster of mMSCs. The remaining tabs contain the gene ontology and KEGG pathway enrichment analysis that was performed using DAVID informatics Resources 6.7 for upregulated or downregulated differentially expressed gene lists for mMSCs clusters as identified in the Cufflinks differential analysis. (XLSX) [file pone.0136199.s004.xlsx]

## Sheet: Genes of Fig4 GO
Figure 4
Green		Blue		Yellow		Purple		Red
UP	DOWN	UP	DOWN	UP	DOWN	UP	DOWN	UP	DOWN
1700029F09Rik	Gm600	1810013L24Rik	Akr1c14	1810013L24Rik	1700029F09Rik	1700029F09Rik	Atad2	1700029F09Rik	1810013L24Rik
1810013L24Rik	Fgfbp3	1700029F09Rik	Cbx5	2010002N04Rik	2310009A05Rik	1810013L24Rik	Akr1c18	2400003C14Rik	2010002N04Rik
Abcf2	Emp1	Abcf2	Crhbp	2010106G01Rik	2400003C14Rik	2310009A05Rik	Cbx5	2810004N23Rik	2010106G01Rik
Adk	Sox9	Adk	Fam111a	2310004I24Rik	2810004N23Rik	Abhd11	Ccnb1	Abcf2	2310004I24Rik
Atad2		Adss	Gm600	3110043O21Rik	Abcf2	Adk	Cdk1	Adipor1	2310009A05Rik
Atg5		Akr1c18	Kpna2	4833439L19Rik	Abhd11	Adm	Cep55	Akr1c14	3110043O21Rik
Birc5		Cav1	Lpp	4833442J19Rik	Adipor1	Adss	D030056L22Rik	Ammecr1	4833439L19Rik
Cav1		Creb3l1	Mir690	5033411D12Rik	Adss	Ap3s1	Dek	Bpnt1	4833442J19Rik
Cbx5		Csnk2b	Pik3r3	8430410K20Rik	Akr1c14	Aprt	Dom3z	Cks2	5033411D12Rik
Ccnb1		Cyr61	Prmt2	Adal	Ammecr1	BC013529	Fgfbp3	Creb3l1	8430410K20Rik
Cdk1		D10Wsu52e	Rnf34	Agpat5	Aprt	BC028528	Gm16894	Cyr61	Adal
Cenpi		Erdr1	Spc25	Ap3s1	BC013529	Bcap29	H2afz	D030056L22Rik	Adk
Cep55		Exoc5	Tfrc	Armcx1	BC028528	Bola2	Hat1	Dcbld1	Adm
Chchd2		Gars	Tmem184c	Armcx3	Bola2	Cav1	Hells	Dfna5	Agpat5
Ckap2l		Gmps	Tnfrsf26	AU041133	Bpnt1	Cept1	Hmgb2	Dom3z	Ap3s1
Cks2		Gyg	Zfp952	BC016495	Cav1	Chchd2	Ier3	Ehbp1l1	Armcx1
Cmpk1		Hat1		Bcap29	Ccnb1	Chmp2b	Insl3	Ehd2	Armcx3
Cnot2		Haus3		Bmi1	Cdk1	Cks2	Kpna2	Eif2b5	Atg5
Crip2		Hells		Ccdc109b	Cenpi	Cmpk1	Mcm4	Erdr1	AU041133
Cyr61		Hs6st2		Ccdc77	Cep55	Commd6	Neil1	Fam26e	BC016495
Dek		Mad2l1		Cd274	Ckap2l	Crip2	Pbk	Fbxo45	BC028528
Fam111a		Maoa		Chm	Cks2	Cxcl12	Pcna	Foxg1	Bcap29
Gars		Mcpt8		Cln5	Cmpk1	Cyb5r1	Pdzd8	Gars	Birc5
Gmps		Mier3		Creb3	Creb3l1	Cyr61	Pfas	Gm16894	Bmi1
Gps1		Mospd1		Crem	Csnk2b	Dpm1	Pik3r3	Gm600	Ccdc109b
H2afz		Ola1		Crhbp	Cyb5r1	Emp1	Prim1	Got1	Ccdc77
Hat1		Pmp22		Cuedc2	Cyr61	Erdr1	Rrm1	Gss	Ccnb1
Haus3		Prim1		Cul2	D10Wsu52e	Exosc9	Rrm2	Hells	Cd274
Hells		Psmc3		Dbnl	Dcbld1	F3	Smarcd2	Insl3	Cenpi
Hmgb2		Psmd6		Ddx52	Dfna5	Fabp5	Smc2	Jkamp	Cep55
Hs6st2		Ptplad2		Dimt1	Ehbp1l1	Fam45a	Spata24	Lrrc41	Cept1
Ier3		Rbms1		Dpm1	Ehd2	Fdps	Tipin	Mcpt8	Chchd2
Ilf3		Rnf14		Dusp1	Eif2b5	Fgfr1op2	Tubb5	Mrpl10	Chm
Kpna2		Rrm1		Esf1	Erdr1	Gars	Zfp952	Ndufa10	Chmp2b
Mad2l1		Sec22b		Fam45a	Exoc5	Glrx3		Neil1	Ckap2l
Mcm4		Serpinb2		Fbxo8	F3	Gmps		Ngdn	Cln5
Mcm6		Tgif1		Fgfbp3	Fabp5	Gng10		Phc2	Cnot2
Mcpt8		Tipin		Figf	Fam26e	Gps1		Pole2	Commd6
Mier3		Tmem29		Ggh	Fbxo45	Haus3		Ptpn22	Creb3
Mthfd2		Top2a		Gtf2f1	Foxg1	Hbp1		Rfc3	Crem
Ndufa10		Tubb2a		Hif1a	Gars	Hmgn3		Rhog	Crhbp
Nuf2		Tubb4b		Hsdl1	Gm600	Hs6st2		Rnf34	Crip2
Pbk		Ufsp2		Ift80	Got1	Ifi27l2a		Rnpc3	Cuedc2
Pcna		Uhrf1		Il6	Gss	Igbp1		Rpap2	Cul2
Pdzd8		Uqcrc1		Irf5	Hat1	Lpp		Rrp9	Cxcl12
Pfas		Vcl		Isca1	Haus3	Ltv1		Serpinb2	Dbnl
Pitpnb		Vgll3		Itsn2	Hells	Magoh		Spata24	Ddx52
Pmp22		Ywhah		Lmcd1	Ifi27l2a	Mcpt8		Tfb2m	Dimt1
Prc1		Zc3h15		Lrrc57	Jkamp	Mettl10		Tgif1	Dpm1
Prim1		Zfp51		Med6	Lrrc41	Mier3		Tipin	Dusp1
Prps1		Zfp948		Micu1	Ltv1	Mir690		Tmem176a	Esf1
Psmc3				Mier3	Mad2l1	Mospd1		Tmem176b	Exosc9
Psmd6				Mrps22	Magoh	Mthfd2		Tmem29	Fam111a
Rbms1				Ms4a4d	Mcpt8	Ndufab1		Tspan5	Fam45a
Rnh1				Naa30	Mettl10	Nt5c		Upp1	Fbxo8
Rrm2				Nde1	Mir690	Ola1		Uxt	Fdps
Serpinb2				Ndufaf1	Mospd1	Pam16		Ythdc1	Fgfbp3
Sgol1				Oas3	Mrpl10	Pja1		Ywhah	Fgfr1op2
Slbp				Obfc1	Mthfd2	Ppic			Figf
Smc2				Ola1	Ndufa10	Prdx4			Ggh
Spc25				Phyh	Ngdn	Prl2c2			Glrx3
Stk38l				Pik3r3	Nt5c	Prl2c3			Gmps
Stmn1				Pja1	Phc2	Psmc3			Gng10
Tars				Pnrc1	Pitpnb	Psmd6			Gps1
Tfrc				Ppic	Pole2	Ptx3			Gtf2f1
Tgif1				Ppil4	Prc1	Rasl11a			Gyg
Tipin				Prmt2	Prim1	Rbm7			Haus3
Tmx2				Prmt2	Prl2c2	Rbms1			Hbp1
Tnfrsf26				Psip1	Ptplad2	Rnh1			Hif1a
Top2a				Psmc3	Ptpn22	Schip1			Hmgb2
Tubb4b				Psmd6	Rfc3	Sec11c			Hmgn3
Tubb5				Skap2	Rhog	Serpinb2			Hs6st2
Uba1				Slbp	Rnf34	Smap1			Hsdl1
Uhrf1				Smarcd2	Rnpc3	Snhg1			Ifi27l2a
Uqcrc1				Snrpb2	Rpap2	Snrpb2			Ift80
Vcl				Stx12	Rrm1	Sox9			Igbp1
Vgll3				Tapt1	Rrp9	Spc25			Il6
Ywhah				Tfpi	Serpinb2	Taf1d			Ilf3
Zc3h15				Tgfb1i1	Sgol1	Tars			Irf5
Zfand6				Tmem184c	Snhg1	Tfpi			Isca1
Zfp948				Tmem19	Spc25	Tfrc			Itsn2
				Tmem199	Stmn1	Tgif1			Lmcd1
				Tsc22d2	Tars	Timm8b			Lrrc57
				Ufsp2	Tfb2m	Timp3			Maoa
				Uqcrc1	Tgif1	Tmem29			Mcm6
				Vcl	Timm8b	Tmem85			Med6
				Vgll3	Timp3	Trappc2			Micu1
				Wwp2	Tipin	Tubb2a			Mier3
				Zc3h15	Tmem176a	Tubb4b			Mir690
				Zfand6	Tmem176b	Ufsp2			Mrps22
				Zfp259	Tmem29	Uqcrc1			Ms4a4d
				Zfp260	Top2a	Uqcrh			Naa30
				Zfp35	Tspan5	Use1			Nde1
				Zfp825	Uba1	Utp11l			Ndufab1
				Zfp948	Uhrf1	Vcl			Ndufaf1
				Zfp952	Upp1	Vgll3			Nuf2
				Zufsp	Uqcrh	Vps4b			Oas3
					Use1	Wisp2			Obfc1
					Uxt	Ywhah			Ola1
					Ythdc1	Zc3h15			Pam16
					Ywhah	Zfand6			Pbk
					Zfp51	Zfp51			Phyh
						Zfp825			Pik3r3
						Zfp948			Pitpnb
									Pja1
									Pmp22
									Pnrc1
									Ppic
									Ppil4
									Prc1
									Prdx4
									Prim1
									Prl2c3
									Prmt2
									Prps1
									Psip1
									Psmc3
									Psmd6
									Ptplad2
									Ptx3
									Rasl11a
									Rbm7
									Rbms1
									Rnf14
									Rnh1
									Schip1
									Sec11c
									Sec22b
									Sgol1
									Skap2
									Slbp
									Smap1
									Smc2
									Snrpb2
									Spc25
									Stk38l
									Stx12
									Taf1d
									Tapt1
									Tfpi
									Tgfb1i1
									Tmem184c
									Tmem19
									Tmem199
									Tmem85
									Tmx2
									Trappc2
									Tsc22d2
									Tubb2a
									Tubb4b
									Ufsp2
									Uqcrc1
									Utp11l
									Vcl
									Vgll3
									Vps4b
									Wwp2
									Zc3h15
									Zfand6
									Zfp259
									Zfp260
									Zfp35
									Zfp51
									Zfp825
									Zfp948
									Zfp952
									Zufsp

## Sheet: Green
Green GO
Combining UP and DOWN	(81 up and 4 down)
Annotation Cluster 1	Enrichment Score: 8.289725590821158
Category	Term	Count	%	PValue	Genes	List Total	Pop Hits	Pop Total	Fold Enrichment	Bonferroni	Benjamini	FDR
GOTERM_BP_FAT	GO:0051301~cell division	15	18.0723	5.60051e-11	471358, 422159, 457192, 456536, 473218, 446440, 480256, 475373, 480198, 437778, 466607, 422649, 477958, 456008, 482663	67	281	13588	10.8259	4.17798e-08	4.17798e-08	8.51785e-08
GOTERM_BP_FAT	GO:0000279~M phase	15	18.0723	6.1549e-11	471358, 422159, 457192, 456536, 473218, 446440, 441405, 475373, 480198, 439328, 466607, 422649, 477958, 456008, 482663	67	283	13588	10.7494	4.59155e-08	2.29578e-08	9.36103e-08
SP_PIR_KEYWORDS	cell division	14	16.8675	9.09421e-11	471358, 457192, 422159, 456536, 473218, 446440, 480256, 475373, 480198, 466607, 422649, 477958, 456008, 482663	80	256	17854	12.2049	1.20044e-08	6.00218e-09	1.06194e-07
SP_PIR_KEYWORDS	cell cycle	17	20.4819	9.2715e-11	431658, 471358, 422159, 457192, 456536, 473218, 446440, 473492, 480256, 475373, 480198, 466607, 422649, 477958, 435502, 456008, 482663	80	447	17854	8.48764	1.22384e-08	4.07946e-09	1.08265e-07
GOTERM_CC_FAT	GO:0005694~chromosome	15	18.0723	1.46196e-10	471358, 422159, 457192, 473218, 421099, 481458, 475373, 444519, 437778, 450407, 422649, 477958, 442401, 482663, 426554	51	378	12504	9.72923	2.06136e-08	2.06136e-08	1.72712e-07
SP_PIR_KEYWORDS	mitosis	12	14.4578	3.78117e-10	471358, 422159, 457192, 475373, 480198, 477958, 422649, 456008, 456536, 482663, 473218, 446440	80	179	17854	14.9615	4.99115e-08	1.24779e-08	4.41533e-07
GOTERM_BP_FAT	GO:0007049~cell cycle	19	22.8916	4.00404e-10	431658, 471358, 422159, 457192, 456536, 473218, 446440, 473492, 441405, 480256, 475373, 480198, 439328, 466607, 435502, 422649, 477958, 456008, 482663	67	611	13588	6.30657	2.98702e-07	9.95672e-08	6.08977e-07
GOTERM_BP_FAT	GO:0022403~cell cycle phase	15	18.0723	4.31637e-10	471358, 422159, 457192, 456536, 473218, 446440, 441405, 475373, 480198, 439328, 466607, 422649, 477958, 456008, 482663	67	328	13588	9.27466	3.22001e-07	8.05003e-08	6.56479e-07
GOTERM_BP_FAT	GO:0022402~cell cycle process	16	19.2771	4.44429e-10	471358, 422159, 457192, 456536, 473218, 446440, 473492, 441405, 475373, 480198, 439328, 466607, 422649, 477958, 456008, 482663	67	393	13588	8.25673	3.31544e-07	6.63088e-08	6.75935e-07
GOTERM_BP_FAT	GO:0007067~mitosis	12	14.4578	1.64439e-09	471358, 422159, 457192, 475373, 480198, 477958, 422649, 456008, 456536, 482663, 473218, 446440	67	190	13588	12.8088	1.22672e-06	2.04453e-07	2.50097e-06
GOTERM_BP_FAT	GO:0000280~nuclear division	12	14.4578	1.64439e-09	471358, 422159, 457192, 475373, 480198, 477958, 422649, 456008, 456536, 482663, 473218, 446440	67	190	13588	12.8088	1.22672e-06	2.04453e-07	2.50097e-06
GOTERM_BP_FAT	GO:0000278~mitotic cell cycle	13	15.6627	1.79141e-09	471358, 457192, 422159, 456536, 473218, 446440, 475373, 480198, 439328, 422649, 477958, 456008, 482663	67	244	13588	10.8052	1.33639e-06	1.90914e-07	2.72457e-06
GOTERM_BP_FAT	GO:0000087~M phase of mitotic cell cycle	12	14.4578	2.04982e-09	471358, 422159, 457192, 475373, 480198, 477958, 422649, 456008, 456536, 482663, 473218, 446440	67	194	13588	12.5447	1.52916e-06	1.91146e-07	3.11758e-06
GOTERM_BP_FAT	GO:0048285~organelle fission	12	14.4578	2.41038e-09	471358, 422159, 457192, 475373, 480198, 477958, 422649, 456008, 456536, 482663, 473218, 446440	67	197	13588	12.3537	1.79815e-06	1.99794e-07	3.66597e-06
GOTERM_CC_FAT	GO:0044427~chromosomal part	12	14.4578	3.73468e-08	421099, 471358, 422159, 457192, 475373, 444519, 450407, 477958, 422649, 442401, 482663, 426554	51	318	12504	9.25194	5.26589e-06	2.63295e-06	4.41205e-05
GOTERM_CC_FAT	GO:0043232~intracellular non-membrane-bounded organelle	25	30.1205	5.28046e-08	471358, 422159, 457192, 460048, 473218, 446440, 441405, 480256, 481458, 444519, 480198, 439328, 450407, 442401, 482663, 448774, 438095, 456536, 421099, 475373, 437778, 477958, 422649, 460675, 426554	51	1919	12504	3.19407	7.44542e-06	2.48181e-06	6.23819e-05
GOTERM_CC_FAT	GO:0043228~non-membrane-bounded organelle	25	30.1205	5.28046e-08	471358, 422159, 457192, 460048, 473218, 446440, 441405, 480256, 481458, 444519, 480198, 439328, 450407, 442401, 482663, 448774, 438095, 456536, 421099, 475373, 437778, 477958, 422649, 460675, 426554	51	1919	12504	3.19407	7.44542e-06	2.48181e-06	6.23819e-05
GOTERM_CC_FAT	GO:0000775~chromosome, centromeric region	8	9.63855	2.61809e-07	471358, 422159, 457192, 450407, 477958, 422649, 442401, 482663	51	111	12504	17.6704	3.69145e-05	9.22874e-06	0.000309294
GOTERM_BP_FAT	GO:0007059~chromosome segregation	6	7.22892	1.41638e-05	471358, 422159, 457192, 437778, 422649, 482663	67	64	13588	19.0131	0.0105106	0.00105607	0.0215396
SP_PIR_KEYWORDS	coiled coil	12	14.4578	0.140725	480256, 471358, 475292, 422159, 439328, 458870, 469689, 477958, 456536, 482663, 473218, 446440	80	1732	17854	1.54625	1	0.614546	82.9843
Annotation Cluster 2	Enrichment Score: 4.661779222426845
Category	Term	Count	%	PValue	Genes	List Total	Pop Hits	Pop Total	Fold Enrichment	Bonferroni	Benjamini	FDR
GOTERM_MF_FAT	GO:0005524~ATP binding	20	24.0964	4.70417e-06	447416, 476024, 431658, 429807, 477557, 476510, 433930, 469689, 438095, 473218, 480285, 477950, 431733, 461820, 437778, 458870, 477958, 456008, 454690, 441824	58	1443	13288	3.17538	0.00071478	0.00071478	0.00563028
GOTERM_MF_FAT	GO:0032559~adenyl ribonucleotide binding	20	24.0964	5.5929e-06	447416, 476024, 431658, 429807, 477557, 476510, 433930, 469689, 438095, 473218, 480285, 477950, 431733, 461820, 437778, 458870, 477958, 456008, 454690, 441824	58	1460	13288	3.1384	0.000849762	0.000424971	0.00669395
SP_PIR_KEYWORDS	atp-binding	19	22.8916	9.87142e-06	447416, 476024, 431658, 429807, 477557, 476510, 433930, 469689, 438095, 473218, 480285, 477950, 431733, 461820, 437778, 458870, 477958, 456008, 441824	80	1287	17854	3.29474	0.00130218	0.00018613	0.0115264
GOTERM_MF_FAT	GO:0030554~adenyl nucleotide binding	20	24.0964	1.1634e-05	447416, 476024, 431658, 429807, 477557, 476510, 433930, 469689, 438095, 473218, 480285, 477950, 431733, 461820, 437778, 458870, 477958, 456008, 454690, 441824	58	1535	13288	2.98506	0.00176682	0.000589288	0.0139239
GOTERM_MF_FAT	GO:0001883~purine nucleoside binding	20	24.0964	1.31442e-05	447416, 476024, 431658, 429807, 477557, 476510, 433930, 469689, 438095, 473218, 480285, 477950, 431733, 461820, 437778, 458870, 477958, 456008, 454690, 441824	58	1548	13288	2.95999	0.00199594	0.000499358	0.0157312
GOTERM_MF_FAT	GO:0001882~nucleoside binding	20	24.0964	1.44243e-05	447416, 476024, 431658, 429807, 477557, 476510, 433930, 469689, 438095, 473218, 480285, 477950, 431733, 461820, 437778, 458870, 477958, 456008, 454690, 441824	58	1558	13288	2.94099	0.00219011	0.000438406	0.0172631
GOTERM_MF_FAT	GO:0032555~purine ribonucleotide binding	21	25.3012	3.03341e-05	447416, 476024, 431658, 429807, 477557, 476510, 433930, 469689, 438095, 473218, 480285, 477950, 441405, 431733, 461820, 437778, 458870, 477958, 456008, 454690, 441824	58	1796	13288	2.67883	0.00460024	0.00076818	0.0363009
GOTERM_MF_FAT	GO:0032553~ribonucleotide binding	21	25.3012	3.03341e-05	447416, 476024, 431658, 429807, 477557, 476510, 433930, 469689, 438095, 473218, 480285, 477950, 441405, 431733, 461820, 437778, 458870, 477958, 456008, 454690, 441824	58	1796	13288	2.67883	0.00460024	0.00076818	0.0363009
UP_SEQ_FEATURE	nucleotide phosphate-binding region:ATP	16	19.2771	3.65225e-05	447416, 476024, 431658, 477557, 429807, 476510, 469689, 438095, 473218, 477950, 431733, 461820, 437778, 458870, 477958, 456008	81	907	16021	3.48913	0.00934253	0.00934253	0.0476418
GOTERM_MF_FAT	GO:0017076~purine nucleotide binding	21	25.3012	5.512e-05	447416, 476024, 431658, 429807, 477557, 476510, 433930, 469689, 438095, 473218, 480285, 477950, 441405, 431733, 461820, 437778, 458870, 477958, 456008, 454690, 441824	58	1871	13288	2.57144	0.00834346	0.00119621	0.0659532
SP_PIR_KEYWORDS	nucleotide-binding	20	24.0964	6.84686e-05	447416, 476024, 431658, 429807, 477557, 476510, 433930, 469689, 438095, 473218, 480285, 477950, 441405, 431733, 461820, 437778, 458870, 477958, 456008, 441824	80	1631	17854	2.73666	0.00899745	0.000903409	0.0799226
GOTERM_MF_FAT	GO:0000166~nucleotide binding	22	26.506	0.000157531	447416, 476024, 431658, 429807, 477557, 476510, 433930, 469689, 440945, 438095, 473218, 480285, 477950, 441405, 431733, 461820, 437778, 458870, 477958, 456008, 454690, 441824	58	2183	13288	2.30888	0.0236622	0.00298886	0.188387
Annotation Cluster 3	Enrichment Score: 3.835629103155754
Category	Term	Count	%	PValue	Genes	List Total	Pop Hits	Pop Total	Fold Enrichment	Bonferroni	Benjamini	FDR
GOTERM_BP_FAT	GO:0006259~DNA metabolic process	11	13.253	3.27415e-05	447416, 431658, 439323, 481458, 475373, 444519, 437778, 440945, 435502, 477958, 426554	67	421	13588	5.29897	0.0241297	0.00221804	0.0497852
SP_PIR_KEYWORDS	dna replication	6	7.22892	3.71157e-05	447416, 431658, 439323, 444519, 440945, 426554	80	85	17854	15.7535	0.00488738	0.000544225	0.0433319
GOTERM_BP_FAT	GO:0006260~DNA replication	7	8.43373	9.27611e-05	447416, 431658, 439323, 475373, 444519, 440945, 426554	67	152	13588	9.33975	0.0668628	0.00575032	0.140988
GOTERM_BP_FAT	GO:0006261~DNA-dependent DNA replication	4	4.81928	0.000588132	447416, 431658, 475373, 426554	67	34	13588	23.8595	0.355239	0.0288345	0.890765
KEGG_PATHWAY	mmu03030:DNA replication	4	4.81928	0.00100082	447416, 431658, 444519, 426554	34	35	5738	19.2874	0.040223	0.0203179	0.917256
Annotation Cluster 4	Enrichment Score: 3.630402419123277
Category	Term	Count	%	PValue	Genes	List Total	Pop Hits	Pop Total	Fold Enrichment	Bonferroni	Benjamini	FDR
GOTERM_CC_FAT	GO:0000775~chromosome, centromeric region	8	9.63855	2.61809e-07	471358, 422159, 457192, 450407, 477958, 422649, 442401, 482663	51	111	12504	17.6704	3.69145e-05	9.22874e-06	0.000309294
GOTERM_BP_FAT	GO:0007059~chromosome segregation	6	7.22892	1.41638e-05	471358, 422159, 457192, 437778, 422649, 482663	67	64	13588	19.0131	0.0105106	0.00105607	0.0215396
GOTERM_CC_FAT	GO:0000793~condensed chromosome	6	7.22892	6.51574e-05	471358, 481458, 422159, 457192, 437778, 482663	51	107	12504	13.7482	0.00914541	0.00183581	0.0769481
GOTERM_CC_FAT	GO:0000779~condensed chromosome, centromeric region	4	4.81928	0.00175385	471358, 422159, 457192, 482663	51	60	12504	16.3451	0.219258	0.0404125	2.05242
GOTERM_CC_FAT	GO:0000776~kinetochore	4	4.81928	0.00192753	471358, 422159, 457192, 442401	51	62	12504	15.8178	0.238179	0.0381179	2.25355
SP_PIR_KEYWORDS	kinetochore	4	4.81928	0.00249515	471358, 422159, 457192, 482663	80	61	17854	14.6344	0.280912	0.0232799	2.87513
GOTERM_CC_FAT	GO:0000777~condensed chromosome kinetochore	3	3.61446	0.0189655	471358, 422159, 457192	51	53	12504	13.8779	0.932782	0.164719	20.2445
Annotation Cluster 5	Enrichment Score: 3.5313690353975393
Category	Term	Count	%	PValue	Genes	List Total	Pop Hits	Pop Total	Fold Enrichment	Bonferroni	Benjamini	FDR
GOTERM_BP_FAT	GO:0000279~M phase	15	18.0723	6.1549e-11	471358, 422159, 457192, 456536, 473218, 446440, 441405, 475373, 480198, 439328, 466607, 422649, 477958, 456008, 482663	67	283	13588	10.7494	4.59155e-08	2.29578e-08	9.36103e-08
GOTERM_BP_FAT	GO:0022403~cell cycle phase	15	18.0723	4.31637e-10	471358, 422159, 457192, 456536, 473218, 446440, 441405, 475373, 480198, 439328, 466607, 422649, 477958, 456008, 482663	67	328	13588	9.27466	3.22001e-07	8.05003e-08	6.56479e-07
GOTERM_BP_FAT	GO:0000278~mitotic cell cycle	13	15.6627	1.79141e-09	471358, 457192, 422159, 456536, 473218, 446440, 475373, 480198, 439328, 422649, 477958, 456008, 482663	67	244	13588	10.8052	1.33639e-06	1.90914e-07	2.72457e-06
GOTERM_BP_FAT	GO:0000226~microtubule cytoskeleton organization	6	7.22892	0.000199761	441405, 471358, 422159, 439328, 422649, 446440	67	111	13588	10.9625	0.138462	0.0113989	0.303387
GOTERM_BP_FAT	GO:0007051~spindle organization	4	4.81928	0.000328747	441405, 422159, 439328, 446440	67	28	13588	28.9723	0.217519	0.0173678	0.498827
GOTERM_CC_FAT	GO:0015630~microtubule cytoskeleton	8	9.63855	0.00195263	441405, 480256, 457192, 480198, 439328, 422649, 456536, 446440	51	450	12504	4.35869	0.240876	0.0338622	2.28259
GOTERM_BP_FAT	GO:0007017~microtubule-based process	6	7.22892	0.00357076	441405, 471358, 422159, 439328, 422649, 446440	67	211	13588	5.76699	0.930647	0.124909	5.29516
GOTERM_BP_FAT	GO:0007010~cytoskeleton organization	7	8.43373	0.00494158	441405, 425475, 471358, 422159, 439328, 422649, 446440	67	326	13588	4.35473	0.975166	0.154629	7.25748
GOTERM_CC_FAT	GO:0005815~microtubule organizing center	5	6.0241	0.00677301	457192, 480198, 422649, 456536, 446440	51	189	12504	6.48615	0.616434	0.0913764	7.71483
GOTERM_CC_FAT	GO:0005819~spindle	4	4.81928	0.00938312	480256, 457192, 422649, 446440	51	109	12504	8.9973	0.735329	0.104857	10.5395
SP_PIR_KEYWORDS	cytoskeleton	8	9.63855	0.0145903	480256, 460048, 480198, 422649, 438095, 456536, 482663, 446440	80	583	17854	3.06244	0.856311	0.114193	15.7707
GOTERM_CC_FAT	GO:0005874~microtubule	5	6.0241	0.0152891	441405, 480256, 439328, 422649, 446440	51	240	12504	5.10784	0.886098	0.143733	16.6412
GOTERM_CC_FAT	GO:0005813~centrosome	4	4.81928	0.0259932	480198, 422649, 456536, 446440	51	160	12504	6.12941	0.975608	0.19623	26.7388
GOTERM_CC_FAT	GO:0005856~cytoskeleton	10	12.0482	0.0320003	441405, 480256, 460048, 457192, 480198, 439328, 422649, 438095, 456536, 446440	51	1122	12504	2.18517	0.989805	0.21444	31.9022
GOTERM_CC_FAT	GO:0044430~cytoskeletal part	8	9.63855	0.0331845	441405, 480256, 457192, 480198, 439328, 422649, 456536, 446440	51	774	12504	2.53412	0.991421	0.211735	32.8798
SP_PIR_KEYWORDS	microtubule	4	4.81928	0.0747166	441405, 480256, 439328, 446440	80	221	17854	4.03937	0.999965	0.41696	59.6182
Annotation Cluster 6	Enrichment Score: 2.988023763645037
Category	Term	Count	%	PValue	Genes	List Total	Pop Hits	Pop Total	Fold Enrichment	Bonferroni	Benjamini	FDR
SP_PIR_KEYWORDS	ubl conjugation	10	12.0482	0.000500664	441405, 421099, 444519, 480198, 435502, 422649, 456008, 451674, 482663, 441824	80	524	17854	4.25906	0.0639667	0.00599146	0.583073
SP_PIR_KEYWORDS	isopeptide bond	7	8.43373	0.00142395	441405, 421099, 444519, 435502, 456008, 451674, 441824	80	277	17854	5.6398	0.171464	0.0143647	1.65019
UP_SEQ_FEATURE	cross-link:Glycyl lysine isopeptide (Lys-Gly) (interchain with G-Cter in ubiquitin)	6	7.22892	0.00152366	441405, 421099, 444519, 435502, 456008, 441824	81	168	16021	7.06393	0.324213	0.177938	1.96983
Annotation Cluster 7	Enrichment Score: 2.5420343619021644
Category	Term	Count	%	PValue	Genes	List Total	Pop Hits	Pop Total	Fold Enrichment	Bonferroni	Benjamini	FDR
GOTERM_BP_FAT	GO:0006259~DNA metabolic process	11	13.253	3.27415e-05	447416, 431658, 439323, 481458, 475373, 444519, 437778, 440945, 435502, 477958, 426554	67	421	13588	5.29897	0.0241297	0.00221804	0.0497852
GOTERM_MF_FAT	GO:0003677~DNA binding	15	18.0723	0.0162518	447416, 431658, 466048, 420822, 437591, 440945, 421099, 481458, 444519, 437778, 477958, 435502, 464307, 460675, 438592	58	1781	13288	1.92956	0.917137	0.24174	17.8083
SP_PIR_KEYWORDS	dna-binding	12	14.4578	0.0444526	447416, 431658, 421099, 481458, 466048, 444519, 437591, 437778, 440945, 435502, 464307, 460675	80	1404	17854	1.90748	0.997527	0.283554	41.1965
Annotation Cluster 8	Enrichment Score: 2.314411675558606
Category	Term	Count	%	PValue	Genes	List Total	Pop Hits	Pop Total	Fold Enrichment	Bonferroni	Benjamini	FDR
KEGG_PATHWAY	mmu04110:Cell cycle	7	8.43373	7.40237e-05	447416, 431658, 425475, 457192, 444519, 480198, 456008	34	128	5738	9.22932	0.00303048	0.00303048	0.068101
GOTERM_BP_FAT	GO:0000075~cell cycle checkpoint	4	4.81928	0.00204094	457192, 475373, 422649, 456008	67	52	13588	15.6005	0.782183	0.0811866	3.05948
KEGG_PATHWAY	mmu04114:Oocyte meiosis	5	6.0241	0.0040009	425475, 457192, 480198, 456008, 482663	34	115	5738	7.3376	0.151569	0.0402587	3.62207
GOTERM_BP_FAT	GO:0010564~regulation of cell cycle process	4	4.81928	0.00534275	425475, 457192, 475373, 422649	67	73	13588	11.1127	0.981618	0.159498	7.82452
GOTERM_BP_FAT	GO:0007346~regulation of mitotic cell cycle	4	4.81928	0.011342	425475, 457192, 422649, 456008	67	96	13588	8.45025	0.999798	0.2885	15.9272
GOTERM_BP_FAT	GO:0051726~regulation of cell cycle	5	6.0241	0.0201709	425475, 457192, 475373, 422649, 456008	67	214	13588	4.73846	1	0.369124	26.6492
KEGG_PATHWAY	mmu04914:Progesterone-mediated oocyte maturation	3	3.61446	0.0852272	457192, 480198, 456008	34	85	5738	5.9564	0.974068	0.455948	55.9468
Annotation Cluster 9	Enrichment Score: 1.882600120933888
Category	Term	Count	%	PValue	Genes	List Total	Pop Hits	Pop Total	Fold Enrichment	Bonferroni	Benjamini	FDR
GOTERM_BP_FAT	GO:0009165~nucleotide biosynthetic process	6	7.22892	0.00154624	477950, 439323, 477557, 461820, 458870, 480285	67	174	13588	6.99331	0.684749	0.0696078	2.32602
GOTERM_BP_FAT	GO:0034654~nucleobase, nucleoside, nucleotide and nucleic acid biosynthetic process	6	7.22892	0.00175161	477950, 439323, 477557, 461820, 458870, 480285	67	179	13588	6.79797	0.729599	0.0740474	2.63114
GOTERM_BP_FAT	GO:0034404~nucleobase, nucleoside and nucleotide biosynthetic process	6	7.22892	0.00175161	477950, 439323, 477557, 461820, 458870, 480285	67	179	13588	6.79797	0.729599	0.0740474	2.63114
KEGG_PATHWAY	mmu00230:Purine metabolism	6	7.22892	0.00183719	439323, 477557, 461820, 458870, 426554, 480285	34	157	5738	6.44961	0.0726221	0.0248182	1.67803
GOTERM_BP_FAT	GO:0009156~ribonucleoside monophosphate biosynthetic process	3	3.61446	0.00301492	477557, 461820, 458870	67	17	13588	35.7893	0.894867	0.111796	4.48848
GOTERM_BP_FAT	GO:0009161~ribonucleoside monophosphate metabolic process	3	3.61446	0.00376717	477557, 461820, 458870	67	19	13588	32.022	0.940132	0.125477	5.57868
GOTERM_BP_FAT	GO:0044271~nitrogen compound biosynthetic process	6	7.22892	0.0155483	477950, 439323, 477557, 461820, 458870, 480285	67	302	13588	4.02926	0.999992	0.33176	21.2059
GOTERM_BP_FAT	GO:0009124~nucleoside monophosphate biosynthetic process	3	3.61446	0.020114	477557, 461820, 458870	67	45	13588	13.5204	1	0.377298	26.5844
GOTERM_BP_FAT	GO:0009123~nucleoside monophosphate metabolic process	3	3.61446	0.0332902	477557, 461820, 458870	67	59	13588	10.3122	1	0.504205	40.2459
GOTERM_BP_FAT	GO:0009260~ribonucleotide biosynthetic process	3	3.61446	0.101342	477557, 461820, 458870	67	111	13588	5.48124	1	0.816585	80.3114
GOTERM_BP_FAT	GO:0009259~ribonucleotide metabolic process	3	3.61446	0.123331	477557, 461820, 458870	67	125	13588	4.86734	1	0.837713	86.4923
GOTERM_BP_FAT	GO:0006164~purine nucleotide biosynthetic process	3	3.61446	0.143011	477557, 461820, 480285	67	137	13588	4.44101	1	0.867321	90.4364
GOTERM_BP_FAT	GO:0006163~purine nucleotide metabolic process	3	3.61446	0.182337	477557, 461820, 480285	67	160	13588	3.80261	1	0.918152	95.319
Annotation Cluster 10	Enrichment Score: 1.1997150212898147
Category	Term	Count	%	PValue	Genes	List Total	Pop Hits	Pop Total	Fold Enrichment	Bonferroni	Benjamini	FDR
GOTERM_BP_FAT	GO:0003018~vascular process in circulatory system	3	3.61446	0.0245061	469270, 451674, 474780	67	50	13588	12.1684	1	0.419805	31.433
GOTERM_BP_FAT	GO:0008015~blood circulation	3	3.61446	0.101342	469270, 451674, 474780	67	111	13588	5.48124	1	0.816585	80.3114
GOTERM_BP_FAT	GO:0003013~circulatory system process	3	3.61446	0.101342	469270, 451674, 474780	67	111	13588	5.48124	1	0.816585	80.3114
Annotation Cluster 11	Enrichment Score: 1.117908325129056
Category	Term	Count	%	PValue	Genes	List Total	Pop Hits	Pop Total	Fold Enrichment	Bonferroni	Benjamini	FDR
GOTERM_BP_FAT	GO:0010605~negative regulation of macromolecule metabolic process	8	9.63855	0.0111342	466048, 475373, 469270, 477958, 451674, 442401, 464307, 475678	67	506	13588	3.20642	0.999764	0.293922	15.658
GOTERM_BP_FAT	GO:0051172~negative regulation of nitrogen compound metabolic process	7	8.43373	0.0130304	466048, 475373, 469270, 477958, 442401, 464307, 475678	67	401	13588	3.54025	0.999944	0.303989	18.0845
GOTERM_BP_FAT	GO:0051276~chromosome organization	7	8.43373	0.0134778	421099, 457192, 437778, 477958, 442401, 473218, 475678	67	404	13588	3.51396	0.99996	0.30339	18.6475
GOTERM_BP_FAT	GO:0031327~negative regulation of cellular biosynthetic process	7	8.43373	0.017818	466048, 475373, 469270, 477958, 442401, 464307, 475678	67	430	13588	3.30149	0.999999	0.360501	23.9241
GOTERM_BP_FAT	GO:0009890~negative regulation of biosynthetic process	7	8.43373	0.0185623	466048, 475373, 469270, 477958, 442401, 464307, 475678	67	434	13588	3.27106	0.999999	0.362939	24.7962
GOTERM_CC_FAT	GO:0000785~chromatin	4	4.81928	0.0281323	421099, 475373, 477958, 442401	51	165	12504	5.94367	0.98211	0.200308	28.6171
GOTERM_BP_FAT	GO:0045934~negative regulation of nucleobase, nucleoside, nucleotide and nucleic acid metabolic process	6	7.22892	0.0434359	466048, 475373, 477958, 442401, 464307, 475678	67	397	13588	3.06508	1	0.581797	49.1045
GOTERM_BP_FAT	GO:0010558~negative regulation of macromolecule biosynthetic process	6	7.22892	0.0521296	466048, 475373, 477958, 442401, 464307, 475678	67	418	13588	2.91109	1	0.622476	55.7031
GOTERM_BP_FAT	GO:0045892~negative regulation of transcription, DNA-dependent	5	6.0241	0.0625241	466048, 477958, 442401, 464307, 475678	67	308	13588	3.2923	1	0.682343	62.5424
GOTERM_BP_FAT	GO:0051253~negative regulation of RNA metabolic process	5	6.0241	0.063721	466048, 477958, 442401, 464307, 475678	67	310	13588	3.27106	1	0.680909	63.2632
GOTERM_BP_FAT	GO:0006333~chromatin assembly or disassembly	3	3.61446	0.0982996	421099, 477958, 442401	67	109	13588	5.58182	1	0.813264	79.2729
GOTERM_BP_FAT	GO:0016481~negative regulation of transcription	5	6.0241	0.106643	466048, 477958, 442401, 464307, 475678	67	372	13588	2.72589	1	0.826679	82.0055
GOTERM_BP_FAT	GO:0010629~negative regulation of gene expression	5	6.0241	0.138073	466048, 477958, 442401, 464307, 475678	67	410	13588	2.47324	1	0.866727	89.5633
GOTERM_MF_FAT	GO:0003682~chromatin binding	3	3.61446	0.142759	477958, 442401, 464307	58	155	13288	4.43426	1	0.857886	84.1763
GOTERM_BP_FAT	GO:0006325~chromatin organization	4	4.81928	0.197	421099, 477958, 442401, 475678	67	315	13588	2.57531	1	0.931653	96.4452
GOTERM_BP_FAT	GO:0042127~regulation of cell proliferation	5	6.0241	0.264885	439546, 466048, 475373, 469270, 464307	67	538	13588	1.88481	1	0.969139	99.0723
GOTERM_MF_FAT	GO:0030528~transcription regulator activity	6	7.22892	0.599261	463893, 457336, 425475, 466048, 442401, 464307	58	1206	13288	1.13982	1	0.999719	99.9982
GOTERM_BP_FAT	GO:0006355~regulation of transcription, DNA-dependent	7	8.43373	0.729385	481458, 466048, 437778, 477958, 442401, 464307, 475678	67	1465	13588	0.969039	1	0.99988	100
GOTERM_BP_FAT	GO:0051252~regulation of RNA metabolic process	7	8.43373	0.743457	481458, 466048, 437778, 477958, 442401, 464307, 475678	67	1488	13588	0.95406	1	0.99991	100
Annotation Cluster 12	Enrichment Score: 1.0542699430891678
Category	Term	Count	%	PValue	Genes	List Total	Pop Hits	Pop Total	Fold Enrichment	Bonferroni	Benjamini	FDR
GOTERM_BP_FAT	GO:0033554~cellular response to stress	6	7.22892	0.0462279	481458, 475373, 444519, 435502, 456008, 451674	67	404	13588	3.01197	1	0.595599	51.3176
GOTERM_BP_FAT	GO:0006974~response to DNA damage stimulus	5	6.0241	0.0506953	481458, 475373, 444519, 435502, 456008	67	287	13588	3.53321	1	0.621021	54.6726
GOTERM_BP_FAT	GO:0006281~DNA repair	3	3.61446	0.293304	481458, 444519, 435502	67	222	13588	2.74062	1	0.972592	99.4907
Annotation Cluster 13	Enrichment Score: 1.0028047806769913
Category	Term	Count	%	PValue	Genes	List Total	Pop Hits	Pop Total	Fold Enrichment	Bonferroni	Benjamini	FDR
GOTERM_MF_FAT	GO:0003677~DNA binding	15	18.0723	0.0162518	447416, 431658, 466048, 420822, 437591, 440945, 421099, 481458, 444519, 437778, 477958, 435502, 464307, 460675, 438592	58	1781	13288	1.92956	0.917137	0.24174	17.8083
GOTERM_BP_FAT	GO:0045449~regulation of transcription	16	19.2771	0.112441	447416, 431658, 425475, 466048, 420822, 469689, 463893, 457336, 481458, 437778, 435502, 477958, 442401, 464307, 460675, 475678	67	2227	13588	1.45707	1	0.825315	83.7023
SP_PIR_KEYWORDS	transcription regulation	11	13.253	0.14362	447416, 463893, 431658, 457336, 466048, 420822, 469689, 435502, 477958, 464307, 460675	80	1546	17854	1.58792	1	0.605543	83.6417
SP_PIR_KEYWORDS	Transcription	12	14.4578	0.155891	447416, 463893, 431658, 457336, 466048, 420822, 469689, 435502, 477958, 464307, 460675, 426554	80	1769	17854	1.51391	1	0.606277	86.1789
GOTERM_BP_FAT	GO:0006350~transcription	12	14.4578	0.236653	447416, 463893, 431658, 457336, 466048, 420822, 469689, 435502, 477958, 464307, 460675, 426554	67	1772	13588	1.3734	1	0.957049	98.3545
Annotation Cluster 14	Enrichment Score: 0.9037126248132111
Category	Term	Count	%	PValue	Genes	List Total	Pop Hits	Pop Total	Fold Enrichment	Bonferroni	Benjamini	FDR
GOTERM_CC_FAT	GO:0005901~caveola	3	3.61446	0.00554308	441405, 478932, 469270	51	28	12504	26.2689	0.543309	0.0833991	6.3557
GOTERM_CC_FAT	GO:0045121~membrane raft	3	3.61446	0.0453318	441405, 478932, 469270	51	85	12504	8.65329	0.998557	0.267642	42.1928
GOTERM_CC_FAT	GO:0044459~plasma membrane part	4	4.81928	0.967195	441405, 478932, 460048, 469270	51	1633	12504	0.600555	1	1	100
GOTERM_CC_FAT	GO:0005886~plasma membrane	5	6.0241	0.998806	441405, 478932, 460048, 469270, 459879	51	2906	12504	0.421845	1	1	100
Annotation Cluster 15	Enrichment Score: 0.8345106385202029
Category	Term	Count	%	PValue	Genes	List Total	Pop Hits	Pop Total	Fold Enrichment	Bonferroni	Benjamini	FDR
GOTERM_BP_FAT	GO:0001701~in utero embryonic development	4	4.81928	0.140142	431733, 447501, 466827, 480198	67	267	13588	3.03829	1	0.866195	89.9378
GOTERM_BP_FAT	GO:0043009~chordate embryonic development	5	6.0241	0.147813	431733, 447501, 466827, 480198, 464307	67	421	13588	2.40862	1	0.872199	91.2199
GOTERM_BP_FAT	GO:0009792~embryonic development ending in birth or egg hatching	5	6.0241	0.151421	431733, 447501, 466827, 480198, 464307	67	425	13588	2.38595	1	0.874577	91.7686
Annotation Cluster 16	Enrichment Score: 0.7493251264462789
Category	Term	Count	%	PValue	Genes	List Total	Pop Hits	Pop Total	Fold Enrichment	Bonferroni	Benjamini	FDR
GOTERM_BP_FAT	GO:0043933~macromolecular complex subunit organization	6	7.22892	0.0326542	441405, 439323, 421099, 469270, 439328, 477958	67	367	13588	3.31563	1	0.507183	39.6451
GOTERM_BP_FAT	GO:0065003~macromolecular complex assembly	5	6.0241	0.0817367	441405, 439323, 421099, 469270, 477958	67	338	13588	3.00009	1	0.756736	72.6621
GOTERM_BP_FAT	GO:0034621~cellular macromolecular complex subunit organization	4	4.81928	0.11632	441405, 421099, 439328, 477958	67	245	13588	3.31112	1	0.82458	84.7524
GOTERM_BP_FAT	GO:0034622~cellular macromolecular complex assembly	3	3.61446	0.28429	441405, 421099, 477958	67	217	13588	2.80377	1	0.973117	99.3824
GOTERM_BP_FAT	GO:0006461~protein complex assembly	3	3.61446	0.302306	441405, 439323, 469270	67	227	13588	2.68026	1	0.974743	99.5809
GOTERM_BP_FAT	GO:0070271~protein complex biogenesis	3	3.61446	0.302306	441405, 439323, 469270	67	227	13588	2.68026	1	0.974743	99.5809
SP_PIR_KEYWORDS	developmental protein	4	4.81928	0.704792	421099, 439328, 435502, 477958	80	814	17854	1.09668	1	0.989962	99.9999
Annotation Cluster 17	Enrichment Score: 0.7426142474085055
Category	Term	Count	%	PValue	Genes	List Total	Pop Hits	Pop Total	Fold Enrichment	Bonferroni	Benjamini	FDR
GOTERM_BP_FAT	GO:0043066~negative regulation of apoptosis	4	4.81928	0.110116	425475, 477958, 422649, 451674	67	239	13588	3.39424	1	0.830713	83.0408
GOTERM_BP_FAT	GO:0043069~negative regulation of programmed cell death	4	4.81928	0.115277	425475, 477958, 422649, 451674	67	244	13588	3.32469	1	0.827459	84.4764
GOTERM_BP_FAT	GO:0060548~negative regulation of cell death	4	4.81928	0.11632	425475, 477958, 422649, 451674	67	245	13588	3.31112	1	0.82458	84.7524
GOTERM_BP_FAT	GO:0042981~regulation of apoptosis	5	6.0241	0.281154	425475, 466048, 477958, 422649, 451674	67	553	13588	1.83369	1	0.974664	99.34
GOTERM_BP_FAT	GO:0043067~regulation of programmed cell death	5	6.0241	0.288804	425475, 466048, 477958, 422649, 451674	67	560	13588	1.81077	1	0.973538	99.4391
GOTERM_BP_FAT	GO:0010941~regulation of cell death	5	6.0241	0.292093	425475, 466048, 477958, 422649, 451674	67	563	13588	1.80112	1	0.973473	99.4773
Annotation Cluster 18	Enrichment Score: 0.7341931152105662
Category	Term	Count	%	PValue	Genes	List Total	Pop Hits	Pop Total	Fold Enrichment	Bonferroni	Benjamini	FDR
SP_PIR_KEYWORDS	kinase	7	8.43373	0.0927869	477950, 476024, 466607, 458870, 456008, 438095, 480285	80	707	17854	2.20965	0.999997	0.474126	67.9251
GOTERM_MF_FAT	GO:0000287~magnesium ion binding	4	4.81928	0.255996	422629, 458870, 438095, 480285	58	409	13288	2.24062	1	0.968492	97.0968
SP_PIR_KEYWORDS	magnesium	4	4.81928	0.264058	422629, 458870, 438095, 480285	80	403	17854	2.21514	1	0.776637	97.2132
Annotation Cluster 19	Enrichment Score: 0.514698187745184
Category	Term	Count	%	PValue	Genes	List Total	Pop Hits	Pop Total	Fold Enrichment	Bonferroni	Benjamini	FDR
GOTERM_BP_FAT	GO:0048514~blood vessel morphogenesis	3	3.61446	0.250007	466827, 469270, 451674	67	198	13588	3.07282	1	0.963184	98.7418
GOTERM_BP_FAT	GO:0001568~blood vessel development	3	3.61446	0.332754	466827, 469270, 451674	67	244	13588	2.49352	1	0.983072	99.7874
GOTERM_BP_FAT	GO:0001944~vasculature development	3	3.61446	0.343423	466827, 469270, 451674	67	250	13588	2.43367	1	0.983911	99.8336
Annotation Cluster 20	Enrichment Score: 0.32180125035582835
Category	Term	Count	%	PValue	Genes	List Total	Pop Hits	Pop Total	Fold Enrichment	Bonferroni	Benjamini	FDR
SP_PIR_KEYWORDS	transit peptide	4	4.81928	0.329372	422629, 460641, 454690, 421912	80	457	17854	1.95339	1	0.837747	99.0585
UP_SEQ_FEATURE	transit peptide:Mitochondrion	4	4.81928	0.389595	422629, 460641, 454690, 421912	81	449	16021	1.76205	1	1	99.8405
GOTERM_CC_FAT	GO:0005739~mitochondrion	7	8.43373	0.436901	422629, 429807, 433930, 469270, 460641, 454690, 421912	51	1322	12504	1.29821	1	0.965748	99.8869
GOTERM_BP_FAT	GO:0055114~oxidation reduction	4	4.81928	0.640454	422629, 439323, 454690, 421912	67	672	13588	1.20718	1	0.999253	100
SP_PIR_KEYWORDS	mitochondrion	4	4.81928	0.685209	422629, 460641, 454690, 421912	80	790	17854	1.13	1	0.98875	99.9999
Annotation Cluster 21	Enrichment Score: 0.30909334428459295
Category	Term	Count	%	PValue	Genes	List Total	Pop Hits	Pop Total	Fold Enrichment	Bonferroni	Benjamini	FDR
SP_PIR_KEYWORDS	kinase	7	8.43373	0.0927869	477950, 476024, 466607, 458870, 456008, 438095, 480285	80	707	17854	2.20965	0.999997	0.474126	67.9251
UP_SEQ_FEATURE	binding site:ATP	5	6.0241	0.289362	476024, 458870, 437778, 456008, 438095	81	545	16021	1.81459	1	1	98.8402
INTERPRO	IPR008271:Serine/threonine protein kinase, active site	3	3.61446	0.437258	476024, 456008, 438095	74	360	17763	2.00034	1	1	99.9267
INTERPRO	IPR017442:Serine/threonine protein kinase-related	3	3.61446	0.456729	476024, 456008, 438095	74	374	17763	1.92546	1	1	99.9529
GOTERM_BP_FAT	GO:0016310~phosphorylation	5	6.0241	0.46375	476024, 480198, 456008, 438095, 421912	67	718	13588	1.4123	1	0.99461	99.9923
SP_PIR_KEYWORDS	serine/threonine-protein kinase	3	3.61446	0.509314	476024, 456008, 438095	80	384	17854	1.74355	1	0.956395	99.9755
GOTERM_MF_FAT	GO:0004674~protein serine/threonine kinase activity	3	3.61446	0.543274	476024, 456008, 438095	58	421	13288	1.63257	1	0.999644	99.9916
INTERPRO	IPR017441:Protein kinase, ATP binding site	3	3.61446	0.57566	476024, 456008, 438095	74	467	17763	1.54202	1	1	99.9979
INTERPRO	IPR000719:Protein kinase, core	3	3.61446	0.603184	476024, 456008, 438095	74	491	17763	1.46664	1	1	99.9991
GOTERM_BP_FAT	GO:0006468~protein amino acid phosphorylation	4	4.81928	0.60705	476024, 480198, 456008, 438095	67	640	13588	1.26754	1	0.998921	99.9999
GOTERM_BP_FAT	GO:0006796~phosphate metabolic process	5	6.0241	0.613665	476024, 480198, 456008, 438095, 421912	67	866	13588	1.17094	1	0.99891	99.9999
GOTERM_BP_FAT	GO:0006793~phosphorus metabolic process	5	6.0241	0.613665	476024, 480198, 456008, 438095, 421912	67	866	13588	1.17094	1	0.99891	99.9999
UP_SEQ_FEATURE	domain:Protein kinase	3	3.61446	0.691819	476024, 456008, 438095	81	476	16021	1.24658	1	1	100
GOTERM_MF_FAT	GO:0004672~protein kinase activity	3	3.61446	0.720408	476024, 456008, 438095	58	583	13288	1.17892	1	0.999979	100
UP_SEQ_FEATURE	active site:Proton acceptor	3	3.61446	0.848617	476024, 456008, 438095	81	662	16021	0.89633	1	1	100
Annotation Cluster 22	Enrichment Score: 0.2852160128773507
Category	Term	Count	%	PValue	Genes	List Total	Pop Hits	Pop Total	Fold Enrichment	Bonferroni	Benjamini	FDR
SP_PIR_KEYWORDS	DNA binding	3	3.61446	0.316642	481458, 466048, 437778	80	258	17854	2.59506	1	0.833857	98.8274
GOTERM_BP_FAT	GO:0045941~positive regulation of transcription	4	4.81928	0.407479	425475, 481458, 466048, 437778	67	475	13588	1.70784	1	0.991935	99.9651
GOTERM_BP_FAT	GO:0010628~positive regulation of gene expression	4	4.81928	0.424505	425475, 481458, 466048, 437778	67	488	13588	1.66234	1	0.99303	99.9776
GOTERM_BP_FAT	GO:0045935~positive regulation of nucleobase, nucleoside, nucleotide and nucleic acid metabolic process	4	4.81928	0.452949	425475, 481458, 466048, 437778	67	510	13588	1.59064	1	0.994329	99.9896
GOTERM_BP_FAT	GO:0051173~positive regulation of nitrogen compound metabolic process	4	4.81928	0.473291	425475, 481458, 466048, 437778	67	526	13588	1.54225	1	0.995078	99.9942
GOTERM_BP_FAT	GO:0010557~positive regulation of macromolecule biosynthetic process	4	4.81928	0.478326	425475, 481458, 466048, 437778	67	530	13588	1.53061	1	0.995177	99.995
GOTERM_BP_FAT	GO:0031328~positive regulation of cellular biosynthetic process	4	4.81928	0.505627	425475, 481458, 466048, 437778	67	552	13588	1.46961	1	0.996486	99.9978
GOTERM_BP_FAT	GO:0009891~positive regulation of biosynthetic process	4	4.81928	0.511734	425475, 481458, 466048, 437778	67	557	13588	1.45642	1	0.99641	99.9982
GOTERM_BP_FAT	GO:0045944~positive regulation of transcription from RNA polymerase II promoter	3	3.61446	0.522287	481458, 466048, 437778	67	358	13588	1.69949	1	0.996787	99.9987
GOTERM_BP_FAT	GO:0006357~regulation of transcription from RNA polymerase II promoter	4	4.81928	0.580733	481458, 466048, 437778, 464307	67	616	13588	1.31692	1	0.99857	99.9998
GOTERM_BP_FAT	GO:0010604~positive regulation of macromolecule metabolic process	4	4.81928	0.599484	425475, 481458, 466048, 437778	67	633	13588	1.28155	1	0.998915	99.9999
GOTERM_BP_FAT	GO:0045893~positive regulation of transcription, DNA-dependent	3	3.61446	0.604449	481458, 466048, 437778	67	416	13588	1.46254	1	0.998941	99.9999
GOTERM_BP_FAT	GO:0051254~positive regulation of RNA metabolic process	3	3.61446	0.608403	481458, 466048, 437778	67	419	13588	1.45207	1	0.998875	99.9999
GOTERM_BP_FAT	GO:0006355~regulation of transcription, DNA-dependent	7	8.43373	0.729385	481458, 466048, 437778, 477958, 442401, 464307, 475678	67	1465	13588	0.969039	1	0.99988	100
GOTERM_BP_FAT	GO:0051252~regulation of RNA metabolic process	7	8.43373	0.743457	481458, 466048, 437778, 477958, 442401, 464307, 475678	67	1488	13588	0.95406	1	0.99991	100
Annotation Cluster 23	Enrichment Score: 0.2581300952007017
Category	Term	Count	%	PValue	Genes	List Total	Pop Hits	Pop Total	Fold Enrichment	Bonferroni	Benjamini	FDR
GOTERM_BP_FAT	GO:0006886~intracellular protein transport	3	3.61446	0.388988	425475, 444519, 448774	67	276	13588	2.20441	1	0.990458	99.9443
GOTERM_BP_FAT	GO:0034613~cellular protein localization	3	3.61446	0.428157	425475, 444519, 448774	67	299	13588	2.03484	1	0.993011	99.9797
GOTERM_BP_FAT	GO:0070727~cellular macromolecule localization	3	3.61446	0.431504	425475, 444519, 448774	67	301	13588	2.02132	1	0.992963	99.9814
GOTERM_BP_FAT	GO:0008104~protein localization	5	6.0241	0.5012	425475, 471358, 444519, 469270, 448774	67	753	13588	1.34665	1	0.996447	99.9975
GOTERM_BP_FAT	GO:0046907~intracellular transport	3	3.61446	0.623925	425475, 444519, 448774	67	431	13588	1.41164	1	0.99904	100
GOTERM_BP_FAT	GO:0015031~protein transport	3	3.61446	0.83151	425475, 444519, 448774	67	651	13588	0.93459	1	0.999992	100
GOTERM_BP_FAT	GO:0045184~establishment of protein localization	3	3.61446	0.834745	425475, 444519, 448774	67	656	13588	0.927466	1	0.999992	100
Annotation Cluster 24	Enrichment Score: 0.2204824877141754
Category	Term	Count	%	PValue	Genes	List Total	Pop Hits	Pop Total	Fold Enrichment	Bonferroni	Benjamini	FDR
GOTERM_CC_FAT	GO:0005730~nucleolus	3	3.61446	0.352864	437778, 442401, 460675	51	310	12504	2.37268	1	0.930606	99.415
GOTERM_CC_FAT	GO:0070013~intracellular organelle lumen	5	6.0241	0.675494	444519, 437778, 442401, 454690, 460675	51	1133	12504	1.08198	1	0.996543	99.9998
GOTERM_CC_FAT	GO:0043233~organelle lumen	5	6.0241	0.677573	444519, 437778, 442401, 454690, 460675	51	1136	12504	1.07912	1	0.995927	99.9998
GOTERM_CC_FAT	GO:0031981~nuclear lumen	4	4.81928	0.695593	444519, 437778, 442401, 460675	51	883	12504	1.11065	1	0.996265	99.9999
GOTERM_CC_FAT	GO:0031974~membrane-enclosed lumen	5	6.0241	0.70315	444519, 437778, 442401, 454690, 460675	51	1174	12504	1.04419	1	0.996011	99.9999
Annotation Cluster 25	Enrichment Score: 0.19210469696411236
Category	Term	Count	%	PValue	Genes	List Total	Pop Hits	Pop Total	Fold Enrichment	Bonferroni	Benjamini	FDR
SP_PIR_KEYWORDS	palmitate	3	3.61446	0.231454	460048, 469270, 459879	80	206	17854	3.25012	1	0.737243	95.3767
SP_PIR_KEYWORDS	lipoprotein	3	3.61446	0.739654	460048, 469270, 459879	80	589	17854	1.13671	1	0.992805	100
SP_PIR_KEYWORDS	cell membrane	3	3.61446	0.996796	460048, 469270, 459879	80	1713	17854	0.390849	1	1	100
GOTERM_CC_FAT	GO:0005886~plasma membrane	5	6.0241	0.998806	441405, 478932, 460048, 469270, 459879	51	2906	12504	0.421845	1	1	100
Annotation Cluster 26	Enrichment Score: 0.17224443527385955
Category	Term	Count	%	PValue	Genes	List Total	Pop Hits	Pop Total	Fold Enrichment	Bonferroni	Benjamini	FDR
GOTERM_MF_FAT	GO:0004175~endopeptidase activity	3	3.61446	0.543274	471555, 461879, 421912	58	421	13288	1.63257	1	0.999644	99.9916
GOTERM_MF_FAT	GO:0070011~peptidase activity, acting on L-amino acid peptides	3	3.61446	0.737819	471555, 461879, 421912	58	603	13288	1.13982	1	0.999978	100
GOTERM_MF_FAT	GO:0008233~peptidase activity	3	3.61446	0.759097	471555, 461879, 421912	58	629	13288	1.0927	1	0.99998	100
Annotation Cluster 27	Enrichment Score: 0.16796621688847926
Category	Term	Count	%	PValue	Genes	List Total	Pop Hits	Pop Total	Fold Enrichment	Bonferroni	Benjamini	FDR
GOTERM_BP_FAT	GO:0019725~cellular homeostasis	4	4.81928	0.232461	469270, 459879, 425096, 473492	67	343	13588	2.36508	1	0.956404	98.2115
GOTERM_BP_FAT	GO:0006873~cellular ion homeostasis	3	3.61446	0.362844	469270, 459879, 473492	67	261	13588	2.3311	1	0.98731	99.8946
GOTERM_BP_FAT	GO:0055082~cellular chemical homeostasis	3	3.61446	0.375098	469270, 459879, 473492	67	268	13588	2.27022	1	0.988854	99.9216
GOTERM_BP_FAT	GO:0050801~ion homeostasis	3	3.61446	0.418057	469270, 459879, 473492	67	293	13588	2.07651	1	0.992739	99.9735
GOTERM_BP_FAT	GO:0048878~chemical homeostasis	3	3.61446	0.532772	469270, 459879, 473492	67	365	13588	1.6669	1	0.997126	99.9991
SP_PIR_KEYWORDS	Signal-anchor	3	3.61446	0.538019	478932, 459879, 468994	80	405	17854	1.65315	1	0.962679	99.9879
GOTERM_BP_FAT	GO:0042592~homeostatic process	4	4.81928	0.544035	469270, 459879, 425096, 473492	67	584	13588	1.38908	1	0.997467	99.9994
SP_PIR_KEYWORDS	glycoprotein	8	9.63855	0.9981	478932, 471555, 461879, 453248, 462869, 459879, 468994, 473492	80	3600	17854	0.495944	1	1	100
UP_SEQ_FEATURE	topological domain:Cytoplasmic	6	7.22892	0.999066	478932, 469270, 453248, 459879, 468994, 425096	81	2780	16021	0.426885	1	1	100
UP_SEQ_FEATURE	topological domain:Extracellular	4	4.81928	0.999232	478932, 453248, 459879, 425096	81	2174	16021	0.363919	1	1	100
UP_SEQ_FEATURE	glycosylation site:N-linked (GlcNAc...)	8	9.63855	0.999335	478932, 471555, 461879, 453248, 462869, 459879, 468994, 473492	81	3444	16021	0.459443	1	1	100
UP_SEQ_FEATURE	transmembrane region	8	9.63855	0.999969	478932, 469270, 453248, 462869, 459879, 468994, 425096, 473492	81	4113	16021	0.384712	1	1	100
SP_PIR_KEYWORDS	membrane	10	12.0482	0.999988	478932, 460048, 469270, 453248, 462869, 459879, 421912, 468994, 425096, 473492	80	5507	17854	0.405257	1	1	100
SP_PIR_KEYWORDS	transmembrane	8	9.63855	0.999998	478932, 469270, 453248, 462869, 459879, 468994, 425096, 473492	80	5237	17854	0.34092	1	1	100
GOTERM_CC_FAT	GO:0016021~integral to membrane	9	10.8434	0.999998	478932, 469270, 453248, 462869, 459879, 448774, 468994, 425096, 473492	51	5709	12504	0.38651	1	1	100
GOTERM_CC_FAT	GO:0031224~intrinsic to membrane	9	10.8434	0.999999	478932, 469270, 453248, 462869, 459879, 448774, 468994, 425096, 473492	51	5914	12504	0.373113	1	1	100
Annotation Cluster 28	Enrichment Score: 0.05154061976094259
Category	Term	Count	%	PValue	Genes	List Total	Pop Hits	Pop Total	Fold Enrichment	Bonferroni	Benjamini	FDR
SP_PIR_KEYWORDS	metal-binding	11	13.253	0.76747	439323, 439546, 475292, 458870, 447712, 435502, 422649, 438095, 438592, 426554, 480285	80	2682	17854	0.915334	1	0.994506	100
GOTERM_MF_FAT	GO:0008270~zinc ion binding	8	9.63855	0.819714	439546, 475292, 447712, 435502, 422649, 421912, 438592, 426554	58	2105	13288	0.870702	1	0.999993	100
SP_PIR_KEYWORDS	zinc	7	8.43373	0.853652	439546, 475292, 447712, 435502, 422649, 438592, 426554	80	1886	17854	0.828327	1	0.998739	100
GOTERM_MF_FAT	GO:0046914~transition metal ion binding	9	10.8434	0.89528	439323, 439546, 475292, 447712, 435502, 422649, 421912, 438592, 426554	58	2608	13288	0.790618	1	1	100
GOTERM_MF_FAT	GO:0046872~metal ion binding	13	15.6627	0.932775	439546, 447712, 438095, 480285, 422629, 439323, 475292, 458870, 422649, 435502, 421912, 426554, 438592	58	3850	13288	0.773596	1	1	100
GOTERM_MF_FAT	GO:0043169~cation binding	13	15.6627	0.938138	439546, 447712, 438095, 480285, 422629, 439323, 475292, 458870, 422649, 435502, 421912, 426554, 438592	58	3885	13288	0.766627	1	1	100
GOTERM_MF_FAT	GO:0043167~ion binding	13	15.6627	0.945053	439546, 447712, 438095, 480285, 422629, 439323, 475292, 458870, 422649, 435502, 421912, 426554, 438592	58	3934	13288	0.757078	1	1	100
SP_PIR_KEYWORDS	zinc-finger	3	3.61446	0.97322	475292, 435502, 438592	80	1204	17854	0.556084	1	0.999991	100
Annotation Cluster 29	Enrichment Score: 0.005794393970192463
Category	Term	Count	%	PValue	Genes	List Total	Pop Hits	Pop Total	Fold Enrichment	Bonferroni	Benjamini	FDR
SP_PIR_KEYWORDS	Secreted	4	4.81928	0.95611	466827, 471555, 461879, 474780	80	1420	17854	0.628662	1	0.999975	100
GOTERM_CC_FAT	GO:0005576~extracellular region	4	4.81928	0.972049	466827, 471555, 461879, 474780	51	1680	12504	0.583754	1	1	100
SP_PIR_KEYWORDS	disulfide bond	5	6.0241	0.996763	466827, 471555, 453248, 459879, 474780	80	2469	17854	0.451954	1	1	100
SP_PIR_KEYWORDS	signal	6	7.22892	0.998228	466827, 471555, 461879, 453248, 474780, 425096	80	2970	17854	0.450859	1	1	100
UP_SEQ_FEATURE	disulfide bond	5	6.0241	0.998606	466827, 471555, 453248, 459879, 474780	81	2379	16021	0.4157	1	1	100
UP_SEQ_FEATURE	signal peptide	6	7.22892	0.999591	466827, 471555, 461879, 453248, 474780, 425096	81	2963	16021	0.40052	1	1	100
UNCLUSTERED
Category	Term	Count	%	PValue	Genes	List Total	Pop Hits	Pop Total	Fold Enrichment	Bonferroni	Benjamini	FDR
SP_PIR_KEYWORDS	acetylation	37	44.5783	1.36681e-12	431658, 477557, 425475, 476510, 447501, 460048, 457192, 422159, 469270, 433930, 473218, 441405, 481458, 444519, 480198, 439328, 456008, 421912, 454690, 447416, 476024, 429807, 439546, 437591, 448774, 438095, 459660, 480285, 477950, 422629, 421099, 466607, 437778, 435502, 426554, 460675, 441824	80	2325	17854	3.5516	1.80417e-10	1.80417e-10	1.59602e-09
SP_PIR_KEYWORDS	phosphoprotein	52	62.6506	1.146e-07	477557, 425475, 471358, 476510, 433930, 444065, 476227, 431733, 450407, 456008, 421912, 482663, 429807, 437591, 469689, 440945, 438095, 448774, 456536, 475292, 435502, 460675, 475678, 431658, 447501, 460048, 457192, 469270, 459879, 441405, 480256, 439323, 481458, 461820, 480198, 439328, 442401, 460641, 425096, 447416, 476024, 451462, 439546, 420822, 459660, 424444, 463893, 475373, 437778, 422649,…	80	6311	17854	1.83887	1.51271e-05	3.02544e-06	0.00013382
SP_PIR_KEYWORDS	nucleus	36	43.3735	3.88041e-06	431658, 471358, 457192, 466048, 422159, 444065, 473218, 457336, 431733, 480256, 481458, 444519, 480198, 450407, 456008, 442401, 482663, 464307, 447416, 437591, 420822, 469689, 440945, 448774, 459660, 477950, 463893, 421099, 475292, 475373, 437778, 422649, 477958, 435502, 460675, 475678	80	3808	17854	2.10985	0.000512085	8.53656e-05	0.00453112
SP_PIR_KEYWORDS	cytoplasm	30	36.1446	1.98213e-05	477557, 425475, 447501, 460048, 457192, 444065, 451674, 473218, 446440, 431733, 480256, 439323, 461820, 480198, 439328, 482663, 451462, 448774, 438095, 459660, 456536, 477950, 463893, 475292, 475373, 461879, 422649, 460675, 475678, 441824	80	3029	17854	2.21038	0.00261302	0.000327002	0.0231432
SP_PIR_KEYWORDS	centromere	4	4.81928	0.000732154	450407, 422649, 442401, 482663	80	40	17854	22.3175	0.0921533	0.00802428	0.851613
GOTERM_CC_FAT	GO:0044454~nuclear chromosome part	4	4.81928	0.00803766	475373, 442401, 482663, 426554	51	103	12504	9.52142	0.679505	0.0982739	9.09347
SP_PIR_KEYWORDS	ligase	6	7.22892	0.00926176	477557, 429807, 476510, 461820, 435502, 441824	80	290	17854	4.61741	0.707195	0.0786205	10.296
GOTERM_CC_FAT	GO:0000228~nuclear chromosome	4	4.81928	0.0124489	475373, 442401, 482663, 426554	51	121	12504	8.10501	0.829038	0.127044	13.7561
GOTERM_BP_FAT	GO:0006323~DNA packaging	4	4.81928	0.0130044	421099, 437778, 477958, 473218	67	101	13588	8.03192	0.999943	0.313106	18.0518
SMART	SM00382:AAA	4	4.81928	0.0143579	447416, 431733, 433930, 469689	35	138	9131	7.5619	0.470767	0.470767	12.6548
INTERPRO	IPR003593:ATPase, AAA+ type, core	4	4.81928	0.0192186	447416, 431733, 433930, 469689	74	138	17763	6.9577	0.980158	0.980158	21.6219
GOTERM_CC_FAT	GO:0005829~cytosol	7	8.43373	0.0215189	441405, 477557, 431733, 457192, 469270, 422649, 480285	51	549	12504	3.12611	0.953453	0.17445	22.6627
SP_PIR_KEYWORDS	chromosomal protein	4	4.81928	0.0224564	421099, 481458, 450407, 422649	80	136	17854	6.56397	0.950115	0.161679	23.2959
GOTERM_BP_FAT	GO:0033043~regulation of organelle organization	4	4.81928	0.0388936	425475, 457192, 469270, 439328	67	154	13588	5.26769	1	0.550598	45.3022
KEGG_PATHWAY	mmu04115:p53 signaling pathway	3	3.61446	0.0592486	439323, 480198, 456008	34	69	5738	7.3376	0.918253	0.39397	42.997
GOTERM_BP_FAT	GO:0051129~negative regulation of cellular component organization	3	3.61446	0.0750003	425475, 457192, 439328	67	93	13588	6.54213	1	0.733347	69.4476
GOTERM_MF_FAT	GO:0008092~cytoskeletal protein binding	5	6.0241	0.101349	425475, 460048, 439328, 422649, 438095	58	414	13288	2.76695	1	0.802946	72.1689
KEGG_PATHWAY	mmu00240:Pyrimidine metabolism	3	3.61446	0.104751	477950, 439323, 426554	34	96	5738	5.2739	0.989292	0.476968	63.8794
GOTERM_MF_FAT	GO:0004386~helicase activity	3	3.61446	0.105782	447416, 431658, 477958	58	129	13288	5.32799	1	0.786678	73.7684
GOTERM_BP_FAT	GO:0006730~one-carbon metabolic process	3	3.61446	0.110624	422629, 477958, 460675	67	117	13588	5.20015	1	0.826078	83.1873
SP_PIR_KEYWORDS	ATP	3	3.61446	0.144063	437778, 477958, 456008	80	151	17854	4.43394	1	0.590481	83.7403
SP_PIR_KEYWORDS	transferase	10	12.0482	0.157535	477950, 476024, 461820, 458870, 456008, 438095, 468994, 426554, 475678, 480285	80	1385	17854	1.61137	1	0.595503	86.4898
GOTERM_CC_FAT	GO:0048471~perinuclear region of cytoplasm	3	3.61446	0.174543	481458, 469270, 459879	51	189	12504	3.89169	1	0.707525	89.6282
KEGG_PATHWAY	mmu05012:Parkinson's disease	3	3.61446	0.177373	476510, 454690, 421912	34	133	5738	3.80672	0.999666	0.632366	83.4179
GOTERM_BP_FAT	GO:0045596~negative regulation of cell differentiation	3	3.61446	0.221265	425475, 466048, 469270	67	182	13588	3.34296	1	0.950663	97.7708
GOTERM_BP_FAT	GO:0007242~intracellular signaling cascade	7	8.43373	0.28391	425475, 475373, 469270, 439328, 447712, 456008, 438095	67	915	13588	1.55152	1	0.97436	99.3774
GOTERM_BP_FAT	GO:0008283~cell proliferation	3	3.61446	0.338095	466048, 435502, 477958	67	247	13588	2.46323	1	0.983499	99.8119
GOTERM_MF_FAT	GO:0003779~actin binding	3	3.61446	0.351214	425475, 460048, 438095	58	288	13288	2.38649	1	0.990881	99.4363
GOTERM_BP_FAT	GO:0008284~positive regulation of cell proliferation	3	3.61446	0.402748	439546, 475373, 464307	67	284	13588	2.14232	1	0.991822	99.9606
GOTERM_BP_FAT	GO:0010033~response to organic substance	4	4.81928	0.44653	466827, 481458, 437591, 469270	67	505	13588	1.60638	1	0.994091	99.9876
GOTERM_BP_FAT	GO:0006412~translation	3	3.61446	0.461162	429807, 448774, 441824	67	319	13588	1.90727	1	0.994709	99.9918
GOTERM_BP_FAT	GO:0032989~cellular component morphogenesis	3	3.61446	0.51165	466048, 439328, 473492	67	351	13588	1.73338	1	0.996614	99.9982
UP_SEQ_FEATURE	sequence variant	3	3.61446	0.542756	461879, 456536, 473492	81	362	16021	1.63914	1	1	99.9963
GOTERM_MF_FAT	GO:0005198~structural molecule activity	3	3.61446	0.579842	441405, 460048, 448774	58	450	13288	1.52736	1	0.999736	99.9969
SP_PIR_KEYWORDS	alternative splicing	20	24.0964	0.627694	471358, 422159, 420822, 469689, 440945, 468994, 438095, 459660, 456536, 476227, 446440, 480285, 463893, 480256, 475292, 422649, 477958, 482663, 464307, 460675	80	4481	17854	0.996095	1	0.983019	99.999
SP_PIR_KEYWORDS	rna-binding	3	3.61446	0.636666	444065, 440945, 460675	80	485	17854	1.38046	1	0.982573	99.9993
GOTERM_CC_FAT	GO:0012505~endomembrane system	3	3.61446	0.637226	444519, 469270, 448774	51	535	12504	1.37482	1	0.996716	99.9994
GOTERM_CC_FAT	GO:0031967~organelle envelope	3	3.61446	0.642341	444519, 448774, 421912	51	540	12504	1.36209	1	0.996212	99.9995
GOTERM_CC_FAT	GO:0031975~envelope	3	3.61446	0.644371	444519, 448774, 421912	51	542	12504	1.35707	1	0.995479	99.9995
GOTERM_BP_FAT	GO:0016192~vesicle-mediated transport	3	3.61446	0.666532	429807, 469270, 459879	67	466	13588	1.30562	1	0.999527	100
UP_SEQ_FEATURE	mutagenesis site	4	4.81928	0.706313	447501, 435502, 451674, 480285	81	723	16021	1.09427	1	1	100
UP_SEQ_FEATURE	splice variant	21	25.3012	0.74795	471358, 422159, 420822, 469270, 469689, 440945, 468994, 438095, 459660, 456536, 476227, 446440, 480285, 463893, 480256, 475292, 477958, 422649, 482663, 464307, 460675	81	4448	16021	0.933811	1	1	100
GOTERM_BP_FAT	GO:0030163~protein catabolic process	3	3.61446	0.758607	431733, 476510, 435502	67	556	13588	1.09428	1	0.999935	100
GOTERM_BP_FAT	GO:0007155~cell adhesion	3	3.61446	0.763028	466827, 460048, 466048	67	561	13588	1.08452	1	0.999937	100
GOTERM_BP_FAT	GO:0022610~biological adhesion	3	3.61446	0.763904	466827, 460048, 466048	67	562	13588	1.08259	1	0.999933	100
GOTERM_MF_FAT	GO:0003723~RNA binding	3	3.61446	0.791084	444065, 440945, 460675	58	672	13288	1.02278	1	0.999988	100
GOTERM_BP_FAT	GO:0009057~macromolecule catabolic process	3	3.61446	0.833458	431733, 476510, 435502	67	654	13588	0.930303	1	0.999992	100
GOTERM_CC_FAT	GO:0031090~organelle membrane	3	3.61446	0.843239	444519, 469270, 421912	51	809	12504	0.909183	1	0.999716	100
GOTERM_BP_FAT	GO:0006508~proteolysis	4	4.81928	0.887528	476510, 471555, 435502, 421912	67	1034	13588	0.784549	1	0.999999	100
SP_PIR_KEYWORDS	hydrolase	4	4.81928	0.966945	422629, 471555, 469689, 477958	80	1500	17854	0.595133	1	0.999987	100
SP_PIR_KEYWORDS	transport	4	4.81928	0.974427	447501, 448774, 454690, 421912	80	1571	17854	0.568237	1	0.99999	100

## Sheet: Blue
Blue GO
Combining UP and DOWN	(51 up and 16 down)
Annotation Cluster 1	Enrichment Score: 1.9940044283756126
Category	Term	Count	%	PValue	Genes	List Total	Pop Hits	Pop Total	Fold Enrichment	Bonferroni	Benjamini	FDR
GOTERM_BP_FAT	GO:0006259~DNA metabolic process	7	10.9375	0.00249867	475373, 440262, 437778, 440945, 435502, 477958, 426554	46	421	13588	4.91149	0.773739	0.524331	3.62263
GOTERM_BP_FAT	GO:0006260~DNA replication	4	6.25	0.0138178	475373, 440262, 440945, 426554	46	152	13588	7.77346	0.999743	0.562423	18.5531
SP_PIR_KEYWORDS	dna replication	3	4.6875	0.0301883	440262, 440945, 426554	58	85	17854	10.8645	0.980231	0.353356	29.9519
Annotation Cluster 2	Enrichment Score: 1.952916609739531
Category	Term	Count	%	PValue	Genes	List Total	Pop Hits	Pop Total	Fold Enrichment	Bonferroni	Benjamini	FDR
GOTERM_CC_FAT	GO:0005694~chromosome	7	10.9375	0.0010282	422159, 457192, 475373, 437778, 477958, 442401, 426554	40	378	12504	5.78889	0.122474	0.122474	1.18594
GOTERM_BP_FAT	GO:0051301~cell division	6	9.375	0.00226721	422159, 457192, 475373, 437778, 477958, 446440	46	281	13588	6.30729	0.740306	0.740306	3.29227
SP_PIR_KEYWORDS	mitosis	5	7.8125	0.00255105	422159, 457192, 475373, 477958, 446440	58	179	17854	8.59854	0.278881	0.103255	2.92283
GOTERM_CC_FAT	GO:0044427~chromosomal part	6	9.375	0.00291957	422159, 457192, 475373, 477958, 442401, 426554	40	318	12504	5.89811	0.310182	0.116422	3.33395
SP_PIR_KEYWORDS	cell cycle	7	10.9375	0.0029377	422159, 457192, 475373, 435502, 477958, 473492, 446440	58	447	17854	4.82057	0.313795	0.0898489	3.35896
GOTERM_BP_FAT	GO:0000280~nuclear division	5	7.8125	0.00352756	422159, 457192, 475373, 477958, 446440	46	190	13588	7.77346	0.87743	0.503261	5.07847
GOTERM_BP_FAT	GO:0007067~mitosis	5	7.8125	0.00352756	422159, 457192, 475373, 477958, 446440	46	190	13588	7.77346	0.87743	0.503261	5.07847
GOTERM_BP_FAT	GO:0000087~M phase of mitotic cell cycle	5	7.8125	0.00380006	422159, 457192, 475373, 477958, 446440	46	194	13588	7.61318	0.895809	0.431858	5.4606
GOTERM_BP_FAT	GO:0048285~organelle fission	5	7.8125	0.0040136	422159, 457192, 475373, 477958, 446440	46	197	13588	7.49724	0.908267	0.379838	5.75905
GOTERM_CC_FAT	GO:0000775~chromosome, centromeric region	4	6.25	0.00493221	422159, 457192, 477958, 442401	40	111	12504	11.2649	0.46631	0.145283	5.57277
GOTERM_BP_FAT	GO:0000278~mitotic cell cycle	5	7.8125	0.00849125	422159, 457192, 475373, 477958, 446440	46	244	13588	6.0531	0.993688	0.570109	11.8184
SP_PIR_KEYWORDS	cell division	5	7.8125	0.0089989	422159, 457192, 475373, 477958, 446440	58	256	17854	6.01226	0.685595	0.175391	9.96577
GOTERM_BP_FAT	GO:0022402~cell cycle process	6	9.375	0.0093218	422159, 457192, 475373, 477958, 473492, 446440	46	393	13588	4.50979	0.996163	0.548298	12.9016
GOTERM_BP_FAT	GO:0000279~M phase	5	7.8125	0.0140484	422159, 457192, 475373, 477958, 446440	46	283	13588	5.21893	0.999776	0.503577	18.8336
GOTERM_BP_FAT	GO:0007049~cell cycle	7	10.9375	0.014772	422159, 457192, 475373, 435502, 477958, 473492, 446440	46	611	13588	3.38419	0.999855	0.493385	19.7077
GOTERM_CC_FAT	GO:0000776~kinetochore	3	4.6875	0.0159332	422159, 457192, 442401	40	62	12504	15.1258	0.869946	0.334996	16.9947
GOTERM_BP_FAT	GO:0007059~chromosome segregation	3	4.6875	0.0189833	422159, 457192, 437778	46	64	13588	13.8465	0.999989	0.556553	24.6235
GOTERM_BP_FAT	GO:0022403~cell cycle phase	5	7.8125	0.0228424	422159, 457192, 475373, 477958, 446440	46	328	13588	4.50292	0.999999	0.553982	28.8805
GOTERM_CC_FAT	GO:0044454~nuclear chromosome part	3	4.6875	0.0408693	475373, 442401, 426554	40	103	12504	9.10485	0.995006	0.58656	38.3638
GOTERM_CC_FAT	GO:0000793~condensed chromosome	3	4.6875	0.0437812	422159, 457192, 437778	40	107	12504	8.76449	0.996606	0.556132	40.4994
GOTERM_CC_FAT	GO:0000228~nuclear chromosome	3	4.6875	0.0545531	475373, 442401, 426554	40	121	12504	7.75041	0.999195	0.589569	47.825
GOTERM_CC_FAT	GO:0043232~intracellular non-membrane-bounded organelle	11	17.1875	0.0655526	422159, 460048, 457192, 475373, 425833, 437778, 477958, 442401, 448774, 426554, 446440	40	1919	12504	1.79187	0.999818	0.615854	54.4464
GOTERM_CC_FAT	GO:0043228~non-membrane-bounded organelle	11	17.1875	0.0655526	422159, 460048, 457192, 475373, 425833, 437778, 477958, 442401, 448774, 426554, 446440	40	1919	12504	1.79187	0.999818	0.615854	54.4464
SP_PIR_KEYWORDS	coiled coil	6	9.375	0.659546	449952, 475292, 422159, 477958, 466273, 446440	58	1732	17854	1.06638	1	0.995031	99.9996
Annotation Cluster 3	Enrichment Score: 1.5510605442033363
Category	Term	Count	%	PValue	Genes	List Total	Pop Hits	Pop Total	Fold Enrichment	Bonferroni	Benjamini	FDR
KEGG_PATHWAY	mmu00230:Purine metabolism	5	7.8125	0.00268516	477557, 443414, 440262, 426554, 480285	23	157	5738	7.94517	0.164853	0.164853	2.72001
GOTERM_BP_FAT	GO:0009165~nucleotide biosynthetic process	4	6.25	0.0197627	477557, 443414, 440262, 480285	46	174	13588	6.7906	0.999993	0.546354	25.5019
GOTERM_BP_FAT	GO:0034404~nucleobase, nucleoside and nucleotide biosynthetic process	4	6.25	0.0212824	477557, 443414, 440262, 480285	46	179	13588	6.60092	0.999997	0.550058	27.1874
GOTERM_BP_FAT	GO:0034654~nucleobase, nucleoside, nucleotide and nucleic acid biosynthetic process	4	6.25	0.0212824	477557, 443414, 440262, 480285	46	179	13588	6.60092	0.999997	0.550058	27.1874
GOTERM_BP_FAT	GO:0006164~purine nucleotide biosynthetic process	3	4.6875	0.0754356	477557, 443414, 480285	46	137	13588	6.46842	1	0.821919	68.5508
GOTERM_BP_FAT	GO:0044271~nitrogen compound biosynthetic process	4	6.25	0.0779334	477557, 443414, 440262, 480285	46	302	13588	3.91247	1	0.821163	69.7809
GOTERM_BP_FAT	GO:0006163~purine nucleotide metabolic process	3	4.6875	0.0982696	477557, 443414, 480285	46	160	13588	5.53859	1	0.844625	78.2515
Annotation Cluster 4	Enrichment Score: 1.118844239003398
Category	Term	Count	%	PValue	Genes	List Total	Pop Hits	Pop Total	Fold Enrichment	Bonferroni	Benjamini	FDR
GOTERM_BP_FAT	GO:0051172~negative regulation of nitrogen compound metabolic process	6	9.375	0.0101159	475373, 469270, 477958, 442401, 464307, 475678	46	401	13588	4.41982	0.997617	0.529957	13.9256
GOTERM_BP_FAT	GO:0031327~negative regulation of cellular biosynthetic process	6	9.375	0.013386	475373, 469270, 477958, 442401, 464307, 475678	46	430	13588	4.12174	0.999666	0.589115	18.0256
GOTERM_BP_FAT	GO:0009890~negative regulation of biosynthetic process	6	9.375	0.0138873	475373, 469270, 477958, 442401, 464307, 475678	46	434	13588	4.08375	0.999753	0.530069	18.6377
GOTERM_BP_FAT	GO:0010605~negative regulation of macromolecule metabolic process	6	9.375	0.0251912	475373, 469270, 477958, 442401, 464307, 475678	46	506	13588	3.50266	1	0.549612	31.3606
GOTERM_BP_FAT	GO:0045934~negative regulation of nucleobase, nucleoside, nucleotide and nucleic acid metabolic process	5	7.8125	0.0417604	475373, 477958, 442401, 464307, 475678	46	397	13588	3.72029	1	0.683917	46.6956
GOTERM_BP_FAT	GO:0051276~chromosome organization	5	7.8125	0.0440612	457192, 437778, 477958, 442401, 475678	46	404	13588	3.65583	1	0.68769	48.5524
GOTERM_BP_FAT	GO:0010558~negative regulation of macromolecule biosynthetic process	5	7.8125	0.0488756	475373, 477958, 442401, 464307, 475678	46	418	13588	3.53339	1	0.710683	52.2444
GOTERM_BP_FAT	GO:0045892~negative regulation of transcription, DNA-dependent	4	6.25	0.081583	477958, 442401, 464307, 475678	46	308	13588	3.83625	1	0.825033	71.4978
GOTERM_BP_FAT	GO:0051253~negative regulation of RNA metabolic process	4	6.25	0.0828161	477958, 442401, 464307, 475678	46	310	13588	3.8115	1	0.819433	72.057
GOTERM_MF_FAT	GO:0003682~chromatin binding	3	4.6875	0.0931067	477958, 442401, 464307	45	155	13288	5.71527	0.999998	0.987289	68.154
GOTERM_CC_FAT	GO:0000785~chromatin	3	4.6875	0.0934316	475373, 477958, 442401	40	165	12504	5.68364	0.999996	0.712269	67.9394
GOTERM_BP_FAT	GO:0016481~negative regulation of transcription	4	6.25	0.124832	477958, 442401, 464307, 475678	46	372	13588	3.17625	1	0.875606	86.0069
GOTERM_BP_FAT	GO:0010629~negative regulation of gene expression	4	6.25	0.153761	477958, 442401, 464307, 475678	46	410	13588	2.88187	1	0.921357	91.4769
GOTERM_BP_FAT	GO:0006325~chromatin organization	3	4.6875	0.280312	477958, 442401, 475678	46	315	13588	2.81325	1	0.973172	99.2183
GOTERM_BP_FAT	GO:0006355~regulation of transcription, DNA-dependent	7	10.9375	0.356239	443338, 437778, 477958, 442401, 464307, 475678, 429413	46	1465	13588	1.41143	1	0.988135	99.849
GOTERM_BP_FAT	GO:0051252~regulation of RNA metabolic process	7	10.9375	0.370375	443338, 437778, 477958, 442401, 464307, 475678, 429413	46	1488	13588	1.38961	1	0.988946	99.8912
GOTERM_BP_FAT	GO:0042127~regulation of cell proliferation	3	4.6875	0.536817	475373, 469270, 464307	46	538	13588	1.64716	1	0.999019	99.9988
Annotation Cluster 5	Enrichment Score: 1.0451505235027398
Category	Term	Count	%	PValue	Genes	List Total	Pop Hits	Pop Total	Fold Enrichment	Bonferroni	Benjamini	FDR
SP_PIR_KEYWORDS	nucleotide-binding	11	17.1875	0.0322692	477557, 429807, 431733, 443414, 446957, 425833, 433930, 440262, 437778, 477958, 480285	58	1631	17854	2.07609	0.984983	0.342859	31.6776
SP_PIR_KEYWORDS	atp-binding	9	14.0625	0.050688	477557, 429807, 431733, 446957, 433930, 440262, 437778, 477958, 480285	58	1287	17854	2.15264	0.998717	0.454088	45.3434
GOTERM_MF_FAT	GO:0032555~purine ribonucleotide binding	11	17.1875	0.0652409	477557, 429807, 431733, 443414, 446957, 425833, 433930, 440262, 437778, 477958, 480285	45	1796	13288	1.80856	0.999881	0.999881	54.6118
GOTERM_MF_FAT	GO:0032553~ribonucleotide binding	11	17.1875	0.0652409	477557, 429807, 431733, 443414, 446957, 425833, 433930, 440262, 437778, 477958, 480285	45	1796	13288	1.80856	0.999881	0.999881	54.6118
GOTERM_MF_FAT	GO:0017076~purine nucleotide binding	11	17.1875	0.0815234	477557, 429807, 431733, 443414, 446957, 425833, 433930, 440262, 437778, 477958, 480285	45	1871	13288	1.73607	0.999989	0.996646	63.0521
GOTERM_MF_FAT	GO:0000166~nucleotide binding	12	18.75	0.0955323	477557, 429807, 431733, 443414, 446957, 425833, 433930, 440262, 437778, 440945, 477958, 480285	45	2183	13288	1.62321	0.999999	0.965393	69.1371
GOTERM_MF_FAT	GO:0005524~ATP binding	9	14.0625	0.0985992	477557, 429807, 431733, 446957, 433930, 440262, 437778, 477958, 480285	45	1443	13288	1.84172	0.999999	0.938084	70.3404
GOTERM_MF_FAT	GO:0032559~adenyl ribonucleotide binding	9	14.0625	0.103828	477557, 429807, 431733, 446957, 433930, 440262, 437778, 477958, 480285	45	1460	13288	1.82027	1	0.913555	72.2935
GOTERM_MF_FAT	GO:0030554~adenyl nucleotide binding	9	14.0625	0.128778	477557, 429807, 431733, 446957, 433930, 440262, 437778, 477958, 480285	45	1535	13288	1.73134	1	0.928568	80.0928
GOTERM_MF_FAT	GO:0001883~purine nucleoside binding	9	14.0625	0.133409	477557, 429807, 431733, 446957, 433930, 440262, 437778, 477958, 480285	45	1548	13288	1.7168	1	0.909138	81.2972
GOTERM_MF_FAT	GO:0001882~nucleoside binding	9	14.0625	0.137033	477557, 429807, 431733, 446957, 433930, 440262, 437778, 477958, 480285	45	1558	13288	1.70578	1	0.861221	82.1925
UP_SEQ_FEATURE	nucleotide phosphate-binding region:ATP	6	9.375	0.219779	477557, 429807, 431733, 446957, 437778, 477958	58	907	16021	1.82728	1	1	95.6731
Annotation Cluster 6	Enrichment Score: 0.8590326218914821
Category	Term	Count	%	PValue	Genes	List Total	Pop Hits	Pop Total	Fold Enrichment	Bonferroni	Benjamini	FDR
GOTERM_BP_FAT	GO:0065003~macromolecular complex assembly	4	6.25	0.100914	425833, 440262, 469270, 477958	46	338	13588	3.49576	1	0.844086	79.1733
GOTERM_BP_FAT	GO:0043933~macromolecular complex subunit organization	4	6.25	0.12119	425833, 440262, 469270, 477958	46	367	13588	3.21952	1	0.874315	85.1232
GOTERM_BP_FAT	GO:0006461~protein complex assembly	3	4.6875	0.173072	425833, 440262, 469270	46	227	13588	3.90385	1	0.927572	93.9363
GOTERM_BP_FAT	GO:0070271~protein complex biogenesis	3	4.6875	0.173072	425833, 440262, 469270	46	227	13588	3.90385	1	0.927572	93.9363
Annotation Cluster 7	Enrichment Score: 0.6009782715311985
Category	Term	Count	%	PValue	Genes	List Total	Pop Hits	Pop Total	Fold Enrichment	Bonferroni	Benjamini	FDR
GOTERM_BP_FAT	GO:0045449~regulation of transcription	12	18.75	0.107207	443338, 457336, 425475, 420822, 437778, 435502, 477958, 442401, 472972, 464307, 475678, 429413	46	2227	13588	1.59169	1	0.85406	81.2228
SP_PIR_KEYWORDS	Transcription	9	14.0625	0.199426	443338, 457336, 420822, 435502, 477958, 472972, 464307, 426554, 429413	58	1769	17854	1.56611	1	0.888088	92.4461
GOTERM_BP_FAT	GO:0006350~transcription	9	14.0625	0.226609	443338, 457336, 420822, 435502, 477958, 472972, 464307, 426554, 429413	46	1772	13588	1.50029	1	0.961135	97.7405
SP_PIR_KEYWORDS	transcription regulation	7	10.9375	0.37207	457336, 420822, 435502, 477958, 472972, 464307, 429413	58	1546	17854	1.39379	1	0.963447	99.5501
GOTERM_MF_FAT	GO:0003677~DNA binding	7	10.9375	0.548536	420822, 437778, 440945, 435502, 477958, 464307, 429413	45	1781	13288	1.1606	1	0.998105	99.991
Annotation Cluster 8	Enrichment Score: 0.5452020807210075
Category	Term	Count	%	PValue	Genes	List Total	Pop Hits	Pop Total	Fold Enrichment	Bonferroni	Benjamini	FDR
SP_PIR_KEYWORDS	ligase	6	9.375	0.00229443	477557, 429807, 443414, 435502, 430960, 472972	58	290	17854	6.36885	0.254741	0.136716	2.63239
GOTERM_BP_FAT	GO:0030163~protein catabolic process	5	7.8125	0.11106	431733, 483112, 435502, 430960, 472972	46	556	13588	2.6564	1	0.856652	82.3835
GOTERM_BP_FAT	GO:0009057~macromolecule catabolic process	5	7.8125	0.169606	431733, 483112, 435502, 430960, 472972	46	654	13588	2.25834	1	0.927815	93.5505
SMART	SM00184:RING	3	4.6875	0.183719	435502, 430960, 472972	26	286	9131	3.68384	0.99933	0.99933	83.6442
INTERPRO	IPR017907:Zinc finger, RING-type, conserved site	3	4.6875	0.185663	435502, 430960, 472972	56	254	17763	3.74641	1	1	91.6253
SP_PIR_KEYWORDS	ubl conjugation pathway	4	6.25	0.200761	483112, 435502, 430960, 472972	58	484	17854	2.54403	1	0.87112	92.5911
INTERPRO	IPR001841:Zinc finger, RING-type	3	4.6875	0.22181	435502, 430960, 472972	56	286	17763	3.32724	1	1	95.1597
GOTERM_BP_FAT	GO:0019941~modification-dependent protein catabolic process	4	6.25	0.236326	483112, 435502, 430960, 472972	46	508	13588	2.32592	1	0.964438	98.1249
GOTERM_BP_FAT	GO:0043632~modification-dependent macromolecule catabolic process	4	6.25	0.236326	483112, 435502, 430960, 472972	46	508	13588	2.32592	1	0.964438	98.1249
GOTERM_BP_FAT	GO:0006508~proteolysis	6	9.375	0.255697	483112, 471555, 435502, 430960, 421912, 472972	46	1034	13588	1.71407	1	0.967918	98.7164
GOTERM_BP_FAT	GO:0051603~proteolysis involved in cellular protein catabolic process	4	6.25	0.259538	483112, 435502, 430960, 472972	46	534	13588	2.21267	1	0.967691	98.8107
GOTERM_BP_FAT	GO:0044257~cellular protein catabolic process	4	6.25	0.26224	483112, 435502, 430960, 472972	46	537	13588	2.20031	1	0.966913	98.8731
GOTERM_BP_FAT	GO:0044265~cellular macromolecule catabolic process	4	6.25	0.327931	483112, 435502, 430960, 472972	46	609	13588	1.94017	1	0.984097	99.7152
SP_PIR_KEYWORDS	ubl conjugation	3	4.6875	0.501768	435502, 430960, 472972	58	524	17854	1.76237	1	0.985686	99.9694
GOTERM_MF_FAT	GO:0008270~zinc ion binding	8	12.5	0.558711	443338, 475292, 435502, 442314, 430960, 421912, 472972, 426554	45	2105	13288	1.12224	1	0.997735	99.9931
SP_PIR_KEYWORDS	zinc	7	10.9375	0.567147	443338, 475292, 435502, 442314, 430960, 472972, 426554	58	1886	17854	1.14252	1	0.988506	99.994
SP_PIR_KEYWORDS	metal-binding	9	14.0625	0.63923	443338, 475292, 443414, 435502, 442314, 430960, 472972, 426554, 480285	58	2682	17854	1.03298	1	0.994592	99.9993
SP_PIR_KEYWORDS	zinc-finger	4	6.25	0.748708	475292, 435502, 430960, 472972	58	1204	17854	1.02268	1	0.998189	100
GOTERM_MF_FAT	GO:0046914~transition metal ion binding	8	12.5	0.787709	443338, 475292, 435502, 442314, 430960, 421912, 472972, 426554	45	2608	13288	0.905794	1	0.999969	100
GOTERM_MF_FAT	GO:0046872~metal ion binding	10	15.625	0.92563	443338, 475292, 443414, 435502, 442314, 430960, 421912, 472972, 426554, 480285	45	3850	13288	0.766984	1	1	100
GOTERM_MF_FAT	GO:0043169~cation binding	10	15.625	0.930734	443338, 475292, 443414, 435502, 442314, 430960, 421912, 472972, 426554, 480285	45	3885	13288	0.760074	1	1	100
GOTERM_MF_FAT	GO:0043167~ion binding	10	15.625	0.937395	443338, 475292, 443414, 435502, 442314, 430960, 421912, 472972, 426554, 480285	45	3934	13288	0.750607	1	1	100
Annotation Cluster 9	Enrichment Score: 0.5318870991918115
Category	Term	Count	%	PValue	Genes	List Total	Pop Hits	Pop Total	Fold Enrichment	Bonferroni	Benjamini	FDR
GOTERM_BP_FAT	GO:0016192~vesicle-mediated transport	5	7.8125	0.067524	449952, 429807, 469270, 459879, 466273	46	466	13588	3.16943	1	0.797541	64.3394
GOTERM_CC_FAT	GO:0016023~cytoplasmic membrane-bounded vesicle	3	4.6875	0.371953	429807, 459879, 466273	40	414	12504	2.26522	1	0.995347	99.5457
GOTERM_CC_FAT	GO:0031988~membrane-bounded vesicle	3	4.6875	0.378724	429807, 459879, 466273	40	420	12504	2.23286	1	0.99351	99.5994
GOTERM_CC_FAT	GO:0031410~cytoplasmic vesicle	3	4.6875	0.474251	429807, 459879, 466273	40	508	12504	1.84606	1	0.995676	99.9422
GOTERM_CC_FAT	GO:0031982~vesicle	3	4.6875	0.48561	429807, 459879, 466273	40	519	12504	1.80694	1	0.99489	99.9551
Annotation Cluster 10	Enrichment Score: 0.5204228890795431
Category	Term	Count	%	PValue	Genes	List Total	Pop Hits	Pop Total	Fold Enrichment	Bonferroni	Benjamini	FDR
GOTERM_BP_FAT	GO:0006873~cellular ion homeostasis	3	4.6875	0.213918	469270, 459879, 473492	46	261	13588	3.3953	1	0.958297	97.1275
GOTERM_BP_FAT	GO:0055082~cellular chemical homeostasis	3	4.6875	0.222458	469270, 459879, 473492	46	268	13588	3.30662	1	0.961193	97.5549
GOTERM_BP_FAT	GO:0050801~ion homeostasis	3	4.6875	0.253166	469270, 459879, 473492	46	293	13588	3.02448	1	0.968818	98.6504
GOTERM_BP_FAT	GO:0019725~cellular homeostasis	3	4.6875	0.31479	469270, 459879, 473492	46	343	13588	2.5836	1	0.981863	99.6211
GOTERM_BP_FAT	GO:0048878~chemical homeostasis	3	4.6875	0.341671	469270, 459879, 473492	46	365	13588	2.42787	1	0.986177	99.79
GOTERM_BP_FAT	GO:0042592~homeostatic process	3	4.6875	0.582012	469270, 459879, 473492	46	584	13588	1.51742	1	0.999452	99.9997
Annotation Cluster 11	Enrichment Score: 0.48335044525453724
Category	Term	Count	%	PValue	Genes	List Total	Pop Hits	Pop Total	Fold Enrichment	Bonferroni	Benjamini	FDR
GOTERM_BP_FAT	GO:0006508~proteolysis	6	9.375	0.255697	483112, 471555, 435502, 430960, 421912, 472972	46	1034	13588	1.71407	1	0.967918	98.7164
GOTERM_MF_FAT	GO:0070011~peptidase activity, acting on L-amino acid peptides	4	6.25	0.322335	483112, 471555, 461879, 421912	45	603	13288	1.9588	1	0.987028	98.9493
GOTERM_MF_FAT	GO:0008233~peptidase activity	4	6.25	0.346232	483112, 471555, 461879, 421912	45	629	13288	1.87783	1	0.977555	99.3099
GOTERM_MF_FAT	GO:0004175~endopeptidase activity	3	4.6875	0.408506	471555, 461879, 421912	45	421	13288	2.1042	1	0.987695	99.7862
Annotation Cluster 12	Enrichment Score: 0.47431384496737977
Category	Term	Count	%	PValue	Genes	List Total	Pop Hits	Pop Total	Fold Enrichment	Bonferroni	Benjamini	FDR
GOTERM_MF_FAT	GO:0005525~GTP binding	3	4.6875	0.328216	443414, 446957, 425833	45	354	13288	2.50245	1	0.983437	99.0513
GOTERM_MF_FAT	GO:0032561~guanyl ribonucleotide binding	3	4.6875	0.339195	443414, 446957, 425833	45	363	13288	2.4404	1	0.98104	99.2177
GOTERM_MF_FAT	GO:0019001~guanyl nucleotide binding	3	4.6875	0.339195	443414, 446957, 425833	45	363	13288	2.4404	1	0.98104	99.2177
Annotation Cluster 13	Enrichment Score: 0.37999684378281795
Category	Term	Count	%	PValue	Genes	List Total	Pop Hits	Pop Total	Fold Enrichment	Bonferroni	Benjamini	FDR
GOTERM_BP_FAT	GO:0008104~protein localization	5	7.8125	0.237691	449952, 425475, 469270, 448774, 466273	46	753	13588	1.96143	1	0.962749	98.1737
GOTERM_BP_FAT	GO:0015031~protein transport	4	6.25	0.366493	449952, 425475, 448774, 466273	46	651	13588	1.815	1	0.989102	99.8809
GOTERM_BP_FAT	GO:0045184~establishment of protein localization	4	6.25	0.371072	449952, 425475, 448774, 466273	46	656	13588	1.80117	1	0.988238	99.893
GOTERM_BP_FAT	GO:0046907~intracellular transport	3	4.6875	0.420158	425475, 448774, 466273	46	431	13588	2.05609	1	0.993129	99.9677
SP_PIR_KEYWORDS	protein transport	3	4.6875	0.435009	449952, 448774, 466273	58	461	17854	2.00322	1	0.978643	99.8681
SP_PIR_KEYWORDS	transport	4	6.25	0.888325	449952, 448774, 421912, 466273	58	1571	17854	0.783775	1	0.999913	100
Annotation Cluster 14	Enrichment Score: 0.322595830460206
Category	Term	Count	%	PValue	Genes	List Total	Pop Hits	Pop Total	Fold Enrichment	Bonferroni	Benjamini	FDR
SP_PIR_KEYWORDS	cell adhesion	3	4.6875	0.34306	466827, 460048, 442314	58	380	17854	2.43022	1	0.972274	99.2399
GOTERM_BP_FAT	GO:0007155~cell adhesion	3	4.6875	0.55981	466827, 460048, 442314	46	561	13588	1.57963	1	0.999307	99.9994
GOTERM_BP_FAT	GO:0022610~biological adhesion	3	4.6875	0.560792	466827, 460048, 442314	46	562	13588	1.57682	1	0.999244	99.9995
Annotation Cluster 15	Enrichment Score: 0.2787743566147648
Category	Term	Count	%	PValue	Genes	List Total	Pop Hits	Pop Total	Fold Enrichment	Bonferroni	Benjamini	FDR
SP_PIR_KEYWORDS	palmitate	3	4.6875	0.140353	460048, 469270, 459879	58	206	17854	4.48293	1	0.800743	82.7323
SP_PIR_KEYWORDS	lipoprotein	3	4.6875	0.565293	460048, 469270, 459879	58	589	17854	1.56788	1	0.990306	99.9937
SP_PIR_KEYWORDS	cell membrane	3	4.6875	0.977694	460048, 469270, 459879	58	1713	17854	0.539103	1	0.999999	100
GOTERM_CC_FAT	GO:0005886~plasma membrane	5	7.8125	0.989015	460048, 469270, 459879, 442314, 465611	40	2906	12504	0.537853	1	1	100
Annotation Cluster 16	Enrichment Score: 0.2321540282417219
Category	Term	Count	%	PValue	Genes	List Total	Pop Hits	Pop Total	Fold Enrichment	Bonferroni	Benjamini	FDR
GOTERM_CC_FAT	GO:0015630~microtubule cytoskeleton	3	4.6875	0.412136	457192, 425833, 446440	40	450	12504	2.084	1	0.994428	99.789
GOTERM_CC_FAT	GO:0005856~cytoskeleton	4	6.25	0.692512	460048, 457192, 425833, 446440	40	1122	12504	1.11444	1	0.999201	99.9999
GOTERM_CC_FAT	GO:0044430~cytoskeletal part	3	4.6875	0.704806	457192, 425833, 446440	40	774	12504	1.21163	1	0.999127	99.9999
Annotation Cluster 17	Enrichment Score: 0.06795983110380924
Category	Term	Count	%	PValue	Genes	List Total	Pop Hits	Pop Total	Fold Enrichment	Bonferroni	Benjamini	FDR
GOTERM_CC_FAT	GO:0031981~nuclear lumen	3	4.6875	0.77262	437778, 442401, 430960	40	883	12504	1.06206	1	0.999605	100
GOTERM_CC_FAT	GO:0070013~intracellular organelle lumen	3	4.6875	0.880113	437778, 442401, 430960	40	1133	12504	0.827714	1	0.999979	100
GOTERM_CC_FAT	GO:0043233~organelle lumen	3	4.6875	0.881067	437778, 442401, 430960	40	1136	12504	0.825528	1	0.99997	100
GOTERM_CC_FAT	GO:0031974~membrane-enclosed lumen	3	4.6875	0.892581	437778, 442401, 430960	40	1174	12504	0.798807	1	0.999972	100
Annotation Cluster 18	Enrichment Score: 0.02358796389974699
Category	Term	Count	%	PValue	Genes	List Total	Pop Hits	Pop Total	Fold Enrichment	Bonferroni	Benjamini	FDR
SP_PIR_KEYWORDS	disulfide bond	6	9.375	0.910543	423208, 466827, 471555, 440262, 453248, 459879	58	2469	17854	0.748062	1	0.999953	100
GOTERM_CC_FAT	GO:0005576~extracellular region	4	6.25	0.910705	423208, 466827, 471555, 461879	40	1680	12504	0.744286	1	0.999975	100
SP_PIR_KEYWORDS	glycoprotein	9	14.0625	0.911792	423208, 471555, 461879, 453248, 468178, 459879, 468994, 473492, 429413	58	3600	17854	0.769569	1	0.999939	100
UP_SEQ_FEATURE	disulfide bond	6	9.375	0.939487	423208, 466827, 471555, 440262, 453248, 459879	58	2379	16021	0.696656	1	1	100
SP_PIR_KEYWORDS	Secreted	3	4.6875	0.947638	466827, 471555, 461879	58	1420	17854	0.65034	1	0.999985	100
UP_SEQ_FEATURE	glycosylation site:N-linked (GlcNAc...)	8	12.5	0.974993	423208, 471555, 461879, 453248, 459879, 468994, 473492, 429413	58	3444	16021	0.641636	1	1	100
SP_PIR_KEYWORDS	signal	5	7.8125	0.990418	423208, 466827, 471555, 461879, 453248	58	2970	17854	0.518228	1	1	100
UP_SEQ_FEATURE	signal peptide	5	7.8125	0.996251	423208, 466827, 471555, 461879, 453248	58	2963	16021	0.466122	1	1	100
Annotation Cluster 19	Enrichment Score: 0.01775882781426781
Category	Term	Count	%	PValue	Genes	List Total	Pop Hits	Pop Total	Fold Enrichment	Bonferroni	Benjamini	FDR
SP_PIR_KEYWORDS	membrane	14	21.875	0.931278	460048, 469270, 453248, 459879, 468994, 430960, 466273, 445877, 429413, 473492, 445977, 465611, 474849, 421912	58	5507	17854	0.782565	1	0.999969	100
UP_SEQ_FEATURE	transmembrane region	11	17.1875	0.945641	445977, 469270, 453248, 459879, 465611, 468994, 474849, 466273, 445877, 473492, 429413	58	4113	16021	0.738747	1	1	100
UP_SEQ_FEATURE	topological domain:Cytoplasmic	7	10.9375	0.946111	469270, 453248, 459879, 465611, 468994, 466273, 429413	58	2780	16021	0.695528	1	1	100
SP_PIR_KEYWORDS	transmembrane	12	18.75	0.969379	445977, 469270, 453248, 459879, 465611, 468994, 474849, 481952, 466273, 445877, 473492, 429413	58	5237	17854	0.705352	1	0.999997	100
GOTERM_CC_FAT	GO:0016021~integral to membrane	13	20.3125	0.980311	469270, 453248, 459879, 468994, 448774, 481952, 466273, 445877, 429413, 473492, 445977, 465611, 474849	40	5709	12504	0.711823	1	1	100
GOTERM_CC_FAT	GO:0031224~intrinsic to membrane	13	20.3125	0.988194	469270, 453248, 459879, 468994, 448774, 481952, 466273, 445877, 429413, 473492, 445977, 465611, 474849	40	5914	12504	0.687149	1	1	100
UNCLUSTERED
Category	Term	Count	%	PValue	Genes	List Total	Pop Hits	Pop Total	Fold Enrichment	Bonferroni	Benjamini	FDR
SP_PIR_KEYWORDS	acetylation	20	31.25	6.42353e-05	477557, 429807, 425475, 460048, 422159, 446957, 457192, 440262, 469270, 433930, 448774, 466273, 480285, 482952, 468178, 437778, 435502, 421912, 460101, 426554	58	2325	17854	2.64798	0.00818867	0.00818867	0.0745732
GOTERM_CC_FAT	GO:0005829~cytosol	8	12.5	0.0013682	477557, 431733, 457192, 482952, 455277, 455718, 469270, 480285	40	549	12504	4.55519	0.159603	0.0832683	1.57526
SP_PIR_KEYWORDS	phosphoprotein	31	48.4375	0.00549888	477557, 425475, 460048, 457192, 469270, 433930, 459879, 430960, 472972, 431733, 482952, 442401, 421912, 429807, 425833, 420822, 455718, 440945, 442314, 448774, 466273, 424444, 449952, 475292, 475373, 437778, 468178, 435502, 477958, 460101, 475678	58	6311	17854	1.51207	0.506286	0.13165	6.20293
SP_PIR_KEYWORDS	nucleus	20	31.25	0.0240027	443338, 422159, 457192, 420822, 440945, 442314, 430960, 448774, 472972, 429413, 457336, 431733, 475292, 475373, 437778, 435502, 477958, 442401, 464307, 475678	58	3808	17854	1.61674	0.955391	0.358701	24.584
GOTERM_BP_FAT	GO:0010564~regulation of cell cycle process	3	4.6875	0.0242866	425475, 457192, 475373	46	73	13588	12.1394	1	0.555743	30.4151
SP_PIR_KEYWORDS	cytoplasm	17	26.5625	0.0247113	477557, 425475, 460048, 457192, 440262, 442314, 448774, 472972, 446440, 449952, 431733, 475292, 443414, 475373, 455277, 461879, 475678	58	3029	17854	1.72766	0.959351	0.329913	25.2175
GOTERM_BP_FAT	GO:0051789~response to protein stimulus	3	4.6875	0.0335816	466827, 482952, 429413	46	87	13588	10.1859	1	0.637418	39.577
GOTERM_BP_FAT	GO:0042445~hormone metabolic process	3	4.6875	0.0357286	423208, 425475, 455277	46	90	13588	9.84638	1	0.642673	41.5269
GOTERM_BP_FAT	GO:0010817~regulation of hormone levels	3	4.6875	0.0670425	423208, 425475, 455277	46	128	13588	6.92323	1	0.807727	64.0669
GOTERM_BP_FAT	GO:0010033~response to organic substance	5	7.8125	0.0850644	466827, 482952, 455718, 469270, 429413	46	505	13588	2.92467	1	0.817949	73.0504
GOTERM_BP_FAT	GO:0033043~regulation of organelle organization	3	4.6875	0.0921359	425475, 457192, 469270	46	154	13588	5.75438	1	0.83375	75.9645
GOTERM_MF_FAT	GO:0016879~ligase activity, forming carbon-nitrogen bonds	3	4.6875	0.133813	477557, 443414, 472972	45	193	13288	4.58998	1	0.882211	81.399
GOTERM_BP_FAT	GO:0007017~microtubule-based process	3	4.6875	0.154364	422159, 425833, 446440	46	211	13588	4.19988	1	0.917078	91.566
GOTERM_BP_FAT	GO:0051726~regulation of cell cycle	3	4.6875	0.15784	425475, 457192, 475373	46	214	13588	4.141	1	0.91699	92.0632
KEGG_PATHWAY	mmu04510:Focal adhesion	3	4.6875	0.17485	460048, 455718, 469270	23	198	5738	3.77997	0.999997	0.998401	86.0704
GOTERM_BP_FAT	GO:0055114~oxidation reduction	5	7.8125	0.181412	440262, 455277, 465611, 421912, 470132	46	672	13588	2.19785	1	0.932953	94.7784
GOTERM_MF_FAT	GO:0005198~structural molecule activity	4	6.25	0.186187	460048, 425833, 448774, 445877	45	450	13288	2.62479	1	0.918712	91.0382
GOTERM_BP_FAT	GO:0007010~cytoskeleton organization	3	4.6875	0.293879	425475, 422159, 446440	46	326	13588	2.71832	1	0.976671	99.4096
SP_PIR_KEYWORDS	alternative splicing	17	26.5625	0.349425	422159, 446957, 420822, 440945, 442314, 468994, 472972, 445877, 446440, 480285, 429413, 475292, 455277, 445977, 477958, 474849, 464307	58	4481	17854	1.16784	1	0.967909	99.3212
SP_PIR_KEYWORDS	Signal-anchor	3	4.6875	0.372032	459879, 468994, 429413	58	405	17854	2.2802	1	0.969899	99.5498
GOTERM_BP_FAT	GO:0043009~chordate embryonic development	3	4.6875	0.408529	431733, 466827, 464307	46	421	13588	2.10493	1	0.992926	99.9567
UP_SEQ_FEATURE	splice variant	18	28.125	0.412663	422159, 446957, 420822, 469270, 440945, 442314, 468994, 472972, 445877, 446440, 480285, 429413, 475292, 455277, 445977, 477958, 474849, 464307	58	4448	16021	1.11781	1	1	99.881
GOTERM_BP_FAT	GO:0009792~embryonic development ending in birth or egg hatching	3	4.6875	0.413194	431733, 466827, 464307	46	425	13588	2.08512	1	0.992899	99.9615
SP_PIR_KEYWORDS	transferase	6	9.375	0.456308	468178, 468994, 469676, 426554, 475678, 480285	58	1385	17854	1.33355	1	0.979758	99.9156
GOTERM_CC_FAT	GO:0031090~organelle membrane	4	6.25	0.466787	469270, 465611, 421912, 466273	40	809	12504	1.54561	1	0.996669	99.9319
GOTERM_CC_FAT	GO:0012505~endomembrane system	3	4.6875	0.501875	469270, 448774, 466273	40	535	12504	1.7529	1	0.994518	99.9691
GOTERM_CC_FAT	GO:0031967~organelle envelope	3	4.6875	0.506893	465611, 448774, 421912	40	540	12504	1.73667	1	0.993184	99.9725
GOTERM_CC_FAT	GO:0031975~envelope	3	4.6875	0.508892	465611, 448774, 421912	40	542	12504	1.73026	1	0.991375	99.9738
SP_PIR_KEYWORDS	oxidoreductase	3	4.6875	0.549234	440262, 455277, 465611	58	572	17854	1.61448	1	0.990303	99.9904
GOTERM_MF_FAT	GO:0030528~transcription regulator activity	5	7.8125	0.574828	457336, 425475, 442401, 464307, 429413	45	1206	13288	1.22425	1	0.997599	99.9955
GOTERM_CC_FAT	GO:0005739~mitochondrion	5	7.8125	0.602493	429807, 433930, 469270, 465611, 421912	40	1322	12504	1.1823	1	0.997143	99.9977
SP_PIR_KEYWORDS	dna-binding	5	7.8125	0.665435	437778, 440945, 435502, 464307, 429413	58	1404	17854	1.09625	1	0.994432	99.9997
UP_SEQ_FEATURE	mutagenesis site	3	4.6875	0.734868	483112, 435502, 480285	58	723	16021	1.14616	1	1	100
GOTERM_CC_FAT	GO:0005783~endoplasmic reticulum	3	4.6875	0.746375	469270, 466273, 429413	40	838	12504	1.11909	1	0.999487	100
GOTERM_BP_FAT	GO:0007242~intracellular signaling cascade	3	4.6875	0.816037	425475, 475373, 469270	46	915	13588	0.968496	1	0.999999	100
SP_PIR_KEYWORDS	hydrolase	4	6.25	0.868248	483112, 446957, 471555, 477958	58	1500	17854	0.820874	1	0.99987	100
GOTERM_CC_FAT	GO:0044459~plasma membrane part	4	6.25	0.899869	460048, 469270, 442314, 465611	40	1633	12504	0.765707	1	0.999971	100

## Sheet: Yellow UP
Yellow GO
UP	97
Annotation Cluster 1	Enrichment Score: 1.9618498552223582
Category	Term	Count	%	PValue	Genes	List Total	Pop Hits	Pop Total	Fold Enrichment	Bonferroni	Benjamini	FDR
KEGG_PATHWAY	mmu05211:Renal cell carcinoma	4	4.30108	0.0022678	455718, 438856, 470106, 436133	23	70	5738	14.2559	0.12933	0.12933	2.25742
KEGG_PATHWAY	mmu04150:mTOR signaling pathway	3	3.22581	0.0178034	455718, 438856, 436133	23	54	5738	13.8599	0.665724	0.421834	16.528
KEGG_PATHWAY	mmu05200:Pathways in cancer	5	5.37634	0.0322362	430635, 455718, 438856, 470106, 436133	23	323	5738	3.86189	0.864502	0.486378	28.0743
Annotation Cluster 2	Enrichment Score: 1.1995243741316357
Category	Term	Count	%	PValue	Genes	List Total	Pop Hits	Pop Total	Fold Enrichment	Bonferroni	Benjamini	FDR
GOTERM_BP_FAT	GO:0045449~regulation of transcription	19	20.4301	0.00613096	439256, 420822, 438856, 461989, 463594, 470857, 472793, 436330, 430635, 427987, 457336, 435801, 478362, 447964, 465544, 422463, 470668, 427302, 431607	61	2227	13588	1.90046	0.96978	0.96978	8.62231
GOTERM_BP_FAT	GO:0006350~transcription	15	16.129	0.0201617	439256, 420822, 438856, 461989, 463594, 470857, 472793, 427987, 457336, 435801, 478362, 465544, 470668, 427302, 422463	61	1772	13588	1.88562	0.999991	0.996956	25.8167
SP_PIR_KEYWORDS	transcription regulation	14	15.0538	0.0333351	439256, 420822, 438856, 461989, 463594, 470857, 472793, 457336, 435801, 478362, 465544, 470668, 427302, 422463	87	1546	17854	1.85838	0.990057	0.900284	32.8332
SP_PIR_KEYWORDS	Transcription	15	16.129	0.0427706	439256, 420822, 438856, 461989, 463594, 470857, 472793, 427987, 457336, 435801, 478362, 465544, 470668, 427302, 422463	87	1769	17854	1.74012	0.997381	0.862154	40.1385
GOTERM_MF_FAT	GO:0030528~transcription regulator activity	11	11.828	0.0466951	457336, 438856, 465544, 461989, 447964, 470668, 422463, 427302, 431607, 472793, 436330	62	1206	13288	1.95485	0.999424	0.999424	43.7255
SP_PIR_KEYWORDS	nucleus	26	27.957	0.0558149	439256, 444065, 461989, 482481, 427987, 431733, 457336, 478362, 470137, 447964, 427302, 441345, 443505, 420822, 438856, 463594, 470857, 440382, 472793, 469510, 475292, 435801, 465544, 470668, 422463, 457967	87	3808	17854	1.40118	0.999595	0.858113	49.044
GOTERM_BP_FAT	GO:0006355~regulation of transcription, DNA-dependent	11	11.828	0.107085	430635, 427987, 438856, 465544, 461989, 447964, 470668, 427302, 431607, 472793, 436330	61	1465	13588	1.67256	1	0.999224	80.999
GOTERM_MF_FAT	GO:0003677~DNA binding	13	13.9785	0.108679	439256, 420822, 438856, 461989, 470857, 472793, 436330, 478362, 447964, 465544, 427302, 422463, 438592	62	1781	13288	1.5644	1	0.999873	74.9229
GOTERM_BP_FAT	GO:0051252~regulation of RNA metabolic process	11	11.828	0.115647	430635, 427987, 438856, 465544, 461989, 447964, 470668, 427302, 431607, 472793, 436330	61	1488	13588	1.6467	1	0.998266	83.5022
GOTERM_MF_FAT	GO:0003700~transcription factor activity	6	6.45161	0.283538	438856, 465544, 461989, 447964, 427302, 436330	62	776	13288	1.65713	1	0.99691	98.1843
SP_PIR_KEYWORDS	dna-binding	9	9.67742	0.364324	439256, 478362, 438856, 465544, 461989, 447964, 422463, 427302, 470857	87	1404	17854	1.3155	1	0.987738	99.51
Annotation Cluster 3	Enrichment Score: 1.0764441337233412
Category	Term	Count	%	PValue	Genes	List Total	Pop Hits	Pop Total	Fold Enrichment	Bonferroni	Benjamini	FDR
GOTERM_CC_FAT	GO:0070013~intracellular organelle lumen	10	10.7527	0.0378628	435801, 438856, 470137, 438795, 461989, 470668, 447503, 440382, 472793, 482481	52	1133	12504	2.12234	0.991327	0.906873	35.9215
GOTERM_CC_FAT	GO:0043233~organelle lumen	10	10.7527	0.0384162	435801, 438856, 470137, 438795, 461989, 470668, 447503, 440382, 472793, 482481	52	1136	12504	2.11674	0.99192	0.799334	36.3452
GOTERM_CC_FAT	GO:0031974~membrane-enclosed lumen	10	10.7527	0.0459186	435801, 438856, 470137, 438795, 461989, 470668, 447503, 440382, 472793, 482481	52	1174	12504	2.04822	0.996917	0.764359	41.8423
GOTERM_CC_FAT	GO:0031981~nuclear lumen	8	8.60215	0.0657335	435801, 438856, 470137, 461989, 470668, 440382, 472793, 482481	52	883	12504	2.17859	0.999767	0.812249	54.3427
GOTERM_CC_FAT	GO:0005654~nucleoplasm	5	5.37634	0.227103	435801, 438856, 461989, 470668, 472793	52	599	12504	2.00719	1	0.989182	94.8717
GOTERM_CC_FAT	GO:0044451~nucleoplasm part	4	4.30108	0.348827	438856, 461989, 470668, 472793	52	513	12504	1.87494	1	0.994889	99.2891
Annotation Cluster 4	Enrichment Score: 1.0114515389798113
Category	Term	Count	%	PValue	Genes	List Total	Pop Hits	Pop Total	Fold Enrichment	Bonferroni	Benjamini	FDR
GOTERM_BP_FAT	GO:0030163~protein catabolic process	7	7.52688	0.0353816	469510, 431733, 483112, 436523, 470106, 460219, 435776	61	556	13588	2.80446	1	0.998922	41.0314
GOTERM_BP_FAT	GO:0009057~macromolecule catabolic process	7	7.52688	0.0677359	469510, 431733, 483112, 436523, 470106, 460219, 435776	61	654	13588	2.38422	1	0.999954	64.2414
GOTERM_BP_FAT	GO:0019941~modification-dependent protein catabolic process	6	6.45161	0.0730452	469510, 483112, 436523, 470106, 460219, 435776	61	508	13588	2.63095	1	0.999822	67.1139
GOTERM_BP_FAT	GO:0043632~modification-dependent macromolecule catabolic process	6	6.45161	0.0730452	469510, 483112, 436523, 470106, 460219, 435776	61	508	13588	2.63095	1	0.999822	67.1139
GOTERM_BP_FAT	GO:0051603~proteolysis involved in cellular protein catabolic process	6	6.45161	0.0861836	469510, 483112, 436523, 470106, 460219, 435776	61	534	13588	2.50286	1	0.999342	73.3244
GOTERM_BP_FAT	GO:0044257~cellular protein catabolic process	6	6.45161	0.0877759	469510, 483112, 436523, 470106, 460219, 435776	61	537	13588	2.48887	1	0.998547	73.9978
GOTERM_BP_FAT	GO:0044265~cellular macromolecule catabolic process	6	6.45161	0.130523	469510, 483112, 436523, 470106, 460219, 435776	61	609	13588	2.19462	1	0.996602	87.1352
SP_PIR_KEYWORDS	ubl conjugation pathway	5	5.37634	0.204796	469510, 483112, 470106, 460219, 435776	87	484	17854	2.12002	1	0.994451	93.2123
GOTERM_BP_FAT	GO:0006508~proteolysis	7	7.52688	0.305034	469510, 483112, 436523, 470106, 460219, 421912, 435776	61	1034	13588	1.50801	1	0.998994	99.5182
Annotation Cluster 5	Enrichment Score: 1.0067665043570837
Category	Term	Count	%	PValue	Genes	List Total	Pop Hits	Pop Total	Fold Enrichment	Bonferroni	Benjamini	FDR
INTERPRO	IPR001452:Src homology-3 domain	4	4.30108	0.0657984	469065, 443948, 423602, 469676	79	211	17763	4.26252	0.999996	0.999996	56.8251
SP_PIR_KEYWORDS	sh3 domain	4	4.30108	0.0756274	469065, 443948, 423602, 469676	87	204	17854	4.02389	0.999977	0.882228	60.2736
SMART	SM00326:SH3	4	4.30108	0.0851506	469065, 443948, 423602, 469676	46	211	9131	3.76303	0.988319	0.988319	57.5633
UP_SEQ_FEATURE	domain:SH3	3	3.22581	0.221744	443948, 423602, 469676	88	163	16021	3.35074	1	1	96.3726
Annotation Cluster 6	Enrichment Score: 0.864905661848207
Category	Term	Count	%	PValue	Genes	List Total	Pop Hits	Pop Total	Fold Enrichment	Bonferroni	Benjamini	FDR
SP_PIR_KEYWORDS	activator	7	7.52688	0.0293182	439256, 478362, 438856, 470137, 461989, 427302, 472793	87	484	17854	2.96803	0.982524	0.982524	29.4827
UP_SEQ_FEATURE	DNA-binding region:Basic motif	3	3.22581	0.20384	438856, 461989, 427302	88	154	16021	3.54656	1	1	95.0991
GOTERM_MF_FAT	GO:0046983~protein dimerization activity	4	4.30108	0.204805	438856, 461989, 427302, 436133	62	340	13288	2.52144	1	0.993947	93.6404
GOTERM_MF_FAT	GO:0003700~transcription factor activity	6	6.45161	0.283538	438856, 465544, 461989, 447964, 427302, 436330	62	776	13288	1.65713	1	0.99691	98.1843
Annotation Cluster 7	Enrichment Score: 0.8565628398450161
Category	Term	Count	%	PValue	Genes	List Total	Pop Hits	Pop Total	Fold Enrichment	Bonferroni	Benjamini	FDR
GOTERM_BP_FAT	GO:0050863~regulation of T cell activation	3	3.22581	0.0823086	430635, 470668, 440018	61	108	13588	6.18761	1	0.99971	71.617
GOTERM_BP_FAT	GO:0051249~regulation of lymphocyte activation	3	3.22581	0.132903	430635, 470668, 440018	61	144	13588	4.64071	1	0.995526	87.642
GOTERM_BP_FAT	GO:0002694~regulation of leukocyte activation	3	3.22581	0.147998	430635, 470668, 440018	61	154	13588	4.33937	1	0.993674	90.4474
GOTERM_BP_FAT	GO:0050865~regulation of cell activation	3	3.22581	0.151059	430635, 470668, 440018	61	156	13588	4.28373	1	0.990525	90.9384
GOTERM_BP_FAT	GO:0042127~regulation of cell proliferation	5	5.37634	0.213209	430635, 423602, 470668, 440018, 436133	61	538	13588	2.07021	1	0.997348	97.0277
Annotation Cluster 8	Enrichment Score: 0.688094370382725
Category	Term	Count	%	PValue	Genes	List Total	Pop Hits	Pop Total	Fold Enrichment	Bonferroni	Benjamini	FDR
GOTERM_MF_FAT	GO:0030528~transcription regulator activity	11	11.828	0.0466951	457336, 438856, 465544, 461989, 447964, 470668, 422463, 427302, 431607, 472793, 436330	62	1206	13288	1.95485	0.999424	0.999424	43.7255
GOTERM_BP_FAT	GO:0006355~regulation of transcription, DNA-dependent	11	11.828	0.107085	430635, 427987, 438856, 465544, 461989, 447964, 470668, 427302, 431607, 472793, 436330	61	1465	13588	1.67256	1	0.999224	80.999
GOTERM_BP_FAT	GO:0051252~regulation of RNA metabolic process	11	11.828	0.115647	430635, 427987, 438856, 465544, 461989, 447964, 470668, 427302, 431607, 472793, 436330	61	1488	13588	1.6467	1	0.998266	83.5022
GOTERM_BP_FAT	GO:0006357~regulation of transcription from RNA polymerase II promoter	5	5.37634	0.288674	430635, 438856, 470668, 431607, 472793	61	616	13588	1.80807	1	0.99957	99.3223
GOTERM_BP_FAT	GO:0042981~regulation of apoptosis	4	4.30108	0.443796	430635, 438856, 447964, 470668	61	553	13588	1.61124	1	0.999762	99.9816
GOTERM_BP_FAT	GO:0043067~regulation of programmed cell death	4	4.30108	0.451993	430635, 438856, 447964, 470668	61	560	13588	1.5911	1	0.99965	99.9852
GOTERM_BP_FAT	GO:0010941~regulation of cell death	4	4.30108	0.455492	430635, 438856, 447964, 470668	61	563	13588	1.58262	1	0.999614	99.9865
Annotation Cluster 9	Enrichment Score: 0.6181276115836233
Category	Term	Count	%	PValue	Genes	List Total	Pop Hits	Pop Total	Fold Enrichment	Bonferroni	Benjamini	FDR
GOTERM_BP_FAT	GO:0001701~in utero embryonic development	4	4.30108	0.113831	431733, 438856, 436359, 470668	61	267	13588	3.33714	1	0.998968	82.9983
GOTERM_BP_FAT	GO:0043009~chordate embryonic development	4	4.30108	0.284492	431733, 438856, 436359, 470668	61	421	13588	2.11643	1	0.999643	99.2615
GOTERM_BP_FAT	GO:0009792~embryonic development ending in birth or egg hatching	4	4.30108	0.289331	431733, 438856, 436359, 470668	61	425	13588	2.09651	1	0.999433	99.3314
GOTERM_BP_FAT	GO:0001501~skeletal system development	3	3.22581	0.359556	438856, 436359, 470668	61	285	13588	2.34478	1	0.999423	99.8546
Annotation Cluster 10	Enrichment Score: 0.5447936194414094
Category	Term	Count	%	PValue	Genes	List Total	Pop Hits	Pop Total	Fold Enrichment	Bonferroni	Benjamini	FDR
GOTERM_MF_FAT	GO:0003723~RNA binding	6	6.45161	0.194616	441345, 443505, 444065, 446793, 440382, 482481	62	672	13288	1.91359	1	0.998832	92.5885
SP_PIR_KEYWORDS	rna-binding	5	5.37634	0.205794	441345, 443505, 444065, 440382, 482481	87	485	17854	2.11565	1	0.988628	93.3117
GOTERM_BP_FAT	GO:0006396~RNA processing	3	3.22581	0.57944	443505, 444065, 440382	61	437	13588	1.5292	1	0.999872	99.9997
Annotation Cluster 11	Enrichment Score: 0.5201891482594316
Category	Term	Count	%	PValue	Genes	List Total	Pop Hits	Pop Total	Fold Enrichment	Bonferroni	Benjamini	FDR
GOTERM_BP_FAT	GO:0046907~intracellular transport	5	5.37634	0.122345	451280, 467470, 452399, 427610, 447164	61	431	13588	2.58415	1	0.997946	85.2425
GOTERM_BP_FAT	GO:0006886~intracellular protein transport	4	4.30108	0.12243	451280, 467470, 452399, 447164	61	276	13588	3.22832	1	0.996708	85.2633
GOTERM_BP_FAT	GO:0034613~cellular protein localization	4	4.30108	0.145438	451280, 467470, 452399, 447164	61	299	13588	2.97999	1	0.996262	90.0178
GOTERM_BP_FAT	GO:0070727~cellular macromolecule localization	4	4.30108	0.147504	451280, 467470, 452399, 447164	61	301	13588	2.96019	1	0.995211	90.3659
GOTERM_BP_FAT	GO:0016192~vesicle-mediated transport	5	5.37634	0.149936	469065, 451280, 443948, 467470, 452399	61	466	13588	2.39007	1	0.992286	90.7612
GOTERM_BP_FAT	GO:0015031~protein transport	4	4.30108	0.553586	451280, 467470, 452399, 447164	61	651	13588	1.36869	1	0.999914	99.9993
GOTERM_BP_FAT	GO:0045184~establishment of protein localization	4	4.30108	0.558858	451280, 467470, 452399, 447164	61	656	13588	1.35826	1	0.999871	99.9994
GOTERM_BP_FAT	GO:0008104~protein localization	4	4.30108	0.653655	451280, 467470, 452399, 447164	61	753	13588	1.18329	1	0.999979	100
SP_PIR_KEYWORDS	protein transport	3	3.22581	0.654964	451280, 467470, 452399	87	461	17854	1.33548	1	0.996175	99.9996
SP_PIR_KEYWORDS	transport	4	4.30108	0.984449	451280, 467470, 452399, 421912	87	1571	17854	0.522517	1	1	100
Annotation Cluster 12	Enrichment Score: 0.42713623130002315
Category	Term	Count	%	PValue	Genes	List Total	Pop Hits	Pop Total	Fold Enrichment	Bonferroni	Benjamini	FDR
GOTERM_MF_FAT	GO:0008270~zinc ion binding	14	15.0538	0.158764	439256, 460219, 427987, 483160, 475292, 478362, 470137, 447964, 470668, 421912, 431607, 479243, 438592, 457967	62	2105	13288	1.42542	1	0.999875	87.4884
GOTERM_MF_FAT	GO:0046914~transition metal ion binding	16	17.2043	0.203856	439256, 458527, 460219, 431271, 427987, 483160, 475292, 478362, 470137, 447964, 470668, 421912, 431607, 438592, 479243, 457967	62	2608	13288	1.31486	1	0.997334	93.5486
SP_PIR_KEYWORDS	zinc	12	12.9032	0.297363	427987, 483160, 475292, 439256, 478362, 470137, 460219, 470668, 431607, 438592, 479243, 457967	87	1886	17854	1.30574	1	0.99517	98.4123
SP_PIR_KEYWORDS	zinc-finger	8	8.60215	0.360211	483160, 475292, 439256, 478362, 460219, 470668, 438592, 457967	87	1204	17854	1.36358	1	0.990649	99.4715
SP_PIR_KEYWORDS	metal-binding	15	16.129	0.416959	431170, 439256, 458527, 460219, 431271, 427987, 483160, 475292, 478362, 470137, 470668, 431607, 438592, 479243, 457967	87	2682	17854	1.14775	1	0.978967	99.8224
GOTERM_MF_FAT	GO:0046872~metal ion binding	18	19.3548	0.623198	458527, 431170, 439256, 460219, 431271, 469065, 427987, 483160, 475292, 478362, 470137, 447964, 470668, 421912, 431607, 438592, 479243, 457967	62	3850	13288	1.00203	1	0.999926	99.9992
GOTERM_MF_FAT	GO:0043169~cation binding	18	19.3548	0.640268	458527, 431170, 439256, 460219, 431271, 469065, 427987, 483160, 475292, 478362, 470137, 447964, 470668, 421912, 431607, 438592, 479243, 457967	62	3885	13288	0.993	1	0.999916	99.9995
GOTERM_MF_FAT	GO:0043167~ion binding	18	19.3548	0.663601	458527, 431170, 439256, 460219, 431271, 469065, 427987, 483160, 475292, 478362, 470137, 447964, 470668, 421912, 431607, 438592, 479243, 457967	62	3934	13288	0.980632	1	0.999921	99.9998
Annotation Cluster 13	Enrichment Score: 0.37607474560596715
Category	Term	Count	%	PValue	Genes	List Total	Pop Hits	Pop Total	Fold Enrichment	Bonferroni	Benjamini	FDR
INTERPRO	IPR015880:Zinc finger, C2H2-like	5	5.37634	0.34549	427987, 483160, 439256, 478362, 447964	79	676	17763	1.66308	1	1	99.465
INTERPRO	IPR007087:Zinc finger, C2H2-type	5	5.37634	0.350516	427987, 483160, 439256, 478362, 447964	79	681	17763	1.65087	1	1	99.5135
UP_SEQ_FEATURE	zinc finger region:C2H2-type 3	3	3.22581	0.398581	483160, 439256, 478362	88	252	16021	2.16734	1	1	99.8802
UP_SEQ_FEATURE	zinc finger region:C2H2-type 1	3	3.22581	0.402402	483160, 439256, 478362	88	254	16021	2.15028	1	1	99.8899
SMART	SM00355:ZnF_C2H2	5	5.37634	0.429519	427987, 483160, 439256, 478362, 447964	46	676	9131	1.4682	1	0.999999	99.551
INTERPRO	IPR013087:Zinc finger, C2H2-type/integrase, DNA-binding	3	3.22581	0.664123	427987, 439256, 478362	79	514	17763	1.31234	1	1	99.9999
Annotation Cluster 14	Enrichment Score: 0.3680566102021159
Category	Term	Count	%	PValue	Genes	List Total	Pop Hits	Pop Total	Fold Enrichment	Bonferroni	Benjamini	FDR
GOTERM_BP_FAT	GO:0006357~regulation of transcription from RNA polymerase II promoter	5	5.37634	0.288674	430635, 438856, 470668, 431607, 472793	61	616	13588	1.80807	1	0.99957	99.3223
GOTERM_BP_FAT	GO:0045941~positive regulation of transcription	4	4.30108	0.35016	430635, 438856, 422463, 472793	61	475	13588	1.87582	1	0.999531	99.82
GOTERM_BP_FAT	GO:0010628~positive regulation of gene expression	4	4.30108	0.365967	430635, 438856, 422463, 472793	61	488	13588	1.82585	1	0.999393	99.8745
GOTERM_BP_FAT	GO:0045935~positive regulation of nucleobase, nucleoside, nucleotide and nucleic acid metabolic process	4	4.30108	0.392588	430635, 438856, 422463, 472793	61	510	13588	1.74709	1	0.999622	99.9331
GOTERM_BP_FAT	GO:0051173~positive regulation of nitrogen compound metabolic process	4	4.30108	0.411794	430635, 438856, 422463, 472793	61	526	13588	1.69395	1	0.999714	99.9582
GOTERM_BP_FAT	GO:0010557~positive regulation of macromolecule biosynthetic process	4	4.30108	0.41657	430635, 438856, 422463, 472793	61	530	13588	1.68116	1	0.999687	99.9629
GOTERM_BP_FAT	GO:0031328~positive regulation of cellular biosynthetic process	4	4.30108	0.442622	430635, 438856, 422463, 472793	61	552	13588	1.61416	1	0.999802	99.981
GOTERM_BP_FAT	GO:0009891~positive regulation of biosynthetic process	4	4.30108	0.448486	430635, 438856, 422463, 472793	61	557	13588	1.59967	1	0.999741	99.9838
GOTERM_BP_FAT	GO:0045944~positive regulation of transcription from RNA polymerase II promoter	3	3.22581	0.471774	430635, 438856, 472793	61	358	13588	1.86665	1	0.999627	99.9914
GOTERM_BP_FAT	GO:0010604~positive regulation of macromolecule metabolic process	4	4.30108	0.534318	430635, 438856, 422463, 472793	61	633	13588	1.40761	1	0.999904	99.9986
GOTERM_BP_FAT	GO:0045893~positive regulation of transcription, DNA-dependent	3	3.22581	0.552396	430635, 438856, 472793	61	416	13588	1.6064	1	0.999927	99.9992
GOTERM_BP_FAT	GO:0051254~positive regulation of RNA metabolic process	3	3.22581	0.556331	430635, 438856, 472793	61	419	13588	1.5949	1	0.999885	99.9993
Annotation Cluster 15	Enrichment Score: 0.3459739604553132
Category	Term	Count	%	PValue	Genes	List Total	Pop Hits	Pop Total	Fold Enrichment	Bonferroni	Benjamini	FDR
GOTERM_CC_FAT	GO:0005739~mitochondrion	8	8.60215	0.291248	458527, 481097, 431271, 450779, 421912, 432292, 428165, 447503	52	1322	12504	1.45514	1	0.994973	98.1116
SP_PIR_KEYWORDS	transit peptide	4	4.30108	0.37844	458527, 431271, 421912, 432292	87	457	17854	1.79622	1	0.982437	99.6236
SP_PIR_KEYWORDS	mitochondrion	5	5.37634	0.531714	481097, 431271, 421912, 432292, 447503	87	790	17854	1.29885	1	0.990813	99.9864
UP_SEQ_FEATURE	transit peptide:Mitochondrion	3	3.22581	0.704962	431271, 421912, 432292	88	449	16021	1.21642	1	1	100
Annotation Cluster 16	Enrichment Score: 0.29316086242187295
Category	Term	Count	%	PValue	Genes	List Total	Pop Hits	Pop Total	Fold Enrichment	Bonferroni	Benjamini	FDR
SP_PIR_KEYWORDS	cytoskeleton	5	5.37634	0.309033	460048, 470137, 443948, 427610, 468077	87	583	17854	1.76002	1	0.993444	98.6957
GOTERM_CC_FAT	GO:0043228~non-membrane-bounded organelle	9	9.67742	0.532742	435801, 460048, 470137, 443948, 427610, 468077, 447503, 440382, 482481	52	1919	12504	1.12775	1	0.999253	99.9845
GOTERM_CC_FAT	GO:0043232~intracellular non-membrane-bounded organelle	9	9.67742	0.532742	435801, 460048, 470137, 443948, 427610, 468077, 447503, 440382, 482481	52	1919	12504	1.12775	1	0.999253	99.9845
GOTERM_MF_FAT	GO:0008092~cytoskeletal protein binding	3	3.22581	0.571024	460048, 443948, 427610	62	414	13288	1.55306	1	0.99992	99.9962
GOTERM_CC_FAT	GO:0005856~cytoskeleton	5	5.37634	0.68313	460048, 470137, 443948, 427610, 468077	52	1122	12504	1.07158	1	0.999854	99.9998
Annotation Cluster 17	Enrichment Score: 0.29186177568856236
Category	Term	Count	%	PValue	Genes	List Total	Pop Hits	Pop Total	Fold Enrichment	Bonferroni	Benjamini	FDR
GOTERM_BP_FAT	GO:0006357~regulation of transcription from RNA polymerase II promoter	5	5.37634	0.288674	430635, 438856, 470668, 431607, 472793	61	616	13588	1.80807	1	0.99957	99.3223
GOTERM_BP_FAT	GO:0010558~negative regulation of macromolecule biosynthetic process	3	3.22581	0.555022	430635, 470668, 431607	61	418	13588	1.59871	1	0.9999	99.9993
GOTERM_BP_FAT	GO:0031327~negative regulation of cellular biosynthetic process	3	3.22581	0.570556	430635, 470668, 431607	61	430	13588	1.5541	1	0.999885	99.9996
GOTERM_BP_FAT	GO:0009890~negative regulation of biosynthetic process	3	3.22581	0.575649	430635, 470668, 431607	61	434	13588	1.53977	1	0.999881	99.9997
GOTERM_BP_FAT	GO:0010605~negative regulation of macromolecule metabolic process	3	3.22581	0.65996	430635, 470668, 431607	61	506	13588	1.32068	1	0.999979	100
Annotation Cluster 18	Enrichment Score: 0.19320304606699015
Category	Term	Count	%	PValue	Genes	List Total	Pop Hits	Pop Total	Fold Enrichment	Bonferroni	Benjamini	FDR
GOTERM_CC_FAT	GO:0009898~internal side of plasma membrane	3	3.22581	0.327536	460048, 451280, 452399	52	287	12504	2.51354	1	0.995586	98.9698
GOTERM_CC_FAT	GO:0044459~plasma membrane part	6	6.45161	0.813572	430635, 460048, 451280, 470137, 452399, 440018	52	1633	12504	0.883508	1	0.999967	100
GOTERM_CC_FAT	GO:0005886~plasma membrane	7	7.52688	0.987952	430635, 460048, 451280, 470137, 452399, 423602, 440018	52	2906	12504	0.579226	1	1	100
Annotation Cluster 19	Enrichment Score: 0.14214795052769458
Category	Term	Count	%	PValue	Genes	List Total	Pop Hits	Pop Total	Fold Enrichment	Bonferroni	Benjamini	FDR
GOTERM_CC_FAT	GO:0005615~extracellular space	5	5.37634	0.154361	430635, 423208, 447964, 462147, 436133	52	511	12504	2.35285	1	0.967842	85.5324
GOTERM_CC_FAT	GO:0044421~extracellular region part	5	5.37634	0.388985	430635, 423208, 447964, 462147, 436133	52	774	12504	1.55337	1	0.993587	99.6588
GOTERM_CC_FAT	GO:0005576~extracellular region	7	7.52688	0.698382	430635, 423208, 464234, 447964, 474780, 462147, 436133	52	1680	12504	1.00192	1	0.999723	99.9999
SP_PIR_KEYWORDS	Secreted	5	5.37634	0.918816	430635, 464234, 474780, 462147, 436133	87	1420	17854	0.7226	1	0.999992	100
SP_PIR_KEYWORDS	signal	8	8.60215	0.992889	430635, 423208, 464234, 438795, 474780, 440018, 462147, 436133	87	2970	17854	0.552777	1	1	100
SP_PIR_KEYWORDS	disulfide bond	6	6.45161	0.994722	430635, 423208, 464234, 474780, 440018, 436133	87	2469	17854	0.498708	1	1	100
UP_SEQ_FEATURE	disulfide bond	6	6.45161	0.997724	430635, 423208, 464234, 474780, 440018, 436133	88	2379	16021	0.45916	1	1	100
UP_SEQ_FEATURE	signal peptide	8	8.60215	0.998191	430635, 423208, 464234, 438795, 474780, 440018, 462147, 436133	88	2963	16021	0.491547	1	1	100
SP_PIR_KEYWORDS	glycoprotein	7	7.52688	0.999825	423208, 464234, 438795, 427302, 440018, 462147, 436133	87	3600	17854	0.399036	1	1	100
UP_SEQ_FEATURE	glycosylation site:N-linked (GlcNAc...)	7	7.52688	0.99995	423208, 464234, 438795, 427302, 440018, 462147, 436133	88	3444	16021	0.370034	1	1	100
Annotation Cluster 20	Enrichment Score: 0.025442681782506256
Category	Term	Count	%	PValue	Genes	List Total	Pop Hits	Pop Total	Fold Enrichment	Bonferroni	Benjamini	FDR
UP_SEQ_FEATURE	nucleotide phosphate-binding region:ATP	4	4.30108	0.876995	431733, 446957, 431170, 482481	88	907	16021	0.802897	1	1	100
GOTERM_MF_FAT	GO:0005524~ATP binding	5	5.37634	0.909836	431733, 446957, 431170, 446793, 482481	62	1443	13288	0.742628	1	1	100
GOTERM_MF_FAT	GO:0032559~adenyl ribonucleotide binding	5	5.37634	0.914591	431733, 446957, 431170, 446793, 482481	62	1460	13288	0.733981	1	1	100
GOTERM_MF_FAT	GO:0030554~adenyl nucleotide binding	5	5.37634	0.933057	431733, 446957, 431170, 446793, 482481	62	1535	13288	0.698119	1	1	100
GOTERM_MF_FAT	GO:0001883~purine nucleoside binding	5	5.37634	0.935873	431733, 446957, 431170, 446793, 482481	62	1548	13288	0.692256	1	1	100
GOTERM_MF_FAT	GO:0001882~nucleoside binding	5	5.37634	0.937967	431733, 446957, 431170, 446793, 482481	62	1558	13288	0.687813	1	1	100
GOTERM_MF_FAT	GO:0000166~nucleotide binding	7	7.52688	0.949631	441345, 431733, 446957, 443505, 431170, 446793, 482481	62	2183	13288	0.687246	1	1	100
SP_PIR_KEYWORDS	atp-binding	4	4.30108	0.952614	431733, 446957, 431170, 482481	87	1287	17854	0.637819	1	0.999999	100
GOTERM_MF_FAT	GO:0032555~purine ribonucleotide binding	5	5.37634	0.972851	431733, 446957, 431170, 446793, 482481	62	1796	13288	0.596666	1	1	100
GOTERM_MF_FAT	GO:0032553~ribonucleotide binding	5	5.37634	0.972851	431733, 446957, 431170, 446793, 482481	62	1796	13288	0.596666	1	1	100
GOTERM_MF_FAT	GO:0017076~purine nucleotide binding	5	5.37634	0.979356	431733, 446957, 431170, 446793, 482481	62	1871	13288	0.572749	1	1	100
SP_PIR_KEYWORDS	nucleotide-binding	4	4.30108	0.987834	431733, 446957, 431170, 482481	87	1631	17854	0.503295	1	1	100
Annotation Cluster 21	Enrichment Score: 0.0021756196468301673
Category	Term	Count	%	PValue	Genes	List Total	Pop Hits	Pop Total	Fold Enrichment	Bonferroni	Benjamini	FDR
UP_SEQ_FEATURE	transmembrane region	15	16.129	0.988382	449812, 428807, 467470, 452399, 436359, 454848, 440018, 438928, 428165, 441302, 436873, 437756, 474849, 427302, 439684	88	4113	16021	0.663956	1	1	100
SP_PIR_KEYWORDS	membrane	18	19.3548	0.992538	460048, 451280, 449812, 428807, 467470, 452399, 436359, 454848, 440018, 438928, 428165, 441302, 436873, 437756, 439684, 474849, 427302, 421912	87	5507	17854	0.67077	1	1	100
GOTERM_CC_FAT	GO:0016021~integral to membrane	16	17.2043	0.994117	449812, 428807, 467470, 438795, 452399, 436359, 454848, 440018, 438928, 428165, 441302, 436873, 437756, 474849, 427302, 439684	52	5709	12504	0.673916	1	1	100
GOTERM_CC_FAT	GO:0031224~intrinsic to membrane	16	17.2043	0.997027	449812, 428807, 467470, 438795, 452399, 436359, 454848, 440018, 438928, 428165, 441302, 436873, 437756, 474849, 427302, 439684	52	5914	12504	0.650555	1	1	100
SP_PIR_KEYWORDS	transmembrane	15	16.129	0.998335	449812, 428807, 467470, 452399, 436359, 454848, 440018, 438928, 428165, 441302, 436873, 437756, 474849, 427302, 439684	87	5237	17854	0.587794	1	1	100
UP_SEQ_FEATURE	topological domain:Cytoplasmic	6	6.45161	0.999664	467470, 452399, 427302, 440018, 438928, 441302	88	2780	16021	0.392928	1	1	100
UNCLUSTERED
Category	Term	Count	%	PValue	Genes	List Total	Pop Hits	Pop Total	Fold Enrichment	Bonferroni	Benjamini	FDR
GOTERM_CC_FAT	GO:0000151~ubiquitin ligase complex	3	3.22581	0.0248347	436523, 470106, 470668	52	60	12504	12.0231	0.954645	0.954645	25.1718
KEGG_PATHWAY	mmu04620:Toll-like receptor signaling pathway	3	3.22581	0.0544239	430635, 455718, 465544	23	99	5738	7.55995	0.967078	0.574037	43.0384
KEGG_PATHWAY	mmu04510:Focal adhesion	3	3.22581	0.17485	460048, 455718, 436133	23	198	5738	3.77997	0.999992	0.904125	85.5262
GOTERM_BP_FAT	GO:0009967~positive regulation of signal transduction	3	3.22581	0.175974	430635, 438856, 474780	61	172	13588	3.88525	1	0.994723	94.145
GOTERM_MF_FAT	GO:0016881~acid-amino acid ligase activity	3	3.22581	0.176886	460219, 470668, 435776	62	166	13288	3.8733	1	0.999495	90.3705
INTERPRO	IPR011991:Winged helix repressor DNA-binding	3	3.22581	0.179311	465544, 470106, 422463	79	175	17763	3.85454	1	1	91.2713
UP_SEQ_FEATURE	mutagenesis site	7	7.52688	0.199095	483112, 470137, 443948, 448989, 423602, 460219, 440018	88	723	16021	1.76265	1	1	94.6983
GOTERM_BP_FAT	GO:0010647~positive regulation of cell communication	3	3.22581	0.203107	430635, 438856, 474780	61	189	13588	3.53578	1	0.997183	96.4163
GOTERM_MF_FAT	GO:0016879~ligase activity, forming carbon-nitrogen bonds	3	3.22581	0.221972	460219, 470668, 435776	62	193	13288	3.33144	1	0.992511	95.1081
SP_PIR_KEYWORDS	acetylation	15	16.129	0.224476	426378, 460048, 446957, 449812, 470106, 436359, 472793, 482481, 483160, 481097, 443948, 447964, 421912, 422463, 447503	87	2325	17854	1.32399	1	0.986722	94.9422
GOTERM_BP_FAT	GO:0001568~blood vessel development	3	3.22581	0.292993	438856, 447164, 436133	61	244	13588	2.73878	1	0.999329	99.3802
GOTERM_BP_FAT	GO:0008283~cell proliferation	3	3.22581	0.297908	430635, 427610, 436133	61	247	13588	2.70552	1	0.999244	99.4405
GOTERM_BP_FAT	GO:0001944~vasculature development	3	3.22581	0.302819	438856, 447164, 436133	61	250	13588	2.67305	1	0.999156	99.4952
SP_PIR_KEYWORDS	alternative splicing	25	26.8817	0.310968	426378, 446957, 461989, 460219, 427610, 436873, 481953, 469065, 470137, 427302, 420822, 438856, 470106, 470857, 468077, 462147, 422924, 483160, 459291, 475292, 464234, 443948, 423602, 474849, 479243	87	4481	17854	1.14494	1	0.989999	98.7379
SP_PIR_KEYWORDS	coiled coil	11	11.828	0.321931	469065, 483160, 442261, 475292, 435801, 449812, 443948, 452399, 470857, 427610, 481953	87	1732	17854	1.30335	1	0.98776	98.9545
GOTERM_BP_FAT	GO:0006955~immune response	4	4.30108	0.345289	430635, 443948, 446793, 470668	61	471	13588	1.89175	1	0.99958	99.7991
GOTERM_BP_FAT	GO:0008284~positive regulation of cell proliferation	3	3.22581	0.357954	430635, 470668, 436133	61	284	13588	2.35304	1	0.999519	99.8492
GOTERM_CC_FAT	GO:0005730~nucleolus	3	3.22581	0.361866	435801, 440382, 482481	52	310	12504	2.32705	1	0.993415	99.437
SP_PIR_KEYWORDS	ribonucleoprotein	3	3.22581	0.36751	443505, 444065, 447503	87	266	17854	2.31449	1	0.984288	99.5381
SP_PIR_KEYWORDS	differentiation	4	4.30108	0.382376	439256, 470137, 427610, 436133	87	460	17854	1.78451	1	0.978826	99.6506
UP_SEQ_FEATURE	compositionally biased region:Glu-rich	3	3.22581	0.388979	457336, 435801, 422463	88	247	16021	2.21122	1	1	99.8522
SP_PIR_KEYWORDS	phosphoprotein	33	35.4839	0.397821	426378, 460048, 444065, 461989, 460219, 447164, 427610, 482481, 469065, 431733, 470137, 447964, 421912, 441345, 442261, 443505, 420822, 455718, 438856, 452399, 470106, 463594, 470857, 424444, 459291, 475292, 435801, 443948, 423602, 470668, 422463, 439684, 435776	87	6311	17854	1.07308	1	0.978338	99.7405
GOTERM_BP_FAT	GO:0019725~cellular homeostasis	3	3.22581	0.449595	430635, 438856, 438795	61	343	13588	1.94829	1	0.999693	99.9842
GOTERM_BP_FAT	GO:0009611~response to wounding	3	3.22581	0.455559	430635, 438856, 464234	61	347	13588	1.92583	1	0.999542	99.9866
SP_PIR_KEYWORDS	ubl conjugation	4	4.30108	0.464635	438856, 470106, 460219, 470668	87	524	17854	1.56655	1	0.985717	99.9347
UP_SEQ_FEATURE	short sequence motif:Nuclear localization signal	3	3.22581	0.467309	438856, 470668, 470857	88	289	16021	1.88986	1	1	99.9759
GOTERM_MF_FAT	GO:0030695~GTPase regulator activity	3	3.22581	0.496674	469065, 436523, 447164	62	361	13288	1.78107	1	0.999978	99.974
SP_PIR_KEYWORDS	cytoplasm	16	17.2043	0.497707	426378, 460048, 438856, 444065, 427610, 468077, 468432, 469510, 469065, 431733, 475292, 470137, 443948, 423602, 470668, 457967	87	3029	17854	1.08402	1	0.98843	99.9691
GOTERM_MF_FAT	GO:0060589~nucleoside-triphosphatase regulator activity	3	3.22581	0.505481	469065, 436523, 447164	62	367	13288	1.75196	1	0.999954	99.9789
GOTERM_MF_FAT	GO:0070011~peptidase activity, acting on L-amino acid peptides	4	4.30108	0.52762	483112, 421912, 438928, 462147	62	603	13288	1.42171	1	0.999942	99.9879
UP_SEQ_FEATURE	splice variant	25	26.8817	0.555507	426378, 446957, 461989, 460219, 427610, 436873, 481953, 469065, 470137, 427302, 420822, 438856, 470106, 470857, 468077, 462147, 422924, 483160, 459291, 475292, 464234, 443948, 423602, 474849, 479243	88	4448	16021	1.02325	1	1	99.9978
SP_PIR_KEYWORDS	developmental protein	5	5.37634	0.555646	439256, 478362, 436359, 427610, 436133	87	814	17854	1.26056	1	0.99174	99.9927
GOTERM_MF_FAT	GO:0008233~peptidase activity	4	4.30108	0.556602	483112, 421912, 438928, 462147	62	629	13288	1.36294	1	0.999942	99.9943
SP_PIR_KEYWORDS	repressor	3	3.22581	0.564916	420822, 461989, 470668	87	391	17854	1.57457	1	0.991048	99.9943
GOTERM_CC_FAT	GO:0030529~ribonucleoprotein complex	3	3.22581	0.567062	443505, 444065, 447503	52	462	12504	1.56144	1	0.999361	99.9936
SP_PIR_KEYWORDS	hydrolase	8	8.60215	0.591484	422924, 483112, 446957, 448989, 438928, 462147, 479243, 482481	87	1500	17854	1.0945	1	0.992327	99.9973
GOTERM_MF_FAT	GO:0005198~structural molecule activity	3	3.22581	0.616941	460048, 431271, 447503	62	450	13288	1.42882	1	0.999954	99.999
GOTERM_BP_FAT	GO:0008219~cell death	3	3.22581	0.661033	430635, 467470, 438795	61	507	13588	1.31807	1	0.999975	100
SP_PIR_KEYWORDS	transferase	7	7.52688	0.665372	426378, 431170, 447964, 450779, 469676, 428165, 440382	87	1385	17854	1.0372	1	0.995971	99.9997
GOTERM_CC_FAT	GO:0005783~endoplasmic reticulum	4	4.30108	0.673669	467470, 438795, 447964, 427302	52	838	12504	1.14779	1	0.999897	99.9998
GOTERM_BP_FAT	GO:0016265~death	3	3.22581	0.673706	430635, 467470, 438795	61	519	13588	1.2876	1	0.99998	100
GOTERM_CC_FAT	GO:0042995~cell projection	3	3.22581	0.687156	438856, 443948, 468077	52	575	12504	1.25458	1	0.999777	99.9998
GOTERM_MF_FAT	GO:0043565~sequence-specific DNA binding	3	3.22581	0.730557	461989, 447964, 427302	62	556	13288	1.15642	1	0.999979	100
GOTERM_BP_FAT	GO:0042592~homeostatic process	3	3.22581	0.735917	430635, 438856, 438795	61	584	13588	1.14428	1	0.999997	100
GOTERM_CC_FAT	GO:0005794~Golgi apparatus	3	3.22581	0.774946	451280, 438795, 452399	52	682	12504	1.05775	1	0.999936	100
GOTERM_BP_FAT	GO:0055114~oxidation reduction	3	3.22581	0.804124	458527, 481097, 421912	61	672	13588	0.994438	1	1	100
SP_PIR_KEYWORDS	endoplasmic reticulum	3	3.22581	0.843283	467470, 447964, 427302	87	678	17854	0.908046	1	0.999877	100
GOTERM_CC_FAT	GO:0031090~organelle membrane	3	3.22581	0.851135	438795, 447964, 421912	52	809	12504	0.891699	1	0.999986	100
GOTERM_BP_FAT	GO:0007166~cell surface receptor linked signal transduction	3	3.22581	0.999927	455718, 470137, 436133	61	2495	13588	0.267841	1	1	100
SP_PIR_KEYWORDS	receptor	3	3.22581	0.999959	475041, 440018, 441302	87	2465	17854	0.249759	1	1	100

## Sheet: Yellow DOWN
Yellow GO
DOWN	102
Annotation Cluster 1	Enrichment Score: 3.648580258751963
Category	Term	Count	%	PValue	Genes	List Total	Pop Hits	Pop Total	Fold Enrichment	Bonferroni	Benjamini	FDR
GOTERM_BP_FAT	GO:0051301~cell division	13	12.7451	1.05408e-08	457192, 422159, 456536, 446440, 480256, 475373, 480198, 437778, 466607, 477958, 456008, 482663, 447504	68	281	13588	9.2445	8.47474e-06	8.47474e-06	1.61907e-05
SP_PIR_KEYWORDS	cell division	12	11.7647	6.50966e-08	480256, 422159, 457192, 475373, 480198, 466607, 477958, 456008, 456536, 482663, 447504, 446440	91	256	17854	9.19677	1.04805e-05	5.24026e-06	7.8687e-05
GOTERM_BP_FAT	GO:0000279~M phase	11	10.7843	1.14007e-06	422159, 457192, 475373, 480198, 466607, 439328, 477958, 456008, 456536, 482663, 446440	68	283	13588	7.76699	0.000916194	0.000458202	0.00175114
SP_PIR_KEYWORDS	cell cycle	13	12.7451	2.4502e-06	457192, 422159, 456536, 446440, 480256, 475373, 480198, 466607, 477958, 435502, 456008, 482663, 447504	91	447	17854	5.70598	0.000394405	0.000131485	0.00296169
GOTERM_BP_FAT	GO:0000278~mitotic cell cycle	10	9.80392	2.89181e-06	422159, 457192, 475373, 480198, 439328, 477958, 456008, 456536, 482663, 446440	68	244	13588	8.18949	0.00232232	0.000774706	0.00444175
SP_PIR_KEYWORDS	mitosis	9	8.82353	3.35933e-06	422159, 457192, 475373, 480198, 477958, 456008, 456536, 482663, 446440	91	179	17854	9.86469	0.000540706	0.000135204	0.00406059
GOTERM_BP_FAT	GO:0000280~nuclear division	9	8.82353	4.06404e-06	422159, 457192, 475373, 480198, 477958, 456008, 456536, 482663, 446440	68	190	13588	9.46533	0.00326216	0.00081654	0.00624222
GOTERM_BP_FAT	GO:0007067~mitosis	9	8.82353	4.06404e-06	422159, 457192, 475373, 480198, 477958, 456008, 456536, 482663, 446440	68	190	13588	9.46533	0.00326216	0.00081654	0.00624222
GOTERM_BP_FAT	GO:0022403~cell cycle phase	11	10.7843	4.2859e-06	422159, 457192, 475373, 480198, 466607, 439328, 477958, 456008, 456536, 482663, 446440	68	328	13588	6.7014	0.00343994	0.000688937	0.00658298
GOTERM_BP_FAT	GO:0000087~M phase of mitotic cell cycle	9	8.82353	4.74197e-06	422159, 457192, 475373, 480198, 477958, 456008, 456536, 482663, 446440	68	194	13588	9.27016	0.00380529	0.000635223	0.00728346
GOTERM_BP_FAT	GO:0048285~organelle fission	9	8.82353	5.31129e-06	422159, 457192, 475373, 480198, 477958, 456008, 456536, 482663, 446440	68	197	13588	9.12899	0.00426118	0.000609855	0.00815788
GOTERM_BP_FAT	GO:0007049~cell cycle	14	13.7255	7.30495e-06	457192, 422159, 456536, 446440, 480256, 475373, 480198, 439328, 466607, 477958, 435502, 456008, 482663, 447504	68	611	13588	4.57861	0.00585598	0.00073388	0.0112199
GOTERM_BP_FAT	GO:0022402~cell cycle process	11	10.7843	2.08032e-05	422159, 457192, 475373, 480198, 466607, 439328, 477958, 456008, 456536, 482663, 446440	68	393	13588	5.59302	0.0165868	0.00185671	0.0319491
GOTERM_CC_FAT	GO:0000775~chromosome, centromeric region	5	4.90196	0.00195711	422159, 457192, 450407, 477958, 482663	61	111	12504	9.2335	0.220261	0.220261	2.24628
GOTERM_CC_FAT	GO:0005694~chromosome	8	7.84314	0.00212224	422159, 457192, 475373, 437778, 450407, 477958, 482663, 426554	61	378	12504	4.33828	0.236476	0.126202	2.43369
KEGG_PATHWAY	mmu04114:Oocyte meiosis	5	4.90196	0.0040009	425475, 457192, 480198, 456008, 482663	34	115	5738	7.3376	0.168406	0.0596191	3.71827
GOTERM_CC_FAT	GO:0044427~chromosomal part	7	6.86275	0.00407552	422159, 457192, 475373, 450407, 477958, 482663, 426554	61	318	12504	4.51222	0.404676	0.158764	4.62567
GOTERM_CC_FAT	GO:0005815~microtubule organizing center	5	4.90196	0.012767	430803, 457192, 480198, 456536, 446440	61	189	12504	5.42285	0.804432	0.334996	13.8442
GOTERM_CC_FAT	GO:0015630~microtubule cytoskeleton	7	6.86275	0.0204238	480256, 430803, 457192, 480198, 439328, 456536, 446440	61	450	12504	3.18863	0.927247	0.353887	21.2828
GOTERM_CC_FAT	GO:0043228~non-membrane-bounded organelle	16	15.6863	0.0345516	429215, 430803, 422159, 457192, 474449, 456536, 446440, 480256, 475373, 480198, 437778, 439328, 450407, 477958, 482663, 426554	61	1919	12504	1.70909	0.988503	0.427766	33.4877
GOTERM_CC_FAT	GO:0043232~intracellular non-membrane-bounded organelle	16	15.6863	0.0345516	429215, 430803, 422159, 457192, 474449, 456536, 446440, 480256, 475373, 480198, 437778, 439328, 450407, 477958, 482663, 426554	61	1919	12504	1.70909	0.988503	0.427766	33.4877
GOTERM_CC_FAT	GO:0044454~nuclear chromosome part	3	2.94118	0.0874543	475373, 482663, 426554	61	103	12504	5.9704	0.999991	0.652366	65.4004
GOTERM_CC_FAT	GO:0000228~nuclear chromosome	3	2.94118	0.114555	475373, 482663, 426554	61	121	12504	5.08224	1	0.695345	75.609
GOTERM_CC_FAT	GO:0044430~cytoskeletal part	7	6.86275	0.165422	480256, 430803, 457192, 480198, 439328, 456536, 446440	61	774	12504	1.85386	1	0.806094	87.7187
SP_PIR_KEYWORDS	cytoskeleton	6	5.88235	0.171173	480256, 430803, 480198, 456536, 482663, 446440	91	583	17854	2.01919	1	0.831032	89.6626
GOTERM_CC_FAT	GO:0005856~cytoskeleton	7	6.86275	0.454283	480256, 430803, 457192, 480198, 439328, 456536, 446440	61	1122	12504	1.27886	1	0.986063	99.911
Annotation Cluster 2	Enrichment Score: 2.3846249201236445
Category	Term	Count	%	PValue	Genes	List Total	Pop Hits	Pop Total	Fold Enrichment	Bonferroni	Benjamini	FDR
KEGG_PATHWAY	mmu00240:Pyrimidine metabolism	6	5.88235	0.000193343	477950, 431706, 474873, 440262, 438857, 426554	34	96	5738	10.5478	0.00885519	0.00885519	0.182595
KEGG_PATHWAY	mmu00230:Purine metabolism	6	5.88235	0.00183719	431706, 474873, 443414, 440262, 450193, 426554	34	157	5738	6.44961	0.0811097	0.0414124	1.72306
GOTERM_BP_FAT	GO:0006259~DNA metabolic process	8	7.84314	0.00457497	431706, 482574, 475373, 440262, 437778, 435502, 477958, 426554	68	421	13588	3.79712	0.974946	0.284773	6.801
GOTERM_BP_FAT	GO:0006260~DNA replication	5	4.90196	0.00668411	431706, 482574, 475373, 440262, 426554	68	152	13588	6.57314	0.995447	0.339511	9.7885
SP_PIR_KEYWORDS	dna replication	4	3.92157	0.00908426	431706, 482574, 440262, 426554	91	85	17854	9.23284	0.769902	0.189329	10.4443
GOTERM_BP_FAT	GO:0006261~DNA-dependent DNA replication	3	2.94118	0.0121379	431706, 475373, 426554	68	34	13588	17.6315	0.999946	0.458636	17.1038
KEGG_PATHWAY	mmu03030:DNA replication	3	2.94118	0.0169542	431706, 482574, 426554	34	35	5738	14.4655	0.5446	0.178518	14.9237
Annotation Cluster 3	Enrichment Score: 2.1307311250906094
Category	Term	Count	%	PValue	Genes	List Total	Pop Hits	Pop Total	Fold Enrichment	Bonferroni	Benjamini	FDR
GOTERM_CC_FAT	GO:0000775~chromosome, centromeric region	5	4.90196	0.00195711	422159, 457192, 450407, 477958, 482663	61	111	12504	9.2335	0.220261	0.220261	2.24628
GOTERM_CC_FAT	GO:0005694~chromosome	8	7.84314	0.00212224	422159, 457192, 475373, 437778, 450407, 477958, 482663, 426554	61	378	12504	4.33828	0.236476	0.126202	2.43369
GOTERM_BP_FAT	GO:0007059~chromosome segregation	4	3.92157	0.00385182	422159, 457192, 437778, 482663	68	64	13588	12.489	0.955079	0.266762	5.75559
GOTERM_CC_FAT	GO:0044427~chromosomal part	7	6.86275	0.00407552	422159, 457192, 475373, 450407, 477958, 482663, 426554	61	318	12504	4.51222	0.404676	0.158764	4.62567
GOTERM_CC_FAT	GO:0000793~condensed chromosome	4	3.92157	0.0146479	422159, 457192, 437778, 482663	61	107	12504	7.66294	0.846498	0.312579	15.7287
GOTERM_CC_FAT	GO:0000779~condensed chromosome, centromeric region	3	2.94118	0.0335453	422159, 457192, 482663	61	60	12504	10.2492	0.986876	0.461544	32.6792
SP_PIR_KEYWORDS	kinetochore	3	2.94118	0.0379503	422159, 457192, 482663	91	61	17854	9.64907	0.998029	0.463611	37.3536
Annotation Cluster 4	Enrichment Score: 1.7671433270789962
Category	Term	Count	%	PValue	Genes	List Total	Pop Hits	Pop Total	Fold Enrichment	Bonferroni	Benjamini	FDR
GOTERM_MF_FAT	GO:0032555~purine ribonucleotide binding	16	15.6863	0.00734555	429807, 482574, 476510, 440262, 433930, 477950, 451371, 443414, 437778, 477958, 456008, 478413, 454690, 450193, 444664, 441824	58	1796	13288	2.04101	0.736698	0.736698	8.68879
GOTERM_MF_FAT	GO:0032553~ribonucleotide binding	16	15.6863	0.00734555	429807, 482574, 476510, 440262, 433930, 477950, 451371, 443414, 437778, 477958, 456008, 478413, 454690, 450193, 444664, 441824	58	1796	13288	2.04101	0.736698	0.736698	8.68879
GOTERM_MF_FAT	GO:0032559~adenyl ribonucleotide binding	14	13.7255	0.00776207	429807, 482574, 476510, 433930, 440262, 477950, 451371, 437778, 477958, 456008, 454690, 450193, 444664, 441824	58	1460	13288	2.19688	0.755958	0.505994	9.16005
GOTERM_MF_FAT	GO:0000166~nucleotide binding	18	17.6471	0.00830357	429807, 482574, 476510, 440262, 433930, 477950, 451371, 474873, 443414, 437778, 477958, 456008, 478413, 454690, 450193, 437321, 444664, 441824	58	2183	13288	1.88908	0.778918	0.395331	9.76936
GOTERM_MF_FAT	GO:0017076~purine nucleotide binding	16	15.6863	0.0106348	429807, 482574, 476510, 440262, 433930, 477950, 451371, 443414, 437778, 477958, 456008, 478413, 454690, 450193, 444664, 441824	58	1871	13288	1.9592	0.855605	0.383564	12.3499
GOTERM_MF_FAT	GO:0030554~adenyl nucleotide binding	14	13.7255	0.0116471	429807, 482574, 476510, 433930, 440262, 477950, 451371, 437778, 477958, 456008, 454690, 450193, 444664, 441824	58	1535	13288	2.08954	0.880028	0.345641	13.4492
GOTERM_MF_FAT	GO:0001883~purine nucleoside binding	14	13.7255	0.0124542	429807, 482574, 476510, 433930, 440262, 477950, 451371, 437778, 477958, 456008, 454690, 450193, 444664, 441824	58	1548	13288	2.072	0.896519	0.314812	14.3166
GOTERM_MF_FAT	GO:0001882~nucleoside binding	14	13.7255	0.0131045	429807, 482574, 476510, 433930, 440262, 477950, 451371, 437778, 477958, 456008, 454690, 450193, 444664, 441824	58	1558	13288	2.0587	0.90815	0.289002	15.0096
GOTERM_MF_FAT	GO:0005524~ATP binding	13	12.7451	0.017728	429807, 482574, 476510, 433930, 440262, 477950, 451371, 437778, 477958, 456008, 454690, 444664, 441824	58	1443	13288	2.064	0.96074	0.33282	19.7904
SP_PIR_KEYWORDS	nucleotide-binding	15	14.7059	0.0333656	429807, 482574, 476510, 433930, 440262, 477950, 451371, 474873, 443414, 437778, 477958, 456008, 478413, 444664, 441824	91	1631	17854	1.80439	0.995761	0.455048	33.648
SP_PIR_KEYWORDS	atp-binding	12	11.7647	0.0584651	477950, 451371, 482574, 429807, 476510, 433930, 440262, 437778, 477958, 456008, 444664, 441824	91	1287	17854	1.82935	0.999939	0.525787	51.7229
UP_SEQ_FEATURE	nucleotide phosphate-binding region:ATP	8	7.84314	0.256122	477950, 451371, 429807, 476510, 437778, 477958, 456008, 444664	92	907	16021	1.53598	1	0.999995	97.8482
Annotation Cluster 5	Enrichment Score: 1.7016000020393558
Category	Term	Count	%	PValue	Genes	List Total	Pop Hits	Pop Total	Fold Enrichment	Bonferroni	Benjamini	FDR
KEGG_PATHWAY	mmu04114:Oocyte meiosis	5	4.90196	0.0040009	425475, 457192, 480198, 456008, 482663	34	115	5738	7.3376	0.168406	0.0596191	3.71827
GOTERM_BP_FAT	GO:0007346~regulation of mitotic cell cycle	4	3.92157	0.0118139	425475, 457192, 456008, 422548	68	96	13588	8.32598	0.999929	0.47112	16.6851
GOTERM_BP_FAT	GO:0051726~regulation of cell cycle	5	4.90196	0.0211947	425475, 457192, 475373, 456008, 422548	68	214	13588	4.66877	1	0.615908	28.0394
KEGG_PATHWAY	mmu04110:Cell cycle	4	3.92157	0.0363618	425475, 457192, 480198, 456008	34	128	5738	5.2739	0.818011	0.288772	29.5375
KEGG_PATHWAY	mmu04914:Progesterone-mediated oocyte maturation	3	2.94118	0.0852272	457192, 480198, 456008	34	85	5738	5.9564	0.983388	0.494872	56.9136
Annotation Cluster 6	Enrichment Score: 1.4174566063599936
Category	Term	Count	%	PValue	Genes	List Total	Pop Hits	Pop Total	Fold Enrichment	Bonferroni	Benjamini	FDR
KEGG_PATHWAY	mmu00230:Purine metabolism	6	5.88235	0.00183719	431706, 474873, 443414, 440262, 450193, 426554	34	157	5738	6.44961	0.0811097	0.0414124	1.72306
GOTERM_BP_FAT	GO:0034404~nucleobase, nucleoside and nucleotide biosynthetic process	4	3.92157	0.0583802	477950, 443414, 440262, 450193	68	179	13588	4.46533	1	0.833247	60.3058
GOTERM_BP_FAT	GO:0034654~nucleobase, nucleoside, nucleotide and nucleic acid biosynthetic process	4	3.92157	0.0583802	477950, 443414, 440262, 450193	68	179	13588	4.46533	1	0.833247	60.3058
GOTERM_BP_FAT	GO:0044271~nitrogen compound biosynthetic process	5	4.90196	0.0617047	477950, 443414, 440262, 475105, 450193	68	302	13588	3.30834	1	0.818574	62.4048
GOTERM_BP_FAT	GO:0009165~nucleotide biosynthetic process	3	2.94118	0.211696	477950, 443414, 440262	68	174	13588	3.44523	1	0.971034	97.4106
Annotation Cluster 7	Enrichment Score: 1.3155788319082298
Category	Term	Count	%	PValue	Genes	List Total	Pop Hits	Pop Total	Fold Enrichment	Bonferroni	Benjamini	FDR
GOTERM_BP_FAT	GO:0010033~response to organic substance	7	6.86275	0.0378428	466827, 467581, 482952, 469270, 472151, 443483, 429413	68	505	13588	2.76983	1	0.755815	44.7086
GOTERM_BP_FAT	GO:0009725~response to hormone stimulus	4	3.92157	0.0478997	467581, 469270, 472151, 443483	68	165	13588	4.84421	1	0.793731	52.9495
GOTERM_BP_FAT	GO:0009719~response to endogenous stimulus	4	3.92157	0.062366	467581, 469270, 472151, 443483	68	184	13588	4.34399	1	0.811777	62.8097
Annotation Cluster 8	Enrichment Score: 1.2353620227656634
Category	Term	Count	%	PValue	Genes	List Total	Pop Hits	Pop Total	Fold Enrichment	Bonferroni	Benjamini	FDR
GOTERM_BP_FAT	GO:0007010~cytoskeleton organization	7	6.86275	0.0053208	430803, 425475, 422159, 439328, 478413, 444664, 446440	68	326	13588	4.29069	0.986286	0.300539	7.86785
GOTERM_BP_FAT	GO:0007051~spindle organization	3	2.94118	0.00833519	422159, 439328, 446440	68	28	13588	21.4097	0.998805	0.38164	12.0644
GOTERM_CC_FAT	GO:0005815~microtubule organizing center	5	4.90196	0.012767	430803, 457192, 480198, 456536, 446440	61	189	12504	5.42285	0.804432	0.334996	13.8442
GOTERM_BP_FAT	GO:0000226~microtubule cytoskeleton organization	4	3.92157	0.0174097	430803, 422159, 439328, 446440	68	111	13588	7.20085	0.999999	0.564225	23.6445
GOTERM_CC_FAT	GO:0015630~microtubule cytoskeleton	7	6.86275	0.0204238	480256, 430803, 457192, 480198, 439328, 456536, 446440	61	450	12504	3.18863	0.927247	0.353887	21.2828
GOTERM_CC_FAT	GO:0005813~centrosome	4	3.92157	0.0414074	430803, 480198, 456536, 446440	61	160	12504	5.12459	0.995349	0.4494	38.7637
GOTERM_BP_FAT	GO:0007017~microtubule-based process	4	3.92157	0.0859768	430803, 422159, 439328, 446440	68	211	13588	3.78812	1	0.858221	74.8638
GOTERM_CC_FAT	GO:0005819~spindle	3	2.94118	0.0962522	480256, 457192, 446440	61	109	12504	5.64175	0.999997	0.657364	69.0773
GOTERM_CC_FAT	GO:0044430~cytoskeletal part	7	6.86275	0.165422	480256, 430803, 457192, 480198, 439328, 456536, 446440	61	774	12504	1.85386	1	0.806094	87.7187
SP_PIR_KEYWORDS	cytoskeleton	6	5.88235	0.171173	480256, 430803, 480198, 456536, 482663, 446440	91	583	17854	2.01919	1	0.831032	89.6626
SP_PIR_KEYWORDS	microtubule	3	2.94118	0.306457	480256, 439328, 446440	91	221	17854	2.66332	1	0.931302	98.8007
GOTERM_CC_FAT	GO:0005874~microtubule	3	2.94118	0.320469	480256, 439328, 446440	61	240	12504	2.5623	1	0.953424	98.8673
GOTERM_CC_FAT	GO:0005856~cytoskeleton	7	6.86275	0.454283	480256, 430803, 457192, 480198, 439328, 456536, 446440	61	1122	12504	1.27886	1	0.986063	99.911
Annotation Cluster 9	Enrichment Score: 0.929513312405529
Category	Term	Count	%	PValue	Genes	List Total	Pop Hits	Pop Total	Fold Enrichment	Bonferroni	Benjamini	FDR
GOTERM_BP_FAT	GO:0050767~regulation of neurogenesis	4	3.92157	0.0273458	425475, 432925, 422548, 464307	68	132	13588	6.05526	1	0.671958	34.6808
GOTERM_BP_FAT	GO:0051960~regulation of nervous system development	4	3.92157	0.0365674	425475, 432925, 422548, 464307	68	148	13588	5.40064	1	0.759791	43.572
GOTERM_BP_FAT	GO:0060284~regulation of cell development	4	3.92157	0.0437226	425475, 432925, 422548, 464307	68	159	13588	5.02701	1	0.776354	49.6769
GOTERM_BP_FAT	GO:0045596~negative regulation of cell differentiation	4	3.92157	0.0607566	425475, 469270, 432925, 422548	68	182	13588	4.39173	1	0.824087	61.817
GOTERM_BP_FAT	GO:0045664~regulation of neuron differentiation	3	2.94118	0.0901446	425475, 422548, 464307	68	102	13588	5.87716	1	0.857374	76.5678
GOTERM_BP_FAT	GO:0008284~positive regulation of cell proliferation	4	3.92157	0.164664	475373, 432925, 422548, 464307	68	284	13588	2.81442	1	0.947774	93.6936
GOTERM_BP_FAT	GO:0045597~positive regulation of cell differentiation	3	2.94118	0.213505	432925, 422548, 464307	68	175	13588	3.42555	1	0.970128	97.5003
GOTERM_BP_FAT	GO:0042127~regulation of cell proliferation	5	4.90196	0.273726	475373, 469270, 432925, 422548, 464307	68	538	13588	1.8571	1	0.982008	99.2647
GOTERM_BP_FAT	GO:0051094~positive regulation of developmental process	3	2.94118	0.284726	432925, 422548, 464307	68	214	13588	2.80126	1	0.984153	99.4183
GOTERM_MF_FAT	GO:0030528~transcription regulator activity	5	4.90196	0.772492	425475, 424233, 422548, 464307, 429413	58	1206	13288	0.949848	1	1	100
Annotation Cluster 10	Enrichment Score: 0.8790648259100959
Category	Term	Count	%	PValue	Genes	List Total	Pop Hits	Pop Total	Fold Enrichment	Bonferroni	Benjamini	FDR
GOTERM_BP_FAT	GO:0006417~regulation of translation	3	2.94118	0.0871624	434207, 467581, 441031	68	100	13588	5.99471	1	0.854785	75.36
GOTERM_BP_FAT	GO:0032268~regulation of cellular protein metabolic process	4	3.92157	0.159895	434207, 467581, 469270, 441031	68	280	13588	2.85462	1	0.945976	93.1173
GOTERM_BP_FAT	GO:0010608~posttranscriptional regulation of gene expression	3	2.94118	0.16544	434207, 467581, 441031	68	148	13588	4.05048	1	0.94542	93.783
Annotation Cluster 11	Enrichment Score: 0.7684976990820074
Category	Term	Count	%	PValue	Genes	List Total	Pop Hits	Pop Total	Fold Enrichment	Bonferroni	Benjamini	FDR
SP_PIR_KEYWORDS	ubl conjugation	7	6.86275	0.0490191	480198, 435502, 456008, 430960, 482663, 449857, 441824	91	524	17854	2.62096	0.999694	0.520803	45.5314
UP_SEQ_FEATURE	cross-link:Glycyl lysine isopeptide (Lys-Gly) (interchain with G-Cter in ubiquitin)	3	2.94118	0.247263	435502, 456008, 441824	92	168	16021	3.10967	1	1	97.491
SP_PIR_KEYWORDS	isopeptide bond	3	2.94118	0.408303	435502, 456008, 441824	91	277	17854	2.12489	1	0.965934	99.8241
Annotation Cluster 12	Enrichment Score: 0.6766273074066692
Category	Term	Count	%	PValue	Genes	List Total	Pop Hits	Pop Total	Fold Enrichment	Bonferroni	Benjamini	FDR
GOTERM_BP_FAT	GO:0031327~negative regulation of cellular biosynthetic process	6	5.88235	0.0606285	467581, 475373, 469270, 477958, 464307, 475678	68	430	13588	2.78824	1	0.834024	61.737
GOTERM_BP_FAT	GO:0009890~negative regulation of biosynthetic process	6	5.88235	0.062584	467581, 475373, 469270, 477958, 464307, 475678	68	434	13588	2.76254	1	0.802848	62.9423
GOTERM_BP_FAT	GO:0010605~negative regulation of macromolecule metabolic process	6	5.88235	0.103812	467581, 475373, 469270, 477958, 464307, 475678	68	506	13588	2.36945	1	0.883437	81.4285
GOTERM_BP_FAT	GO:0051172~negative regulation of nitrogen compound metabolic process	5	4.90196	0.135567	475373, 469270, 477958, 464307, 475678	68	401	13588	2.49157	1	0.930191	89.3294
GOTERM_BP_FAT	GO:0010558~negative regulation of macromolecule biosynthetic process	5	4.90196	0.150854	467581, 475373, 477958, 464307, 475678	68	418	13588	2.39023	1	0.939026	91.8874
GOTERM_BP_FAT	GO:0045934~negative regulation of nucleobase, nucleoside, nucleotide and nucleic acid metabolic process	4	3.92157	0.31159	475373, 477958, 464307, 475678	68	397	13588	2.01334	1	0.986274	99.6769
GOTERM_BP_FAT	GO:0045892~negative regulation of transcription, DNA-dependent	3	2.94118	0.450801	477958, 464307, 475678	68	308	13588	1.94633	1	0.996547	99.9899
GOTERM_BP_FAT	GO:0051253~negative regulation of RNA metabolic process	3	2.94118	0.454126	477958, 464307, 475678	68	310	13588	1.93378	1	0.996516	99.9908
GOTERM_BP_FAT	GO:0016481~negative regulation of transcription	3	2.94118	0.551267	477958, 464307, 475678	68	372	13588	1.61148	1	0.998866	99.9995
GOTERM_BP_FAT	GO:0010629~negative regulation of gene expression	3	2.94118	0.604675	477958, 464307, 475678	68	410	13588	1.46212	1	0.999467	99.9999
Annotation Cluster 13	Enrichment Score: 0.6693606095274399
Category	Term	Count	%	PValue	Genes	List Total	Pop Hits	Pop Total	Fold Enrichment	Bonferroni	Benjamini	FDR
GOTERM_CC_FAT	GO:0005739~mitochondrion	12	11.7647	0.0478327	436063, 475592, 474873, 422629, 429807, 466084, 433930, 469270, 474449, 424233, 454690, 474678	61	1322	12504	1.86067	0.99802	0.463391	43.3583
SP_PIR_KEYWORDS	transit peptide	5	4.90196	0.199165	475592, 422629, 474449, 424233, 454690	91	457	17854	2.14658	1	0.847716	93.1758
GOTERM_BP_FAT	GO:0055114~oxidation reduction	6	5.88235	0.23627	475592, 422629, 440262, 454690, 470132, 474678	68	672	13588	1.78414	1	0.977673	98.408
UP_SEQ_FEATURE	transit peptide:Mitochondrion	5	4.90196	0.251533	475592, 422629, 474449, 424233, 454690	92	449	16021	1.93921	1	0.999999	97.6695
SP_PIR_KEYWORDS	mitochondrion	6	5.88235	0.367561	436063, 475592, 422629, 474449, 424233, 454690	91	790	17854	1.49011	1	0.95953	99.6067
GOTERM_CC_FAT	GO:0044429~mitochondrial part	4	3.92157	0.462982	436063, 475592, 474449, 454690	61	524	12504	1.56476	1	0.984326	99.9261
Annotation Cluster 14	Enrichment Score: 0.6240765232897061
Category	Term	Count	%	PValue	Genes	List Total	Pop Hits	Pop Total	Fold Enrichment	Bonferroni	Benjamini	FDR
GOTERM_BP_FAT	GO:0009057~macromolecule catabolic process	7	6.86275	0.102628	444635, 434207, 476510, 435502, 455402, 430960, 445681	68	654	13588	2.13878	1	0.886565	81.0481
GOTERM_BP_FAT	GO:0030163~protein catabolic process	6	5.88235	0.138802	444635, 476510, 435502, 455402, 430960, 445681	68	556	13588	2.15637	1	0.930736	89.9266
GOTERM_BP_FAT	GO:0044265~cellular macromolecule catabolic process	6	5.88235	0.180863	434207, 476510, 435502, 455402, 430960, 445681	68	609	13588	1.9687	1	0.956939	95.3318
SP_PIR_KEYWORDS	ubl conjugation pathway	5	4.90196	0.227666	476510, 435502, 455402, 430960, 445681	91	484	17854	2.02684	1	0.875022	95.5963
GOTERM_BP_FAT	GO:0043632~modification-dependent macromolecule catabolic process	5	4.90196	0.241108	476510, 435502, 455402, 430960, 445681	68	508	13588	1.96677	1	0.97817	98.5561
GOTERM_BP_FAT	GO:0019941~modification-dependent protein catabolic process	5	4.90196	0.241108	476510, 435502, 455402, 430960, 445681	68	508	13588	1.96677	1	0.97817	98.5561
GOTERM_BP_FAT	GO:0051603~proteolysis involved in cellular protein catabolic process	5	4.90196	0.269327	476510, 435502, 455402, 430960, 445681	68	534	13588	1.87101	1	0.984011	99.1932
GOTERM_BP_FAT	GO:0044257~cellular protein catabolic process	5	4.90196	0.272625	476510, 435502, 455402, 430960, 445681	68	537	13588	1.86055	1	0.98279	99.2473
UP_SEQ_FEATURE	mutagenesis site	6	5.88235	0.39248	447501, 435502, 455402, 444664, 445681, 449857	92	723	16021	1.44516	1	1	99.8445
GOTERM_BP_FAT	GO:0006508~proteolysis	6	5.88235	0.584569	476510, 471555, 435502, 455402, 430960, 445681	68	1034	13588	1.15952	1	0.999362	99.9999
Annotation Cluster 15	Enrichment Score: 0.6210340241246408
Category	Term	Count	%	PValue	Genes	List Total	Pop Hits	Pop Total	Fold Enrichment	Bonferroni	Benjamini	FDR
GOTERM_BP_FAT	GO:0016192~vesicle-mediated transport	5	4.90196	0.197289	444635, 449952, 429807, 469270, 444664	68	466	13588	2.14403	1	0.966554	96.58
GOTERM_BP_FAT	GO:0032940~secretion by cell	3	2.94118	0.233487	444635, 449952, 429807	68	186	13588	3.22296	1	0.97802	98.3165
GOTERM_BP_FAT	GO:0046903~secretion	3	2.94118	0.297531	444635, 449952, 429807	68	221	13588	2.71254	1	0.983674	99.5593
Annotation Cluster 16	Enrichment Score: 0.505970431744857
Category	Term	Count	%	PValue	Genes	List Total	Pop Hits	Pop Total	Fold Enrichment	Bonferroni	Benjamini	FDR
GOTERM_BP_FAT	GO:0048514~blood vessel morphogenesis	3	2.94118	0.255417	466827, 469270, 432925	68	198	13588	3.02763	1	0.98203	98.9221
GOTERM_BP_FAT	GO:0001568~blood vessel development	3	2.94118	0.339326	466827, 469270, 432925	68	244	13588	2.45685	1	0.990231	99.8282
GOTERM_BP_FAT	GO:0001944~vasculature development	3	2.94118	0.350123	466827, 469270, 432925	68	250	13588	2.39788	1	0.990147	99.8666
Annotation Cluster 17	Enrichment Score: 0.4464637442271559
Category	Term	Count	%	PValue	Genes	List Total	Pop Hits	Pop Total	Fold Enrichment	Bonferroni	Benjamini	FDR
GOTERM_BP_FAT	GO:0043009~chordate embryonic development	4	3.92157	0.344185	447501, 466827, 480198, 464307	68	421	13588	1.89856	1	0.990404	99.8466
GOTERM_BP_FAT	GO:0009792~embryonic development ending in birth or egg hatching	4	3.92157	0.349615	447501, 466827, 480198, 464307	68	425	13588	1.88069	1	0.990665	99.865
GOTERM_BP_FAT	GO:0001701~in utero embryonic development	3	2.94118	0.380388	447501, 466827, 480198	68	267	13588	2.24521	1	0.992802	99.9359
Annotation Cluster 18	Enrichment Score: 0.432313970402454
Category	Term	Count	%	PValue	Genes	List Total	Pop Hits	Pop Total	Fold Enrichment	Bonferroni	Benjamini	FDR
GOTERM_BP_FAT	GO:0010557~positive regulation of macromolecule biosynthetic process	5	4.90196	0.264942	425475, 467581, 432925, 437778, 478413	68	530	13588	1.88513	1	0.98383	99.1155
GOTERM_BP_FAT	GO:0031328~positive regulation of cellular biosynthetic process	5	4.90196	0.289222	425475, 467581, 432925, 437778, 478413	68	552	13588	1.81	1	0.984374	99.472
GOTERM_BP_FAT	GO:0009891~positive regulation of biosynthetic process	5	4.90196	0.294789	425475, 467581, 432925, 437778, 478413	68	557	13588	1.79375	1	0.98487	99.5321
GOTERM_BP_FAT	GO:0010604~positive regulation of macromolecule metabolic process	5	4.90196	0.380558	425475, 467581, 432925, 437778, 478413	68	633	13588	1.57838	1	0.992359	99.9362
GOTERM_BP_FAT	GO:0045941~positive regulation of transcription	4	3.92157	0.416902	425475, 432925, 437778, 478413	68	475	13588	1.68272	1	0.994952	99.9748
GOTERM_BP_FAT	GO:0010628~positive regulation of gene expression	4	3.92157	0.434095	425475, 432925, 437778, 478413	68	488	13588	1.6379	1	0.995974	99.9841
GOTERM_BP_FAT	GO:0045935~positive regulation of nucleobase, nucleoside, nucleotide and nucleic acid metabolic process	4	3.92157	0.462778	425475, 432925, 437778, 478413	68	510	13588	1.56724	1	0.996576	99.9928
GOTERM_BP_FAT	GO:0051173~positive regulation of nitrogen compound metabolic process	4	3.92157	0.483262	425475, 432925, 437778, 478413	68	526	13588	1.51957	1	0.997431	99.9961
Annotation Cluster 19	Enrichment Score: 0.4116843223865802
Category	Term	Count	%	PValue	Genes	List Total	Pop Hits	Pop Total	Fold Enrichment	Bonferroni	Benjamini	FDR
GOTERM_BP_FAT	GO:0032268~regulation of cellular protein metabolic process	4	3.92157	0.159895	434207, 467581, 469270, 441031	68	280	13588	2.85462	1	0.945976	93.1173
GOTERM_BP_FAT	GO:0032504~multicellular organism reproduction	3	2.94118	0.603331	434207, 467581, 469270	68	409	13588	1.4657	1	0.999492	99.9999
GOTERM_BP_FAT	GO:0048609~reproductive process in a multicellular organism	3	2.94118	0.603331	434207, 467581, 469270	68	409	13588	1.4657	1	0.999492	99.9999
Annotation Cluster 20	Enrichment Score: 0.3375740242424031
Category	Term	Count	%	PValue	Genes	List Total	Pop Hits	Pop Total	Fold Enrichment	Bonferroni	Benjamini	FDR
GOTERM_MF_FAT	GO:0005525~GTP binding	3	2.94118	0.451035	443414, 478413, 444664	58	354	13288	1.94155	1	0.999948	99.9385
GOTERM_MF_FAT	GO:0032561~guanyl ribonucleotide binding	3	2.94118	0.464017	443414, 478413, 444664	58	363	13288	1.89342	1	0.999918	99.9542
GOTERM_MF_FAT	GO:0019001~guanyl nucleotide binding	3	2.94118	0.464017	443414, 478413, 444664	58	363	13288	1.89342	1	0.999918	99.9542
Annotation Cluster 21	Enrichment Score: 0.2385840473887895
Category	Term	Count	%	PValue	Genes	List Total	Pop Hits	Pop Total	Fold Enrichment	Bonferroni	Benjamini	FDR
GOTERM_CC_FAT	GO:0030529~ribonucleoprotein complex	4	3.92157	0.383004	434207, 429215, 474449, 437321	61	462	12504	1.77475	1	0.97288	99.6303
GOTERM_CC_FAT	GO:0031974~membrane-enclosed lumen	7	6.86275	0.499304	436063, 434207, 429215, 474449, 437778, 430960, 454690	61	1174	12504	1.22222	1	0.987632	99.9672
GOTERM_CC_FAT	GO:0070013~intracellular organelle lumen	6	5.88235	0.643925	434207, 429215, 474449, 437778, 430960, 454690	61	1133	12504	1.08553	1	0.99806	99.9994
GOTERM_CC_FAT	GO:0043233~organelle lumen	6	5.88235	0.646303	434207, 429215, 474449, 437778, 430960, 454690	61	1136	12504	1.08266	1	0.99752	99.9994
GOTERM_CC_FAT	GO:0031981~nuclear lumen	4	3.92157	0.805823	434207, 429215, 437778, 430960	61	883	12504	0.928578	1	0.999551	100
Annotation Cluster 22	Enrichment Score: 0.2232212299566429
Category	Term	Count	%	PValue	Genes	List Total	Pop Hits	Pop Total	Fold Enrichment	Bonferroni	Benjamini	FDR
GOTERM_CC_FAT	GO:0030529~ribonucleoprotein complex	4	3.92157	0.383004	434207, 429215, 474449, 437321	61	462	12504	1.77475	1	0.97288	99.6303
SP_PIR_KEYWORDS	rna-binding	3	2.94118	0.706172	434207, 429215, 437321	91	485	17854	1.21359	1	0.998602	100
GOTERM_MF_FAT	GO:0003723~RNA binding	3	2.94118	0.791084	434207, 429215, 437321	58	672	13288	1.02278	1	1	100
Annotation Cluster 23	Enrichment Score: 0.21121595863925482
Category	Term	Count	%	PValue	Genes	List Total	Pop Hits	Pop Total	Fold Enrichment	Bonferroni	Benjamini	FDR
GOTERM_BP_FAT	GO:0008104~protein localization	5	4.90196	0.513121	444635, 449952, 436063, 425475, 469270	68	753	13588	1.32685	1	0.998269	99.9984
GOTERM_BP_FAT	GO:0015031~protein transport	4	3.92157	0.628964	444635, 449952, 436063, 425475	68	651	13588	1.22779	1	0.999655	100
GOTERM_BP_FAT	GO:0046907~intracellular transport	3	2.94118	0.632115	444635, 436063, 425475	68	431	13588	1.39088	1	0.999651	100
GOTERM_BP_FAT	GO:0045184~establishment of protein localization	4	3.92157	0.634189	444635, 449952, 436063, 425475	68	656	13588	1.21844	1	0.999639	100
SP_PIR_KEYWORDS	protein transport	3	2.94118	0.679297	444635, 449952, 436063	91	461	17854	1.27678	1	0.998554	99.9999
Annotation Cluster 24	Enrichment Score: 0.19021844960000664
Category	Term	Count	%	PValue	Genes	List Total	Pop Hits	Pop Total	Fold Enrichment	Bonferroni	Benjamini	FDR
GOTERM_BP_FAT	GO:0006355~regulation of transcription, DNA-dependent	9	8.82353	0.43641	443338, 432925, 437778, 424233, 477958, 422548, 464307, 475678, 429413	68	1465	13588	1.22758	1	0.995866	99.985
GOTERM_BP_FAT	GO:0051252~regulation of RNA metabolic process	9	8.82353	0.45428	443338, 432925, 437778, 424233, 477958, 422548, 464307, 475678, 429413	68	1488	13588	1.20861	1	0.996291	99.9909
GOTERM_MF_FAT	GO:0003677~DNA binding	9	8.82353	0.502569	431706, 482574, 438616, 437778, 435502, 477958, 422548, 464307, 429413	58	1781	13288	1.15774	1	0.99994	99.9818
GOTERM_BP_FAT	GO:0045449~regulation of transcription	12	11.7647	0.548732	443338, 425475, 432925, 437778, 435502, 424233, 477958, 478413, 422548, 464307, 475678, 429413	68	2227	13588	1.07673	1	0.998893	99.9995
SP_PIR_KEYWORDS	dna-binding	8	7.84314	0.56868	431706, 482574, 438616, 437778, 435502, 422548, 464307, 429413	91	1404	17854	1.11794	1	0.994523	99.9961
GOTERM_MF_FAT	GO:0043565~sequence-specific DNA binding	3	2.94118	0.695412	422548, 464307, 429413	58	556	13288	1.23617	1	0.999999	100
GOTERM_MF_FAT	GO:0030528~transcription regulator activity	5	4.90196	0.772492	425475, 424233, 422548, 464307, 429413	58	1206	13288	0.949848	1	1	100
GOTERM_BP_FAT	GO:0006350~transcription	8	7.84314	0.787764	443338, 435502, 424233, 477958, 422548, 464307, 426554, 429413	68	1772	13588	0.902138	1	0.999994	100
SP_PIR_KEYWORDS	Transcription	8	7.84314	0.800422	443338, 435502, 424233, 477958, 422548, 464307, 426554, 429413	91	1769	17854	0.887271	1	0.999615	100
GOTERM_MF_FAT	GO:0003700~transcription factor activity	3	2.94118	0.853683	422548, 464307, 429413	58	776	13288	0.885709	1	1	100
SP_PIR_KEYWORDS	transcription regulation	6	5.88235	0.899098	435502, 424233, 477958, 422548, 464307, 429413	91	1546	17854	0.76144	1	0.999902	100
Annotation Cluster 25	Enrichment Score: 0.13067383859273562
Category	Term	Count	%	PValue	Genes	List Total	Pop Hits	Pop Total	Fold Enrichment	Bonferroni	Benjamini	FDR
GOTERM_CC_FAT	GO:0005624~membrane fraction	3	2.94118	0.70879	469270, 480198, 444664	61	510	12504	1.20579	1	0.9989	99.9999
GOTERM_CC_FAT	GO:0005626~insoluble fraction	3	2.94118	0.726889	469270, 480198, 444664	61	528	12504	1.16468	1	0.998959	100
GOTERM_CC_FAT	GO:0000267~cell fraction	3	2.94118	0.787033	469270, 480198, 444664	61	596	12504	1.0318	1	0.999476	100
Annotation Cluster 26	Enrichment Score: 0.0805444382619134
Category	Term	Count	%	PValue	Genes	List Total	Pop Hits	Pop Total	Fold Enrichment	Bonferroni	Benjamini	FDR
GOTERM_BP_FAT	GO:0006793~phosphorus metabolic process	4	3.92157	0.809008	475592, 480198, 480787, 456008	68	866	13588	0.922972	1	0.999996	100
GOTERM_BP_FAT	GO:0006796~phosphate metabolic process	4	3.92157	0.809008	475592, 480198, 480787, 456008	68	866	13588	0.922972	1	0.999996	100
GOTERM_BP_FAT	GO:0016310~phosphorylation	3	2.94118	0.875912	475592, 480198, 456008	68	718	13588	0.834917	1	1	100
Annotation Cluster 27	Enrichment Score: 0.08052049047927975
Category	Term	Count	%	PValue	Genes	List Total	Pop Hits	Pop Total	Fold Enrichment	Bonferroni	Benjamini	FDR
GOTERM_MF_FAT	GO:0000287~magnesium ion binding	4	3.92157	0.255996	474873, 422629, 443722, 443414	58	409	13288	2.24062	1	0.997386	97.3899
SP_PIR_KEYWORDS	metal-binding	11	10.7843	0.886363	436063, 443338, 451371, 474873, 443722, 443414, 438616, 472151, 435502, 430960, 426554	91	2682	17854	0.804689	1	0.9999	100
SP_PIR_KEYWORDS	zinc	7	6.86275	0.923959	436063, 443338, 438616, 472151, 435502, 430960, 426554	91	1886	17854	0.7282	1	0.99996	100
GOTERM_MF_FAT	GO:0008270~zinc ion binding	6	5.88235	0.959472	436063, 443338, 438616, 435502, 430960, 426554	58	2105	13288	0.653026	1	1	100
GOTERM_MF_FAT	GO:0046872~metal ion binding	11	10.7843	0.983856	436063, 443338, 474873, 422629, 443722, 443414, 438616, 435502, 430960, 444664, 426554	58	3850	13288	0.654581	1	1	100
GOTERM_MF_FAT	GO:0043169~cation binding	11	10.7843	0.985468	436063, 443338, 474873, 422629, 443722, 443414, 438616, 435502, 430960, 444664, 426554	58	3885	13288	0.648684	1	1	100
SP_PIR_KEYWORDS	zinc-finger	3	2.94118	0.986146	438616, 435502, 430960	91	1204	17854	0.488865	1	1	100
GOTERM_MF_FAT	GO:0043167~ion binding	11	10.7843	0.987484	436063, 443338, 474873, 422629, 443722, 443414, 438616, 435502, 430960, 444664, 426554	58	3934	13288	0.640604	1	1	100
GOTERM_MF_FAT	GO:0046914~transition metal ion binding	6	5.88235	0.992521	436063, 443338, 438616, 435502, 430960, 426554	58	2608	13288	0.527078	1	1	100
Annotation Cluster 28	Enrichment Score: 0.022184709717070563
Category	Term	Count	%	PValue	Genes	List Total	Pop Hits	Pop Total	Fold Enrichment	Bonferroni	Benjamini	FDR
SP_PIR_KEYWORDS	Secreted	6	5.88235	0.852596	482178, 466827, 471555, 461879, 432925, 472151	91	1420	17854	0.829005	1	0.99985	100
SP_PIR_KEYWORDS	disulfide bond	10	9.80392	0.890673	436063, 475592, 449447, 466827, 471555, 440262, 432925, 472151, 481722, 464720	91	2469	17854	0.794645	1	0.999892	100
GOTERM_CC_FAT	GO:0044421~extracellular region part	3	2.94118	0.893335	461879, 432925, 472151	61	774	12504	0.79451	1	0.999961	100
GOTERM_CC_FAT	GO:0005576~extracellular region	6	5.88235	0.919823	482178, 466827, 471555, 461879, 432925, 472151	61	1680	12504	0.732084	1	0.999977	100
UP_SEQ_FEATURE	disulfide bond	10	9.80392	0.937559	436063, 475592, 449447, 466827, 471555, 440262, 432925, 472151, 481722, 464720	92	2379	16021	0.731994	1	1	100
SP_PIR_KEYWORDS	signal	9	8.82353	0.98836	449447, 482178, 466827, 471555, 461879, 432925, 472151, 481722, 445246	91	2970	17854	0.594539	1	1	100
UP_SEQ_FEATURE	topological domain:Cytoplasmic	9	8.82353	0.993414	444635, 449447, 469270, 478779, 481722, 443483, 445246, 449857, 429413	92	2780	16021	0.563767	1	1	100
SP_PIR_KEYWORDS	glycoprotein	10	9.80392	0.996914	449447, 482178, 471555, 461879, 478779, 432925, 481722, 445246, 449857, 429413	91	3600	17854	0.544994	1	1	100
UP_SEQ_FEATURE	signal peptide	9	8.82353	0.996931	449447, 482178, 466827, 471555, 461879, 432925, 472151, 481722, 445246	92	2963	16021	0.528948	1	1	100
UP_SEQ_FEATURE	topological domain:Extracellular	5	4.90196	0.999012	449447, 478779, 481722, 443483, 445246	92	2174	16021	0.400509	1	1	100
UP_SEQ_FEATURE	glycosylation site:N-linked (GlcNAc...)	9	8.82353	0.999655	449447, 482178, 471555, 461879, 478779, 481722, 445246, 449857, 429413	92	3444	16021	0.455073	1	1	100
Annotation Cluster 29	Enrichment Score: 0.0037550056196011183
Category	Term	Count	%	PValue	Genes	List Total	Pop Hits	Pop Total	Fold Enrichment	Bonferroni	Benjamini	FDR
SP_PIR_KEYWORDS	membrane	21	20.5882	0.973576	449447, 475592, 436063, 444635, 457076, 469270, 478779, 465398, 430960, 445246, 445877, 474678, 449857, 429413, 461807, 444420, 445977, 481722, 478413, 443483, 444664	91	5507	17854	0.748167	1	0.999999	100
UP_SEQ_FEATURE	transmembrane region	16	15.6863	0.986802	449447, 444635, 457076, 469270, 465398, 478779, 445246, 445877, 474678, 449857, 429413, 461807, 444420, 445977, 481722, 443483	92	4113	16021	0.677428	1	1	100
UP_SEQ_FEATURE	topological domain:Cytoplasmic	9	8.82353	0.993414	444635, 449447, 469270, 478779, 481722, 443483, 445246, 449857, 429413	92	2780	16021	0.563767	1	1	100
SP_PIR_KEYWORDS	transmembrane	17	16.6667	0.9959	449447, 444635, 457076, 469270, 465398, 478779, 481952, 445246, 445877, 474678, 449857, 429413, 461807, 444420, 445977, 481722, 443483	91	5237	17854	0.636884	1	1	100
GOTERM_CC_FAT	GO:0016021~integral to membrane	17	16.6667	0.999224	449447, 444635, 457076, 469270, 465398, 478779, 481952, 445246, 445877, 474678, 449857, 429413, 461807, 444420, 445977, 481722, 443483	61	5709	12504	0.610391	1	1	100
GOTERM_CC_FAT	GO:0031224~intrinsic to membrane	17	16.6667	0.999681	449447, 444635, 457076, 469270, 465398, 478779, 481952, 445246, 445877, 474678, 449857, 429413, 461807, 444420, 445977, 481722, 443483	61	5914	12504	0.589233	1	1	100
Annotation Cluster 30	Enrichment Score: 4.964492925097885E-4
Category	Term	Count	%	PValue	Genes	List Total	Pop Hits	Pop Total	Fold Enrichment	Bonferroni	Benjamini	FDR
GOTERM_CC_FAT	GO:0044459~plasma membrane part	3	2.94118	0.997778	469270, 478413, 444664	61	1633	12504	0.376577	1	1	100
SP_PIR_KEYWORDS	cell membrane	3	2.94118	0.998818	469270, 478413, 444664	91	1713	17854	0.343604	1	1	100
GOTERM_CC_FAT	GO:0005886~plasma membrane	4	3.92157	0.999977	469270, 478413, 444664, 449857	61	2906	12504	0.282152	1	1	100
UNCLUSTERED
Category	Term	Count	%	PValue	Genes	List Total	Pop Hits	Pop Total	Fold Enrichment	Bonferroni	Benjamini	FDR
SP_PIR_KEYWORDS	acetylation	36	35.2941	6.15938e-10	436063, 475592, 482574, 425475, 476510, 447501, 422159, 457192, 469270, 433930, 448603, 423065, 441031, 464720, 445681, 467581, 482952, 480198, 439328, 456008, 454690, 450193, 434207, 429807, 440262, 477950, 451371, 422629, 466084, 443722, 466607, 437778, 435502, 460101, 426554, 441824	91	2325	17854	3.0379	9.9166e-08	9.9166e-08	7.44529e-07
SP_PIR_KEYWORDS	ligase	7	6.86275	0.00347105	451371, 429807, 443414, 476510, 435502, 430960, 441824	91	290	17854	4.73581	0.428683	0.105922	4.11591
SP_PIR_KEYWORDS	phosphoprotein	45	44.1176	0.00556385	475592, 482574, 425475, 476510, 447501, 457192, 433930, 469270, 448603, 430960, 441031, 476227, 464720, 480256, 474873, 444420, 467581, 482952, 480198, 439328, 450407, 456008, 450193, 482663, 437321, 429215, 429807, 454494, 480787, 455402, 475524, 456536, 449952, 435205, 475373, 438616, 437778, 475105, 477958, 435502, 460101, 447504, 444664, 475678, 441824	91	6311	17854	1.39897	0.592731	0.139045	6.52182
SP_PIR_KEYWORDS	cytoplasm	25	24.5098	0.0134915	430803, 447501, 425475, 457192, 441031, 464720, 446440, 474873, 480256, 480198, 439328, 450193, 482663, 434207, 440262, 480787, 456536, 449952, 477950, 443414, 475373, 461879, 475105, 441824, 475678	91	3029	17854	1.61933	0.887738	0.239185	15.1421
GOTERM_BP_FAT	GO:0000075~cell cycle checkpoint	3	2.94118	0.0271087	457192, 475373, 456008	68	52	13588	11.5283	1	0.687441	34.4358
UP_SEQ_FEATURE	region of interest:Substrate binding	4	3.92157	0.0342905	451371, 429807, 443722, 440262	92	125	16021	5.57252	0.999825	0.999825	36.4098
GOTERM_BP_FAT	GO:0033043~regulation of organelle organization	4	3.92157	0.0403889	425475, 457192, 469270, 439328	68	154	13588	5.19022	1	0.763346	46.9138
GOTERM_BP_FAT	GO:0010564~regulation of cell cycle process	3	2.94118	0.0503126	425475, 457192, 475373	68	73	13588	8.21193	1	0.79736	54.7481
SP_PIR_KEYWORDS	nucleus	27	26.4706	0.0555804	431706, 482574, 430803, 422159, 457192, 430960, 441031, 422548, 429413, 480256, 444420, 480198, 450407, 456008, 482663, 437321, 464307, 429215, 434207, 443338, 477950, 475373, 438616, 437778, 435502, 477958, 475678	91	3808	17854	1.39111	0.9999	0.535702	49.9042
GOTERM_BP_FAT	GO:0051789~response to protein stimulus	3	2.94118	0.0685733	466827, 482952, 429413	68	87	13588	6.89047	1	0.822847	66.4169
GOTERM_BP_FAT	GO:0044087~regulation of cellular component biogenesis	3	2.94118	0.071338	469270, 432925, 439328	68	89	13588	6.73562	1	0.826248	67.9158
GOTERM_BP_FAT	GO:0051129~negative regulation of cellular component organization	3	2.94118	0.0769744	425475, 457192, 439328	68	93	13588	6.44592	1	0.841178	70.78
GOTERM_BP_FAT	GO:0034660~ncRNA metabolic process	4	3.92157	0.0777273	429215, 429807, 424233, 441824	68	202	13588	3.9569	1	0.835868	71.144
GOTERM_BP_FAT	GO:0042254~ribosome biogenesis	3	2.94118	0.10549	429215, 474449, 424233	68	112	13588	5.35242	1	0.881641	81.9555
GOTERM_BP_FAT	GO:0006730~one-carbon metabolic process	3	2.94118	0.113412	422629, 424233, 477958	68	117	13588	5.12368	1	0.894679	84.2602
UP_SEQ_FEATURE	metal ion-binding site:Magnesium	3	2.94118	0.11617	451371, 474873, 443414	92	103	16021	5.07208	1	1	79.8553
SP_PIR_KEYWORDS	magnesium	5	4.90196	0.146095	451371, 474873, 422629, 443722, 443414	91	403	17854	2.43422	1	0.837367	85.1783
GOTERM_BP_FAT	GO:0022613~ribonucleoprotein complex biogenesis	3	2.94118	0.146485	429215, 474449, 424233	68	137	13588	4.3757	1	0.93724	91.2221
SP_PIR_KEYWORDS	protein biosynthesis	3	2.94118	0.155361	429807, 467581, 441824	91	139	17854	4.23448	1	0.836718	87.0096
SP_PIR_KEYWORDS	coiled coil	13	12.7451	0.160381	444635, 422159, 454494, 465398, 475524, 456536, 441031, 446440, 449952, 480256, 439328, 477958, 482663	91	1732	17854	1.47262	1	0.827782	87.9128
SP_PIR_KEYWORDS	ATP	3	2.94118	0.176736	437778, 477958, 456008	91	151	17854	3.89797	1	0.824392	90.4708
KEGG_PATHWAY	mmu05012:Parkinson's disease	3	2.94118	0.177373	475592, 476510, 454690	34	133	5738	3.80672	0.999874	0.72282	84.2052
UP_SEQ_FEATURE	binding site:Substrate	4	3.92157	0.205556	451371, 474873, 429807, 443722	92	275	16021	2.53296	1	1	94.9491
GOTERM_BP_FAT	GO:0006412~translation	4	3.92157	0.208057	429807, 467581, 474449, 441824	68	319	13588	2.50562	1	0.970946	97.2208
SP_PIR_KEYWORDS	transferase	10	9.80392	0.26262	477950, 431706, 435205, 438857, 424233, 475105, 456008, 450193, 426554, 475678	91	1385	17854	1.41659	1	0.903254	97.4841
GOTERM_CC_FAT	GO:0005829~cytosol	5	4.90196	0.269416	430803, 457192, 482952, 469270, 475105	61	549	12504	1.86688	1	0.929896	97.3759
GOTERM_BP_FAT	GO:0043933~macromolecular complex subunit organization	4	3.92157	0.271085	440262, 469270, 439328, 477958	68	367	13588	2.17791	1	0.983434	99.2225
GOTERM_MF_FAT	GO:0016791~phosphatase activity	3	2.94118	0.271999	474873, 443722, 480787	58	238	13288	2.88786	1	0.996804	98.0036
KEGG_PATHWAY	mmu05016:Huntington's disease	3	2.94118	0.283836	475592, 454690, 429413	34	183	5738	2.76663	1	0.853337	95.7381
GOTERM_BP_FAT	GO:0007242~intracellular signaling cascade	7	6.86275	0.295789	425475, 475373, 469270, 439328, 456008, 478413, 443483	68	915	13588	1.5287	1	0.984176	99.5422
GOTERM_BP_FAT	GO:0033554~cellular response to stress	4	3.92157	0.321093	467581, 475373, 435502, 456008	68	404	13588	1.97845	1	0.987543	99.739
GOTERM_BP_FAT	GO:0051276~chromosome organization	4	3.92157	0.321093	457192, 437778, 477958, 475678	68	404	13588	1.97845	1	0.987543	99.739
GOTERM_BP_FAT	GO:0007423~sensory organ development	3	2.94118	0.362648	465227, 422548, 464307	68	257	13588	2.33257	1	0.991478	99.9011
GOTERM_BP_FAT	GO:0006091~generation of precursor metabolites and energy	3	2.94118	0.369766	475592, 475105, 454690	68	261	13588	2.29682	1	0.991937	99.9168
GOTERM_BP_FAT	GO:0016044~membrane organization	3	2.94118	0.389184	436063, 469270, 444664	68	272	13588	2.20394	1	0.992947	99.9485
SP_PIR_KEYWORDS	developmental protein	6	5.88235	0.391802	438616, 439328, 435502, 477958, 422548, 445681	91	814	17854	1.44618	1	0.964412	99.7548
GOTERM_BP_FAT	GO:0006974~response to DNA damage stimulus	3	2.94118	0.415244	475373, 435502, 456008	68	287	13588	2.08875	1	0.995136	99.9737
GOTERM_BP_FAT	GO:0065003~macromolecular complex assembly	3	2.94118	0.499466	440262, 469270, 477958	68	338	13588	1.77358	1	0.997935	99.9976
GOTERM_BP_FAT	GO:0048598~embryonic morphogenesis	3	2.94118	0.531899	466827, 422548, 464307	68	359	13588	1.66983	1	0.998685	99.9991
GOTERM_MF_FAT	GO:0008092~cytoskeletal protein binding	3	2.94118	0.534134	430803, 425475, 439328	58	414	13288	1.66017	1	0.999949	99.9919
GOTERM_BP_FAT	GO:0048878~chemical homeostasis	3	2.94118	0.540906	467581, 469270, 475105	68	365	13588	1.64239	1	0.998806	99.9994
GOTERM_BP_FAT	GO:0030182~neuron differentiation	3	2.94118	0.589711	439328, 465227, 422548	68	399	13588	1.50243	1	0.999379	99.9999
UP_SEQ_FEATURE	binding site:ATP	4	3.92157	0.60267	451371, 437778, 456008, 444664	92	545	16021	1.2781	1	1	99.9994
GOTERM_BP_FAT	GO:0006396~RNA processing	3	2.94118	0.639683	434207, 429215, 424233	68	437	13588	1.37179	1	0.999654	100
SP_PIR_KEYWORDS	hydrolase	8	7.84314	0.640008	474873, 422629, 466084, 443722, 471555, 480787, 477958, 444664	91	1500	17854	1.04639	1	0.99774	99.9996
UP_SEQ_FEATURE	topological domain:Lumenal	3	2.94118	0.685669	444635, 449857, 429413	92	414	16021	1.26189	1	1	100
SP_PIR_KEYWORDS	transport	8	7.84314	0.688319	444635, 449952, 436063, 475592, 434207, 447501, 454690, 464720	91	1571	17854	0.999098	1	0.998454	99.9999
SP_PIR_KEYWORDS	alternative splicing	21	20.5882	0.771465	449447, 444635, 422159, 465398, 475524, 423065, 456536, 476227, 445877, 474678, 449857, 446440, 429413, 480256, 482178, 438616, 445977, 477958, 482663, 437321, 464307	91	4481	17854	0.919472	1	0.999532	100
GOTERM_CC_FAT	GO:0005783~endoplasmic reticulum	4	3.92157	0.775767	444635, 469270, 432925, 429413	61	838	12504	0.978442	1	0.999497	100
SP_PIR_KEYWORDS	oxidoreductase	3	2.94118	0.788427	422629, 440262, 474678	91	572	17854	1.02901	1	0.999596	100
GOTERM_BP_FAT	GO:0042592~homeostatic process	3	2.94118	0.789507	467581, 469270, 475105	68	584	13588	1.02649	1	0.999993	100
SP_PIR_KEYWORDS	lipoprotein	3	2.94118	0.801944	469270, 478413, 481722	91	589	17854	0.99931	1	0.999532	100
GOTERM_BP_FAT	GO:0006357~regulation of transcription from RNA polymerase II promoter	3	2.94118	0.813916	432925, 437778, 464307	68	616	13588	0.973167	1	0.999997	100
SP_PIR_KEYWORDS	endoplasmic reticulum	3	2.94118	0.861021	444635, 449857, 429413	91	678	17854	0.868132	1	0.999853	100
UP_SEQ_FEATURE	splice variant	22	21.5686	0.869456	449447, 444635, 422159, 469270, 465398, 423065, 475524, 456536, 476227, 445877, 474678, 449857, 446440, 429413, 480256, 482178, 438616, 445977, 477958, 482663, 437321, 464307	92	4448	16021	0.86131	1	1	100
SP_PIR_KEYWORDS	kinase	3	2.94118	0.876523	477950, 466607, 456008	91	707	17854	0.832522	1	0.999889	100
GOTERM_CC_FAT	GO:0031090~organelle membrane	3	2.94118	0.907439	436063, 475592, 469270	61	809	12504	0.760137	1	0.99997	100
UP_SEQ_FEATURE	compositionally biased region:Pro-rich	3	2.94118	0.915016	475524, 422548, 437321	92	707	16021	0.738931	1	1	100

## Sheet: Purple UP
Purple GO
UP	104
Annotation Cluster 1	Enrichment Score: 1.2972679587567124
Category	Term	Count	%	PValue	Genes	List Total	Pop Hits	Pop Total	Fold Enrichment	Bonferroni	Benjamini	FDR
KEGG_PATHWAY	mmu00230:Purine metabolism	5	4.9505	0.0146004	474873, 477557, 443414, 450193, 480285	36	157	5738	5.07608	0.436515	0.436515	12.5195
GOTERM_BP_FAT	GO:0034654~nucleobase, nucleoside, nucleotide and nucleic acid biosynthetic process	5	4.9505	0.0163934	477950, 477557, 443414, 450193, 480285	75	179	13588	5.06071	0.999997	0.998159	22.2835
GOTERM_BP_FAT	GO:0034404~nucleobase, nucleoside and nucleotide biosynthetic process	5	4.9505	0.0163934	477950, 477557, 443414, 450193, 480285	75	179	13588	5.06071	0.999997	0.998159	22.2835
GOTERM_BP_FAT	GO:0009165~nucleotide biosynthetic process	4	3.9604	0.0692308	477950, 477557, 443414, 480285	75	174	13588	4.1649	1	0.99989	66.5203
GOTERM_BP_FAT	GO:0044271~nitrogen compound biosynthetic process	5	4.9505	0.0823656	477950, 477557, 443414, 450193, 480285	75	302	13588	2.99956	1	0.99857	73.0448
GOTERM_BP_FAT	GO:0006164~purine nucleotide biosynthetic process	3	2.9703	0.17126	477557, 443414, 480285	75	137	13588	3.9673	1	0.992816	94.3019
GOTERM_BP_FAT	GO:0006163~purine nucleotide metabolic process	3	2.9703	0.21663	477557, 443414, 480285	75	160	13588	3.397	1	0.994303	97.5857
Annotation Cluster 2	Enrichment Score: 1.2887578083136435
Category	Term	Count	%	PValue	Genes	List Total	Pop Hits	Pop Total	Fold Enrichment	Bonferroni	Benjamini	FDR
KEGG_PATHWAY	mmu00230:Purine metabolism	5	4.9505	0.0146004	474873, 477557, 443414, 450193, 480285	36	157	5738	5.07608	0.436515	0.436515	12.5195
SP_PIR_KEYWORDS	magnesium	6	5.94059	0.0594031	436549, 474873, 422629, 443414, 449797, 480285	94	403	17854	2.82783	0.999941	0.912342	52.2256
GOTERM_MF_FAT	GO:0000287~magnesium ion binding	5	4.9505	0.156874	474873, 422629, 443414, 449797, 480285	69	409	13288	2.35428	1	0.999537	87.7769
Annotation Cluster 3	Enrichment Score: 1.1547294044137801
Category	Term	Count	%	PValue	Genes	List Total	Pop Hits	Pop Total	Fold Enrichment	Bonferroni	Benjamini	FDR
GOTERM_MF_FAT	GO:0008083~growth factor activity	4	3.9604	0.0355399	461069, 447429, 432925, 425724	69	141	13288	5.46325	0.998517	0.998517	35.9644
GOTERM_CC_FAT	GO:0005576~extracellular region	14	13.8614	0.0467127	458964, 461069, 466827, 471555, 447429, 432925, 463824, 459813, 425724, 482178, 461879, 464234, 472151, 447964	60	1680	12504	1.73667	0.996937	0.85478	42.3041
GOTERM_CC_FAT	GO:0005615~extracellular space	6	5.94059	0.0925673	461069, 461879, 432925, 463824, 447964, 425724	60	511	12504	2.44697	0.999992	0.947048	67.2651
GOTERM_CC_FAT	GO:0044421~extracellular region part	7	6.93069	0.156485	461069, 461879, 432925, 472151, 463824, 447964, 425724	60	774	12504	1.88475	1	0.923766	85.8642
Annotation Cluster 4	Enrichment Score: 1.0657215683947054
Category	Term	Count	%	PValue	Genes	List Total	Pop Hits	Pop Total	Fold Enrichment	Bonferroni	Benjamini	FDR
GOTERM_BP_FAT	GO:0008284~positive regulation of cell proliferation	5	4.9505	0.0690885	439546, 432925, 459813, 425724, 464307	75	284	13588	3.18967	1	0.999982	66.4421
GOTERM_BP_FAT	GO:0042127~regulation of cell proliferation	7	6.93069	0.0724505	439546, 466048, 469270, 432925, 459813, 425724, 464307	75	538	13588	2.35727	1	0.999722	68.2437
SP_PIR_KEYWORDS	hormone	3	2.9703	0.0957932	432925, 459813, 425724	94	100	17854	5.69809	1	0.766724	70.3172
GOTERM_MF_FAT	GO:0005179~hormone activity	3	2.9703	0.11385	432925, 459813, 425724	69	113	13288	5.11274	1	0.999981	77.4356
Annotation Cluster 5	Enrichment Score: 1.0337091368170719
Category	Term	Count	%	PValue	Genes	List Total	Pop Hits	Pop Total	Fold Enrichment	Bonferroni	Benjamini	FDR
GOTERM_BP_FAT	GO:0016192~vesicle-mediated transport	9	8.91089	0.00373939	458964, 444635, 464250, 444039, 429807, 451280, 469270, 467470, 459879	75	466	13588	3.49906	0.94243	0.94243	5.55378
GOTERM_BP_FAT	GO:0046907~intracellular transport	7	6.93069	0.029786	444635, 436063, 464250, 444039, 425475, 451280, 467470	75	431	13588	2.94249	1	0.99685	36.947
SP_PIR_KEYWORDS	protein transport	6	5.94059	0.0928663	444635, 436063, 464250, 451280, 467470, 456582	94	461	17854	2.47205	1	0.821272	69.1373
GOTERM_BP_FAT	GO:0008104~protein localization	8	7.92079	0.114878	444635, 436063, 464250, 425475, 451280, 469270, 467470, 456582	75	753	13588	1.92482	1	0.997008	84.4512
GOTERM_BP_FAT	GO:0015031~protein transport	7	6.93069	0.143003	444635, 436063, 464250, 425475, 451280, 467470, 456582	75	651	13588	1.9481	1	0.996301	90.4982
GOTERM_BP_FAT	GO:0045184~establishment of protein localization	7	6.93069	0.146693	444635, 436063, 464250, 425475, 451280, 467470, 456582	75	656	13588	1.93325	1	0.995891	91.1033
GOTERM_BP_FAT	GO:0006886~intracellular protein transport	4	3.9604	0.190272	436063, 425475, 451280, 467470	75	276	13588	2.6257	1	0.994416	96.0006
SP_PIR_KEYWORDS	transport	12	11.8812	0.193288	444635, 436063, 475592, 434207, 464250, 444039, 451280, 467470, 421912, 456582, 464720, 448631	94	1571	17854	1.45082	1	0.927707	92.5038
GOTERM_BP_FAT	GO:0034613~cellular protein localization	4	3.9604	0.222615	436063, 425475, 451280, 467470	75	299	13588	2.42372	1	0.993588	97.8522
GOTERM_BP_FAT	GO:0070727~cellular macromolecule localization	4	3.9604	0.225481	436063, 425475, 451280, 467470	75	301	13588	2.40762	1	0.992308	97.9698
Annotation Cluster 6	Enrichment Score: 1.0227672662634697
Category	Term	Count	%	PValue	Genes	List Total	Pop Hits	Pop Total	Fold Enrichment	Bonferroni	Benjamini	FDR
GOTERM_BP_FAT	GO:0008610~lipid biosynthetic process	6	5.94059	0.0194908	436549, 449797, 447964, 464720, 474678, 448631	75	285	13588	3.81418	1	0.993259	25.9335
GOTERM_BP_FAT	GO:0008654~phospholipid biosynthetic process	3	2.9703	0.0750971	449797, 447964, 464720	75	83	13588	6.54843	1	0.99941	69.598
GOTERM_BP_FAT	GO:0006644~phospholipid metabolic process	3	2.9703	0.222639	449797, 447964, 464720	75	163	13588	3.33448	1	0.992707	97.8532
GOTERM_BP_FAT	GO:0019637~organophosphate metabolic process	3	2.9703	0.248815	449797, 447964, 464720	75	176	13588	3.08818	1	0.99295	98.7268
Annotation Cluster 7	Enrichment Score: 0.968077569630258
Category	Term	Count	%	PValue	Genes	List Total	Pop Hits	Pop Total	Fold Enrichment	Bonferroni	Benjamini	FDR
GOTERM_BP_FAT	GO:0030334~regulation of cell migration	3	2.9703	0.0895786	461069, 460048, 432925	75	92	13588	5.90783	1	0.997418	76.1015
GOTERM_BP_FAT	GO:0051270~regulation of cell motion	3	2.9703	0.115325	461069, 460048, 432925	75	107	13588	5.07963	1	0.995882	84.5704
GOTERM_BP_FAT	GO:0040012~regulation of locomotion	3	2.9703	0.120682	461069, 460048, 432925	75	110	13588	4.94109	1	0.99568	85.9355
Annotation Cluster 8	Enrichment Score: 0.9192819163659525
Category	Term	Count	%	PValue	Genes	List Total	Pop Hits	Pop Total	Fold Enrichment	Bonferroni	Benjamini	FDR
SP_PIR_KEYWORDS	er-golgi transport	3	2.9703	0.063883	444635, 444039, 467470	94	79	17854	7.21277	0.999972	0.877454	54.899
GOTERM_CC_FAT	GO:0005783~endoplasmic reticulum	8	7.92079	0.0981532	444635, 444039, 449797, 469270, 432925, 467470, 447964, 436334	60	838	12504	1.9895	0.999996	0.917925	69.5084
SP_PIR_KEYWORDS	endoplasmic reticulum	6	5.94059	0.278525	444635, 444039, 449797, 467470, 447964, 436334	94	678	17854	1.68085	1	0.944073	98.0507
Annotation Cluster 9	Enrichment Score: 0.863780492261422
Category	Term	Count	%	PValue	Genes	List Total	Pop Hits	Pop Total	Fold Enrichment	Bonferroni	Benjamini	FDR
GOTERM_BP_FAT	GO:0048514~blood vessel morphogenesis	4	3.9604	0.0934025	461069, 466827, 469270, 432925	75	198	13588	3.66007	1	0.99681	77.5874
GOTERM_BP_FAT	GO:0001568~blood vessel development	4	3.9604	0.147697	461069, 466827, 469270, 432925	75	244	13588	2.97005	1	0.994982	91.2616
GOTERM_BP_FAT	GO:0001944~vasculature development	4	3.9604	0.155424	461069, 466827, 469270, 432925	75	250	13588	2.89877	1	0.994193	92.3949
GOTERM_BP_FAT	GO:0001525~angiogenesis	3	2.9703	0.163543	461069, 466827, 432925	75	133	13588	4.08662	1	0.992249	93.4367
Annotation Cluster 10	Enrichment Score: 0.8197863918120872
Category	Term	Count	%	PValue	Genes	List Total	Pop Hits	Pop Total	Fold Enrichment	Bonferroni	Benjamini	FDR
GOTERM_CC_FAT	GO:0005739~mitochondrion	13	12.8713	0.0189546	475592, 436063, 436549, 429807, 427917, 469270, 474678, 466084, 422629, 474873, 460641, 421912, 448631	60	1322	12504	2.04932	0.901286	0.901286	19.7485
GOTERM_CC_FAT	GO:0070469~respiratory chain	3	2.9703	0.0376564	475592, 421912, 448631	60	65	12504	9.61846	0.990385	0.901944	35.6788
SP_PIR_KEYWORDS	respiratory chain	3	2.9703	0.04148	475592, 421912, 448631	94	62	17854	9.19046	0.998813	0.894108	40.0106
SP_PIR_KEYWORDS	electron transport	3	2.9703	0.0957932	475592, 421912, 448631	94	100	17854	5.69809	1	0.766724	70.3172
GOTERM_BP_FAT	GO:0022900~electron transport chain	3	2.9703	0.124287	475592, 421912, 448631	75	112	13588	4.85286	1	0.99512	86.7898
KEGG_PATHWAY	mmu00190:Oxidative phosphorylation	3	2.9703	0.187547	475592, 421912, 448631	36	130	5738	3.67821	0.999697	0.932799	84.8745
KEGG_PATHWAY	mmu05012:Parkinson's disease	3	2.9703	0.1942	475592, 421912, 448631	36	133	5738	3.59524	0.99978	0.878181	85.9643
SP_PIR_KEYWORDS	transit peptide	5	4.9505	0.215157	475592, 422629, 460641, 421912, 448631	94	457	17854	2.07808	1	0.936169	94.6188
UP_SEQ_FEATURE	transit peptide:Mitochondrion	5	4.9505	0.257689	475592, 422629, 460641, 421912, 448631	93	449	16021	1.91836	1	1	97.8137
GOTERM_BP_FAT	GO:0055114~oxidation reduction	6	5.94059	0.303077	475592, 422629, 427917, 421912, 474678, 448631	75	672	13588	1.61762	1	0.99676	99.5942
KEGG_PATHWAY	mmu05010:Alzheimer's disease	3	2.9703	0.305397	475592, 421912, 448631	36	182	5738	2.62729	0.999999	0.941717	96.3629
KEGG_PATHWAY	mmu05016:Huntington's disease	3	2.9703	0.307674	475592, 421912, 448631	36	183	5738	2.61293	0.999999	0.908374	96.4698
SP_PIR_KEYWORDS	mitochondrion	6	5.94059	0.394144	436063, 475592, 422629, 460641, 421912, 448631	94	790	17854	1.44255	1	0.963843	99.7629
GOTERM_BP_FAT	GO:0006091~generation of precursor metabolites and energy	3	2.9703	0.417314	475592, 421912, 448631	75	261	13588	2.08245	1	0.999268	99.9735
Annotation Cluster 11	Enrichment Score: 0.7249161789561596
Category	Term	Count	%	PValue	Genes	List Total	Pop Hits	Pop Total	Fold Enrichment	Bonferroni	Benjamini	FDR
GOTERM_BP_FAT	GO:0050767~regulation of neurogenesis	3	2.9703	0.161624	425475, 432925, 464307	75	132	13588	4.11758	1	0.993093	93.2033
GOTERM_BP_FAT	GO:0051960~regulation of nervous system development	3	2.9703	0.192777	425475, 432925, 464307	75	148	13588	3.67243	1	0.993901	96.1851
GOTERM_BP_FAT	GO:0060284~regulation of cell development	3	2.9703	0.214631	425475, 432925, 464307	75	159	13588	3.41836	1	0.994805	97.49
Annotation Cluster 12	Enrichment Score: 0.6497655238489003
Category	Term	Count	%	PValue	Genes	List Total	Pop Hits	Pop Total	Fold Enrichment	Bonferroni	Benjamini	FDR
GOTERM_BP_FAT	GO:0034654~nucleobase, nucleoside, nucleotide and nucleic acid biosynthetic process	5	4.9505	0.0163934	477950, 477557, 443414, 450193, 480285	75	179	13588	5.06071	0.999997	0.998159	22.2835
GOTERM_BP_FAT	GO:0034404~nucleobase, nucleoside and nucleotide biosynthetic process	5	4.9505	0.0163934	477950, 477557, 443414, 450193, 480285	75	179	13588	5.06071	0.999997	0.998159	22.2835
GOTERM_BP_FAT	GO:0044271~nitrogen compound biosynthetic process	5	4.9505	0.0823656	477950, 477557, 443414, 450193, 480285	75	302	13588	2.99956	1	0.99857	73.0448
GOTERM_CC_FAT	GO:0005829~cytosol	6	5.94059	0.116241	464250, 477557, 431733, 469270, 456582, 480285	60	549	12504	2.2776	1	0.917256	75.844
GOTERM_MF_FAT	GO:0000166~nucleotide binding	16	15.8416	0.138277	470823, 477557, 429807, 446957, 425833, 443505, 421621, 440945, 480285, 477950, 464250, 474873, 431733, 443414, 450193, 441824	69	2183	13288	1.41149	1	0.999868	84.0084
SP_PIR_KEYWORDS	nucleotide-binding	12	11.8812	0.227498	477950, 464250, 474873, 477557, 429807, 431733, 443414, 446957, 425833, 421621, 441824, 480285	94	1631	17854	1.39745	1	0.935176	95.5552
GOTERM_MF_FAT	GO:0032555~purine ribonucleotide binding	12	11.8812	0.308972	477950, 464250, 477557, 429807, 431733, 443414, 446957, 425833, 421621, 450193, 441824, 480285	69	1796	13288	1.28672	1	0.994007	98.9456
GOTERM_MF_FAT	GO:0032553~ribonucleotide binding	12	11.8812	0.308972	477950, 464250, 477557, 429807, 431733, 443414, 446957, 425833, 421621, 450193, 441824, 480285	69	1796	13288	1.28672	1	0.994007	98.9456
GOTERM_MF_FAT	GO:0017076~purine nucleotide binding	12	11.8812	0.35931	477950, 464250, 477557, 429807, 431733, 443414, 446957, 425833, 421621, 450193, 441824, 480285	69	1871	13288	1.23515	1	0.995216	99.5847
GOTERM_MF_FAT	GO:0032559~adenyl ribonucleotide binding	9	8.91089	0.475298	477950, 464250, 477557, 429807, 431733, 446957, 450193, 441824, 480285	69	1460	13288	1.18714	1	0.997779	99.9645
SP_PIR_KEYWORDS	atp-binding	8	7.92079	0.509642	477950, 464250, 477557, 429807, 431733, 446957, 441824, 480285	94	1287	17854	1.18064	1	0.982519	99.9815
GOTERM_MF_FAT	GO:0030554~adenyl nucleotide binding	9	8.91089	0.534435	477950, 464250, 477557, 429807, 431733, 446957, 450193, 441824, 480285	69	1535	13288	1.12913	1	0.998972	99.9919
GOTERM_MF_FAT	GO:0001883~purine nucleoside binding	9	8.91089	0.544473	477950, 464250, 477557, 429807, 431733, 446957, 450193, 441824, 480285	69	1548	13288	1.11965	1	0.998817	99.9938
GOTERM_MF_FAT	GO:0001882~nucleoside binding	9	8.91089	0.552143	477950, 464250, 477557, 429807, 431733, 446957, 450193, 441824, 480285	69	1558	13288	1.11246	1	0.998601	99.995
UP_SEQ_FEATURE	nucleotide phosphate-binding region:ATP	6	5.94059	0.601782	477950, 464250, 477557, 429807, 431733, 446957	93	907	16021	1.1396	1	1	99.9993
GOTERM_MF_FAT	GO:0005524~ATP binding	8	7.92079	0.617563	477950, 464250, 477557, 429807, 431733, 446957, 441824, 480285	69	1443	13288	1.06766	1	0.999459	99.9993
Annotation Cluster 13	Enrichment Score: 0.6358693651795913
Category	Term	Count	%	PValue	Genes	List Total	Pop Hits	Pop Total	Fold Enrichment	Bonferroni	Benjamini	FDR
GOTERM_BP_FAT	GO:0042127~regulation of cell proliferation	7	6.93069	0.0724505	439546, 466048, 469270, 432925, 459813, 425724, 464307	75	538	13588	2.35727	1	0.999722	68.2437
GOTERM_BP_FAT	GO:0002009~morphogenesis of an epithelium	3	2.9703	0.242759	466048, 459813, 464307	75	173	13588	3.14173	1	0.993559	98.5609
GOTERM_BP_FAT	GO:0048729~tissue morphogenesis	3	2.9703	0.373006	466048, 459813, 464307	75	238	13588	2.2837	1	0.998622	99.9191
GOTERM_BP_FAT	GO:0060429~epithelium development	3	2.9703	0.436103	466048, 459813, 464307	75	271	13588	2.00561	1	0.999125	99.984
Annotation Cluster 14	Enrichment Score: 0.6202582049337615
Category	Term	Count	%	PValue	Genes	List Total	Pop Hits	Pop Total	Fold Enrichment	Bonferroni	Benjamini	FDR
GOTERM_BP_FAT	GO:0016044~membrane organization	4	3.9604	0.18478	458964, 436063, 469270, 459879	75	272	13588	2.66431	1	0.994423	95.5662
GOTERM_BP_FAT	GO:0006897~endocytosis	3	2.9703	0.273077	458964, 469270, 459879	75	188	13588	2.89106	1	0.994924	99.2283
GOTERM_BP_FAT	GO:0010324~membrane invagination	3	2.9703	0.273077	458964, 469270, 459879	75	188	13588	2.89106	1	0.994924	99.2283
Annotation Cluster 15	Enrichment Score: 0.5982425979921853
Category	Term	Count	%	PValue	Genes	List Total	Pop Hits	Pop Total	Fold Enrichment	Bonferroni	Benjamini	FDR
GOTERM_MF_FAT	GO:0004866~endopeptidase inhibitor activity	3	2.9703	0.199253	461879, 472151, 464234	69	161	13288	3.58844	1	0.998727	93.524
GOTERM_MF_FAT	GO:0030414~peptidase inhibitor activity	3	2.9703	0.227403	461879, 472151, 464234	69	176	13288	3.28261	1	0.998685	95.8327
GOTERM_MF_FAT	GO:0004857~enzyme inhibitor activity	3	2.9703	0.354055	461879, 472151, 464234	69	243	13288	2.37753	1	0.996372	99.5407
Annotation Cluster 16	Enrichment Score: 0.5717739165870331
Category	Term	Count	%	PValue	Genes	List Total	Pop Hits	Pop Total	Fold Enrichment	Bonferroni	Benjamini	FDR
SP_PIR_KEYWORDS	cell division	4	3.9604	0.149111	464250, 422159, 466607, 446440	94	256	17854	2.96775	1	0.882289	85.7396
GOTERM_BP_FAT	GO:0051301~cell division	4	3.9604	0.197197	464250, 422159, 466607, 446440	75	281	13588	2.57898	1	0.993729	96.4916
GOTERM_BP_FAT	GO:0000279~M phase	4	3.9604	0.199985	470823, 422159, 466607, 446440	75	283	13588	2.56075	1	0.993266	96.6729
GOTERM_BP_FAT	GO:0022403~cell cycle phase	4	3.9604	0.264815	470823, 422159, 466607, 446440	75	328	13588	2.20943	1	0.994534	99.0831
GOTERM_BP_FAT	GO:0022402~cell cycle process	4	3.9604	0.361854	470823, 422159, 466607, 446440	75	393	13588	1.844	1	0.998783	99.8942
SP_PIR_KEYWORDS	cell cycle	4	3.9604	0.41278	464250, 422159, 466607, 446440	94	447	17854	1.69965	1	0.961441	99.8373
GOTERM_BP_FAT	GO:0007049~cell cycle	5	4.9505	0.427545	464250, 470823, 422159, 466607, 446440	75	611	13588	1.4826	1	0.999162	99.9798
Annotation Cluster 17	Enrichment Score: 0.5592565491950291
Category	Term	Count	%	PValue	Genes	List Total	Pop Hits	Pop Total	Fold Enrichment	Bonferroni	Benjamini	FDR
SMART	SM00360:RRM	3	2.9703	0.177933	470823, 443505, 440945	34	212	9131	3.80036	0.998108	0.998108	81.6758
SP_PIR_KEYWORDS	rna-binding	5	4.9505	0.246354	434207, 470823, 443505, 433912, 440945	94	485	17854	1.9581	1	0.939834	96.7009
INTERPRO	IPR000504:RNA recognition motif, RNP-1	3	2.9703	0.282869	470823, 443505, 440945	89	212	17763	2.82431	1	1	98.4128
INTERPRO	IPR012677:Nucleotide-binding, alpha-beta plait	3	2.9703	0.284706	470823, 443505, 440945	89	213	17763	2.81105	1	1	98.4627
GOTERM_MF_FAT	GO:0003723~RNA binding	5	4.9505	0.452813	434207, 470823, 443505, 433912, 440945	69	672	13288	1.43288	1	0.997594	99.9405
Annotation Cluster 18	Enrichment Score: 0.4600842993336606
Category	Term	Count	%	PValue	Genes	List Total	Pop Hits	Pop Total	Fold Enrichment	Bonferroni	Benjamini	FDR
GOTERM_MF_FAT	GO:0005525~GTP binding	4	3.9604	0.271621	443414, 446957, 425833, 421621	69	354	13288	2.17604	1	0.998233	97.9835
GOTERM_MF_FAT	GO:0019001~guanyl nucleotide binding	4	3.9604	0.284179	443414, 446957, 425833, 421621	69	363	13288	2.12209	1	0.997565	98.3724
GOTERM_MF_FAT	GO:0032561~guanyl ribonucleotide binding	4	3.9604	0.284179	443414, 446957, 425833, 421621	69	363	13288	2.12209	1	0.997565	98.3724
UP_SEQ_FEATURE	nucleotide phosphate-binding region:GTP	3	2.9703	0.468586	443414, 425833, 421621	93	274	16021	1.88615	1	1	99.97
SP_PIR_KEYWORDS	gtp-binding	3	2.9703	0.487126	443414, 425833, 421621	94	313	17854	1.82047	1	0.980399	99.9682
Annotation Cluster 19	Enrichment Score: 0.45703645523905667
Category	Term	Count	%	PValue	Genes	List Total	Pop Hits	Pop Total	Fold Enrichment	Bonferroni	Benjamini	FDR
SP_PIR_KEYWORDS	cell adhesion	4	3.9604	0.317643	466827, 460048, 447429, 442314	94	380	17854	1.99933	1	0.952094	99.0049
GOTERM_BP_FAT	GO:0007155~cell adhesion	5	4.9505	0.365371	466827, 460048, 466048, 447429, 442314	75	561	13588	1.61474	1	0.998723	99.9027
GOTERM_BP_FAT	GO:0022610~biological adhesion	5	4.9505	0.36662	466827, 460048, 466048, 447429, 442314	75	562	13588	1.61186	1	0.998592	99.9056
Annotation Cluster 20	Enrichment Score: 0.4330119955755093
Category	Term	Count	%	PValue	Genes	List Total	Pop Hits	Pop Total	Fold Enrichment	Bonferroni	Benjamini	FDR
GOTERM_CC_FAT	GO:0005576~extracellular region	14	13.8614	0.0467127	458964, 461069, 466827, 471555, 447429, 432925, 463824, 459813, 425724, 482178, 461879, 464234, 472151, 447964	60	1680	12504	1.73667	0.996937	0.85478	42.3041
SP_PIR_KEYWORDS	Secreted	13	12.8713	0.0645817	458964, 461069, 466827, 471555, 427917, 447429, 432925, 459813, 425724, 482178, 461879, 464234, 472151	94	1420	17854	1.73885	0.999975	0.829527	55.3034
SP_PIR_KEYWORDS	disulfide bond	15	14.8515	0.410185	475592, 436063, 458964, 461069, 466827, 471555, 427917, 432925, 459879, 459813, 425724, 464720, 464234, 472151, 481722	94	2469	17854	1.15393	1	0.965186	99.8285
UP_SEQ_FEATURE	disulfide bond	15	14.8515	0.505192	475592, 436063, 458964, 461069, 466827, 471555, 427917, 432925, 459879, 459813, 425724, 464720, 464234, 472151, 481722	93	2379	16021	1.08618	1	1	99.988
SP_PIR_KEYWORDS	signal	15	14.8515	0.70121	458964, 461069, 466827, 471555, 427917, 447429, 432925, 459813, 445246, 425724, 482178, 461879, 464234, 472151, 481722	94	2970	17854	0.959274	1	0.995182	100
UP_SEQ_FEATURE	signal peptide	15	14.8515	0.827506	458964, 461069, 466827, 471555, 427917, 447429, 432925, 459813, 445246, 425724, 482178, 461879, 464234, 472151, 481722	93	2963	16021	0.8721	1	1	100
SP_PIR_KEYWORDS	glycoprotein	14	13.8614	0.952686	458964, 471555, 447429, 432925, 459879, 468994, 445246, 425724, 482178, 449797, 461879, 464234, 462869, 481722	94	3600	17854	0.738641	1	0.999984	100
UP_SEQ_FEATURE	glycosylation site:N-linked (GlcNAc...)	12	11.8812	0.993926	458964, 482178, 449797, 447429, 471555, 461879, 464234, 462869, 459879, 481722, 468994, 445246	93	3444	16021	0.60024	1	1	100
Annotation Cluster 21	Enrichment Score: 0.41626977897547907
Category	Term	Count	%	PValue	Genes	List Total	Pop Hits	Pop Total	Fold Enrichment	Bonferroni	Benjamini	FDR
SP_PIR_KEYWORDS	palmitate	4	3.9604	0.092668	460048, 469270, 459879, 481722	94	206	17854	3.68808	1	0.855255	69.0559
GOTERM_CC_FAT	GO:0009898~internal side of plasma membrane	4	3.9604	0.153372	460048, 451280, 477182, 421835	60	287	12504	2.90453	1	0.943751	85.2527
UP_SEQ_FEATURE	lipid moiety-binding region:S-palmitoyl cysteine	3	2.9703	0.266054	469270, 459879, 481722	93	175	16021	2.95318	1	1	98.1096
SP_PIR_KEYWORDS	lipoprotein	5	4.9505	0.368268	460048, 469270, 459879, 481722, 477182	94	589	17854	1.61236	1	0.963826	99.6073
GOTERM_CC_FAT	GO:0044459~plasma membrane part	6	5.94059	0.899264	460048, 451280, 469270, 442314, 477182, 421835	60	1633	12504	0.765707	1	0.999931	100
SP_PIR_KEYWORDS	cell membrane	5	4.9505	0.982146	460048, 469270, 459879, 477182, 421835	94	1713	17854	0.554396	1	0.999999	100
GOTERM_CC_FAT	GO:0005886~plasma membrane	8	7.92079	0.991376	460048, 447429, 451280, 469270, 459879, 442314, 477182, 421835	60	2906	12504	0.57371	1	1	100
Annotation Cluster 22	Enrichment Score: 0.35406962246610524
Category	Term	Count	%	PValue	Genes	List Total	Pop Hits	Pop Total	Fold Enrichment	Bonferroni	Benjamini	FDR
GOTERM_BP_FAT	GO:0042127~regulation of cell proliferation	7	6.93069	0.0724505	439546, 466048, 469270, 432925, 459813, 425724, 464307	75	538	13588	2.35727	1	0.999722	68.2437
GOTERM_BP_FAT	GO:0051172~negative regulation of nitrogen compound metabolic process	3	2.9703	0.646616	466048, 469270, 464307	75	401	13588	1.35541	1	0.999974	100
GOTERM_BP_FAT	GO:0031327~negative regulation of cellular biosynthetic process	3	2.9703	0.684332	466048, 469270, 464307	75	430	13588	1.264	1	0.999987	100
GOTERM_BP_FAT	GO:0009890~negative regulation of biosynthetic process	3	2.9703	0.689272	466048, 469270, 464307	75	434	13588	1.25235	1	0.999985	100
GOTERM_BP_FAT	GO:0010605~negative regulation of macromolecule metabolic process	3	2.9703	0.767904	466048, 469270, 464307	75	506	13588	1.07415	1	0.999998	100
Annotation Cluster 23	Enrichment Score: 0.3537750961074572
Category	Term	Count	%	PValue	Genes	List Total	Pop Hits	Pop Total	Fold Enrichment	Bonferroni	Benjamini	FDR
GOTERM_CC_FAT	GO:0005783~endoplasmic reticulum	8	7.92079	0.0981532	444635, 444039, 449797, 469270, 432925, 467470, 447964, 436334	60	838	12504	1.9895	0.999996	0.917925	69.5084
GOTERM_CC_FAT	GO:0005624~membrane fraction	3	2.9703	0.700005	469270, 447964, 436334	60	510	12504	1.22588	1	0.999314	99.9999
GOTERM_CC_FAT	GO:0005626~insoluble fraction	3	2.9703	0.718259	469270, 447964, 436334	60	528	12504	1.18409	1	0.998724	100
GOTERM_CC_FAT	GO:0000267~cell fraction	3	2.9703	0.779135	469270, 447964, 436334	60	596	12504	1.04899	1	0.99885	100
Annotation Cluster 24	Enrichment Score: 0.34554833918419803
Category	Term	Count	%	PValue	Genes	List Total	Pop Hits	Pop Total	Fold Enrichment	Bonferroni	Benjamini	FDR
GOTERM_BP_FAT	GO:0043009~chordate embryonic development	4	3.9604	0.403445	431733, 466827, 459813, 464307	75	421	13588	1.72136	1	0.999221	99.9621
GOTERM_BP_FAT	GO:0009792~embryonic development ending in birth or egg hatching	4	3.9604	0.409335	431733, 466827, 459813, 464307	75	425	13588	1.70516	1	0.999226	99.9675
GOTERM_BP_FAT	GO:0001701~in utero embryonic development	3	2.9703	0.428625	431733, 466827, 459813	75	267	13588	2.03566	1	0.999081	99.9804
GOTERM_BP_FAT	GO:0048598~embryonic morphogenesis	3	2.9703	0.585957	466827, 459813, 464307	75	359	13588	1.51398	1	0.999941	99.9999
Annotation Cluster 25	Enrichment Score: 0.32620119387647095
Category	Term	Count	%	PValue	Genes	List Total	Pop Hits	Pop Total	Fold Enrichment	Bonferroni	Benjamini	FDR
GOTERM_MF_FAT	GO:0008236~serine-type peptidase activity	3	2.9703	0.295743	471555, 461879, 436334	69	212	13288	2.72518	1	0.996776	98.6682
GOTERM_MF_FAT	GO:0017171~serine hydrolase activity	3	2.9703	0.297639	471555, 461879, 436334	69	213	13288	2.71239	1	0.995007	98.7117
GOTERM_MF_FAT	GO:0070011~peptidase activity, acting on L-amino acid peptides	5	4.9505	0.372416	483112, 471555, 461879, 421912, 436334	69	603	13288	1.59685	1	0.994706	99.678
GOTERM_MF_FAT	GO:0008233~peptidase activity	5	4.9505	0.402926	483112, 471555, 461879, 421912, 436334	69	629	13288	1.53084	1	0.995749	99.8257
GOTERM_MF_FAT	GO:0004175~endopeptidase activity	3	2.9703	0.639553	471555, 461879, 421912	69	421	13288	1.3723	1	0.999525	99.9997
SP_PIR_KEYWORDS	Protease	3	2.9703	0.747627	483112, 471555, 436334	94	509	17854	1.11947	1	0.996852	100
GOTERM_BP_FAT	GO:0006508~proteolysis	5	4.9505	0.824464	483112, 471555, 460219, 421912, 436334	75	1034	13588	0.87608	1	1	100
Annotation Cluster 26	Enrichment Score: 0.3194276353731745
Category	Term	Count	%	PValue	Genes	List Total	Pop Hits	Pop Total	Fold Enrichment	Bonferroni	Benjamini	FDR
SP_PIR_KEYWORDS	mitochondrion inner membrane	3	2.9703	0.246894	436063, 475592, 421912	94	183	17854	3.11371	1	0.929492	96.7293
GOTERM_CC_FAT	GO:0031090~organelle membrane	6	5.94059	0.334109	436063, 475592, 449797, 469270, 447964, 421912	60	809	12504	1.54561	1	0.988586	99.0673
SP_PIR_KEYWORDS	mitochondrion	6	5.94059	0.394144	436063, 475592, 422629, 460641, 421912, 448631	94	790	17854	1.44255	1	0.963843	99.7629
GOTERM_CC_FAT	GO:0005743~mitochondrial inner membrane	3	2.9703	0.408965	436063, 475592, 421912	60	296	12504	2.11216	1	0.992514	99.7632
GOTERM_CC_FAT	GO:0019866~organelle inner membrane	3	2.9703	0.435191	436063, 475592, 421912	60	312	12504	2.00385	1	0.992827	99.8595
GOTERM_CC_FAT	GO:0031966~mitochondrial membrane	3	2.9703	0.52186	436063, 475592, 421912	60	368	12504	1.69891	1	0.997399	99.9793
GOTERM_CC_FAT	GO:0005740~mitochondrial envelope	3	2.9703	0.554882	436063, 475592, 421912	60	391	12504	1.59898	1	0.997804	99.9909
GOTERM_CC_FAT	GO:0044429~mitochondrial part	3	2.9703	0.714283	436063, 475592, 421912	60	524	12504	1.19313	1	0.998982	99.9999
GOTERM_CC_FAT	GO:0031967~organelle envelope	3	2.9703	0.729916	436063, 475592, 421912	60	540	12504	1.15778	1	0.998228	100
GOTERM_CC_FAT	GO:0031975~envelope	3	2.9703	0.731819	436063, 475592, 421912	60	542	12504	1.15351	1	0.997812	100
Annotation Cluster 27	Enrichment Score: 0.2635678515000213
Category	Term	Count	%	PValue	Genes	List Total	Pop Hits	Pop Total	Fold Enrichment	Bonferroni	Benjamini	FDR
GOTERM_BP_FAT	GO:0045596~negative regulation of cell differentiation	4	3.9604	0.076931	425475, 466048, 469270, 432925	75	182	13588	3.98183	1	0.998861	70.5045
GOTERM_BP_FAT	GO:0051173~positive regulation of nitrogen compound metabolic process	4	3.9604	0.550333	458964, 425475, 466048, 432925	75	526	13588	1.37774	1	0.999915	99.9995
GOTERM_BP_FAT	GO:0031328~positive regulation of cellular biosynthetic process	4	3.9604	0.583466	458964, 425475, 466048, 432925	75	552	13588	1.31285	1	0.999953	99.9998
GOTERM_BP_FAT	GO:0009891~positive regulation of biosynthetic process	4	3.9604	0.589663	458964, 425475, 466048, 432925	75	557	13588	1.30107	1	0.99993	99.9999
GOTERM_BP_FAT	GO:0045941~positive regulation of transcription	3	2.9703	0.736377	425475, 466048, 432925	75	475	13588	1.14425	1	0.999996	100
GOTERM_BP_FAT	GO:0010628~positive regulation of gene expression	3	2.9703	0.750011	425475, 466048, 432925	75	488	13588	1.11377	1	0.999997	100
GOTERM_BP_FAT	GO:0045935~positive regulation of nucleobase, nucleoside, nucleotide and nucleic acid metabolic process	3	2.9703	0.771728	425475, 466048, 432925	75	510	13588	1.06573	1	0.999998	100
GOTERM_BP_FAT	GO:0010557~positive regulation of macromolecule biosynthetic process	3	2.9703	0.79005	425475, 466048, 432925	75	530	13588	1.02551	1	0.999999	100
GOTERM_BP_FAT	GO:0010604~positive regulation of macromolecule metabolic process	3	2.9703	0.865479	425475, 466048, 432925	75	633	13588	0.858641	1	1	100
Annotation Cluster 28	Enrichment Score: 0.23868881423749022
Category	Term	Count	%	PValue	Genes	List Total	Pop Hits	Pop Total	Fold Enrichment	Bonferroni	Benjamini	FDR
GOTERM_CC_FAT	GO:0044431~Golgi apparatus part	3	2.9703	0.290651	444039, 451280, 469270	60	227	12504	2.75419	1	0.984318	98.0707
SP_PIR_KEYWORDS	golgi apparatus	3	2.9703	0.787828	444039, 451280, 469270	94	553	17854	1.0304	1	0.997893	100
GOTERM_CC_FAT	GO:0005794~Golgi apparatus	3	2.9703	0.839711	444039, 451280, 469270	60	682	12504	0.916716	1	0.999634	100
Annotation Cluster 29	Enrichment Score: 0.18529061434260932
Category	Term	Count	%	PValue	Genes	List Total	Pop Hits	Pop Total	Fold Enrichment	Bonferroni	Benjamini	FDR
GOTERM_BP_FAT	GO:0042981~regulation of apoptosis	4	3.9604	0.58471	425475, 466048, 463824, 447964	75	553	13588	1.31048	1	0.999947	99.9998
GOTERM_BP_FAT	GO:0043067~regulation of programmed cell death	4	3.9604	0.593354	425475, 466048, 463824, 447964	75	560	13588	1.2941	1	0.999927	99.9999
GOTERM_BP_FAT	GO:0010941~regulation of cell death	4	3.9604	0.597025	425475, 466048, 463824, 447964	75	563	13588	1.2872	1	0.999924	99.9999
GOTERM_MF_FAT	GO:0030528~transcription regulator activity	5	4.9505	0.876175	457336, 425475, 466048, 447964, 464307	69	1206	13288	0.798423	1	0.999996	100
Annotation Cluster 30	Enrichment Score: 0.14793637229374512
Category	Term	Count	%	PValue	Genes	List Total	Pop Hits	Pop Total	Fold Enrichment	Bonferroni	Benjamini	FDR
GOTERM_BP_FAT	GO:0007017~microtubule-based process	3	2.9703	0.319457	422159, 425833, 446440	75	211	13588	2.57592	1	0.997484	99.7177
GOTERM_CC_FAT	GO:0043232~intracellular non-membrane-bounded organelle	7	6.93069	0.907228	460048, 422159, 425833, 433912, 463824, 441924, 446440	60	1919	12504	0.760188	1	0.999932	100
GOTERM_CC_FAT	GO:0043228~non-membrane-bounded organelle	7	6.93069	0.907228	460048, 422159, 425833, 433912, 463824, 441924, 446440	60	1919	12504	0.760188	1	0.999932	100
GOTERM_CC_FAT	GO:0005856~cytoskeleton	3	2.9703	0.973664	460048, 425833, 446440	60	1122	12504	0.557219	1	0.999998	100
Annotation Cluster 31	Enrichment Score: 0.10577367426079393
Category	Term	Count	%	PValue	Genes	List Total	Pop Hits	Pop Total	Fold Enrichment	Bonferroni	Benjamini	FDR
GOTERM_BP_FAT	GO:0045449~regulation of transcription	12	11.8812	0.686458	427987, 443338, 444039, 457336, 425475, 466048, 420822, 432925, 443374, 447964, 469452, 464307	75	2227	13588	0.976237	1	0.999986	100
GOTERM_MF_FAT	GO:0003677~DNA binding	9	8.91089	0.707377	466048, 420822, 443374, 440945, 447964, 441924, 469452, 464307, 438592	69	1781	13288	0.973171	1	0.999723	100
SP_PIR_KEYWORDS	Transcription	9	8.91089	0.714192	427987, 443338, 444039, 457336, 466048, 420822, 443374, 469452, 464307	94	1769	17854	0.966323	1	0.995402	100
GOTERM_BP_FAT	GO:0006350~transcription	9	8.91089	0.765753	427987, 443338, 444039, 457336, 466048, 420822, 443374, 469452, 464307	75	1772	13588	0.920181	1	0.999998	100
GOTERM_BP_FAT	GO:0006355~regulation of transcription, DNA-dependent	7	6.93069	0.823015	427987, 443338, 444039, 466048, 432925, 447964, 464307	75	1465	13588	0.865675	1	1	100
GOTERM_BP_FAT	GO:0051252~regulation of RNA metabolic process	7	6.93069	0.834432	427987, 443338, 444039, 466048, 432925, 447964, 464307	75	1488	13588	0.852294	1	1	100
GOTERM_BP_FAT	GO:0006357~regulation of transcription from RNA polymerase II promoter	3	2.9703	0.855002	466048, 432925, 464307	75	616	13588	0.882338	1	1	100
SP_PIR_KEYWORDS	transcription regulation	6	5.94059	0.913853	457336, 466048, 420822, 443374, 469452, 464307	94	1546	17854	0.737139	1	0.999884	100
Annotation Cluster 32	Enrichment Score: 0.10536500072336806
Category	Term	Count	%	PValue	Genes	List Total	Pop Hits	Pop Total	Fold Enrichment	Bonferroni	Benjamini	FDR
SP_PIR_KEYWORDS	metal-binding	15	14.8515	0.541138	436063, 436549, 443338, 439546, 460219, 442314, 480285, 427987, 474873, 449797, 475292, 443414, 472151, 421835, 438592	94	2682	17854	1.06228	1	0.986034	99.9917
GOTERM_MF_FAT	GO:0008270~zinc ion binding	11	10.8911	0.652267	436063, 427987, 443338, 439546, 475292, 447964, 460219, 442314, 421912, 421835, 438592	69	2105	13288	1.00635	1	0.999502	99.9998
SP_PIR_KEYWORDS	zinc	10	9.90099	0.659529	436063, 427987, 443338, 439546, 475292, 472151, 460219, 442314, 421835, 438592	94	1886	17854	1.00708	1	0.994435	99.9998
GOTERM_MF_FAT	GO:0046914~transition metal ion binding	12	11.8812	0.806213	436063, 427987, 443338, 439546, 475292, 449797, 447964, 460219, 442314, 421912, 421835, 438592	69	2608	13288	0.886103	1	0.999962	100
GOTERM_MF_FAT	GO:0046872~metal ion binding	16	15.8416	0.921557	436063, 443338, 439546, 460219, 442314, 480285, 427987, 474873, 422629, 449797, 475292, 443414, 447964, 421912, 421835, 438592	69	3850	13288	0.800331	1	0.999999	100
GOTERM_MF_FAT	GO:0043169~cation binding	16	15.8416	0.928173	436063, 443338, 439546, 460219, 442314, 480285, 427987, 474873, 422629, 449797, 475292, 443414, 447964, 421912, 421835, 438592	69	3885	13288	0.793121	1	0.999999	100
GOTERM_MF_FAT	GO:0043167~ion binding	16	15.8416	0.936674	436063, 443338, 439546, 460219, 442314, 480285, 427987, 474873, 422629, 449797, 475292, 443414, 447964, 421912, 421835, 438592	69	3934	13288	0.783242	1	1	100
SP_PIR_KEYWORDS	zinc-finger	4	3.9604	0.954826	475292, 460219, 421835, 438592	94	1204	17854	0.631017	1	0.999982	100
Annotation Cluster 33	Enrichment Score: 0.09165607787447393
Category	Term	Count	%	PValue	Genes	List Total	Pop Hits	Pop Total	Fold Enrichment	Bonferroni	Benjamini	FDR
GOTERM_BP_FAT	GO:0006396~RNA processing	4	3.9604	0.426903	434207, 443505, 433912, 463824	75	437	13588	1.65834	1	0.999246	99.9795
GOTERM_CC_FAT	GO:0031974~membrane-enclosed lumen	4	3.9604	0.924626	436063, 434207, 433912, 463824	60	1174	12504	0.710051	1	0.999959	100
GOTERM_CC_FAT	GO:0031981~nuclear lumen	3	2.9703	0.927599	434207, 433912, 463824	60	883	12504	0.708041	1	0.999951	100
GOTERM_CC_FAT	GO:0070013~intracellular organelle lumen	3	2.9703	0.974899	434207, 433912, 463824	60	1133	12504	0.551809	1	0.999998	100
GOTERM_CC_FAT	GO:0043233~organelle lumen	3	2.9703	0.975226	434207, 433912, 463824	60	1136	12504	0.550352	1	0.999997	100
Annotation Cluster 34	Enrichment Score: 0.08245431291353464
Category	Term	Count	%	PValue	Genes	List Total	Pop Hits	Pop Total	Fold Enrichment	Bonferroni	Benjamini	FDR
SMART	SM00355:ZnF_C2H2	3	2.9703	0.713093	427987, 443338, 447964	34	676	9131	1.19183	1	1	99.998
GOTERM_MF_FAT	GO:0043565~sequence-specific DNA binding	3	2.9703	0.783774	466048, 447964, 464307	69	556	13288	1.0391	1	0.999947	100
GOTERM_BP_FAT	GO:0006355~regulation of transcription, DNA-dependent	7	6.93069	0.823015	427987, 443338, 444039, 466048, 432925, 447964, 464307	75	1465	13588	0.865675	1	1	100
GOTERM_BP_FAT	GO:0051252~regulation of RNA metabolic process	7	6.93069	0.834432	427987, 443338, 444039, 466048, 432925, 447964, 464307	75	1488	13588	0.852294	1	1	100
INTERPRO	IPR015880:Zinc finger, C2H2-like	3	2.9703	0.853247	427987, 443338, 447964	89	676	17763	0.885729	1	1	100
GOTERM_BP_FAT	GO:0006357~regulation of transcription from RNA polymerase II promoter	3	2.9703	0.855002	466048, 432925, 464307	75	616	13588	0.882338	1	1	100
INTERPRO	IPR007087:Zinc finger, C2H2-type	3	2.9703	0.856133	427987, 443338, 447964	89	681	17763	0.879226	1	1	100
GOTERM_MF_FAT	GO:0003700~transcription factor activity	3	2.9703	0.91337	466048, 447964, 464307	69	776	13288	0.744509	1	0.999999	100
Annotation Cluster 35	Enrichment Score: 0.0024223073656623705
Category	Term	Count	%	PValue	Genes	List Total	Pop Hits	Pop Total	Fold Enrichment	Bonferroni	Benjamini	FDR
SP_PIR_KEYWORDS	membrane	22	21.7822	0.970254	475592, 436063, 444635, 460048, 469270, 451280, 467470, 459879, 468994, 436334, 477182, 445246, 445877, 474678, 464250, 449797, 462869, 481722, 421912, 422961, 421835, 456582	94	5507	17854	0.758779	1	0.999995	100
UP_SEQ_FEATURE	topological domain:Cytoplasmic	8	7.92079	0.997912	444635, 469270, 467470, 459879, 481722, 468994, 436334, 445246	93	2780	16021	0.495738	1	1	100
UP_SEQ_FEATURE	transmembrane region	13	12.8713	0.999034	444635, 469270, 467470, 459879, 468994, 436334, 445246, 474678, 445877, 449797, 462869, 481722, 422961	93	4113	16021	0.544492	1	1	100
SP_PIR_KEYWORDS	transmembrane	14	13.8614	0.999849	444635, 469270, 467470, 459879, 468994, 436334, 481952, 445246, 445877, 474678, 449797, 462869, 481722, 422961	94	5237	17854	0.507754	1	1	100
GOTERM_CC_FAT	GO:0016021~integral to membrane	14	13.8614	0.999956	444635, 469270, 467470, 459879, 468994, 436334, 481952, 445246, 445877, 474678, 449797, 462869, 481722, 422961	60	5709	12504	0.511053	1	1	100
GOTERM_CC_FAT	GO:0031224~intrinsic to membrane	14	13.8614	0.999984	444635, 469270, 467470, 459879, 468994, 436334, 481952, 445246, 445877, 474678, 449797, 462869, 481722, 422961	60	5914	12504	0.493338	1	1	100
UNCLUSTERED
Category	Term	Count	%	PValue	Genes	List Total	Pop Hits	Pop Total	Fold Enrichment	Bonferroni	Benjamini	FDR
SP_PIR_KEYWORDS	acetylation	31	30.6931	1.21889e-06	436063, 475592, 477557, 425475, 460048, 446957, 422159, 433912, 469270, 423065, 464720, 431392, 462982, 447964, 421912, 450193, 448631, 436549, 434207, 439546, 429807, 425158, 459660, 437708, 480285, 477950, 422629, 466084, 466607, 441924, 441824	94	2325	17854	2.53248	0.000193785	0.000193785	0.00147021
SP_PIR_KEYWORDS	cytoplasm	28	27.7228	0.00262496	477557, 425475, 460048, 427917, 433912, 464720, 446440, 474873, 431733, 444039, 431392, 462982, 450193, 436549, 434207, 451462, 425158, 442314, 459660, 437708, 468432, 477950, 475292, 443414, 461879, 456582, 458067, 441824	94	3029	17854	1.75577	0.341583	0.188571	3.12064
SP_PIR_KEYWORDS	ligase	5	4.9505	0.0649336	477557, 429807, 443414, 460219, 441824	94	290	17854	3.27476	0.999977	0.782376	55.5058
GOTERM_BP_FAT	GO:0040007~growth	4	3.9604	0.0881068	466048, 472151, 462869, 459813	75	193	13588	3.75489	1	0.99832	75.5054
SP_PIR_KEYWORDS	lipid synthesis	3	2.9703	0.0941849	436549, 474678, 448631	94	99	17854	5.75564	1	0.792543	69.6741
GOTERM_BP_FAT	GO:0034660~ncRNA metabolic process	4	3.9604	0.0977325	429807, 433912, 463824, 441824	75	202	13588	3.58759	1	0.996294	79.1657
GOTERM_BP_FAT	GO:0048589~developmental growth	3	2.9703	0.103082	466048, 472151, 459813	75	100	13588	5.4352	1	0.99602	80.9721
KEGG_PATHWAY	mmu04144:Endocytosis	4	3.9604	0.123907	464250, 459879, 421835, 456582	36	202	5738	3.15622	0.994253	0.924189	69.9699
GOTERM_BP_FAT	GO:0042060~wound healing	3	2.9703	0.124287	472151, 464234, 481722	75	112	13588	4.85286	1	0.99512	86.7898
GOTERM_BP_FAT	GO:0051130~positive regulation of cellular component organization	3	2.9703	0.142687	458964, 469270, 432925	75	122	13588	4.45508	1	0.997165	90.4445
GOTERM_BP_FAT	GO:0001763~morphogenesis of a branching structure	3	2.9703	0.148317	461069, 466048, 459813	75	125	13588	4.34816	1	0.993886	91.3581
GOTERM_BP_FAT	GO:0046486~glycerolipid metabolic process	3	2.9703	0.155893	469270, 447964, 464720	75	129	13588	4.21333	1	0.993036	92.4591
GOTERM_MF_FAT	GO:0003682~chromatin binding	3	2.9703	0.188119	447964, 441924, 464307	69	155	13288	3.72735	1	0.999448	92.3234
GOTERM_BP_FAT	GO:0008202~steroid metabolic process	3	2.9703	0.218631	436549, 425475, 474678	75	161	13588	3.3759	1	0.993785	97.6781
GOTERM_CC_FAT	GO:0048471~perinuclear region of cytoplasm	3	2.9703	0.224098	444039, 469270, 459879	60	189	12504	3.30794	1	0.967	94.5905
GOTERM_BP_FAT	GO:0035239~tube morphogenesis	3	2.9703	0.238726	461069, 459813, 464307	75	171	13588	3.17848	1	0.993714	98.4395
GOTERM_BP_FAT	GO:0045597~positive regulation of cell differentiation	3	2.9703	0.246795	432925, 421835, 464307	75	175	13588	3.10583	1	0.993412	98.6736
GOTERM_MF_FAT	GO:0016879~ligase activity, forming carbon-nitrogen bonds	3	2.9703	0.259635	477557, 443414, 460219	69	193	13288	2.99347	1	0.998845	97.5345
SP_PIR_KEYWORDS	phosphoprotein	37	36.6337	0.281634	475592, 470823, 477557, 425475, 460048, 433912, 469270, 463824, 459879, 460219, 469452, 464720, 464250, 431733, 474873, 462982, 447964, 421912, 450193, 460641, 451462, 429807, 439546, 443505, 425833, 420822, 454494, 440945, 442314, 459660, 424444, 435205, 449797, 475292, 441924, 456582, 441824	94	6311	17854	1.11355	1	0.937217	98.1497
GOTERM_BP_FAT	GO:0019725~cellular homeostasis	4	3.9604	0.28705	427917, 425158, 469270, 459879	75	343	13588	2.11281	1	0.995853	99.426
GOTERM_BP_FAT	GO:0051094~positive regulation of developmental process	3	2.9703	0.325469	432925, 421835, 464307	75	214	13588	2.53981	1	0.997523	99.7534
SP_PIR_KEYWORDS	nucleus	23	22.7723	0.329286	434207, 443338, 422159, 443505, 466048, 420822, 433912, 463824, 440945, 442314, 459660, 469452, 477950, 427987, 431392, 457336, 431733, 449797, 475292, 443374, 447964, 441924, 464307	94	3808	17854	1.1472	1	0.951399	99.1915
GOTERM_CC_FAT	GO:0005768~endosome	3	2.9703	0.33425	464250, 459879, 456582	60	252	12504	2.48095	1	0.983466	99.0696
SP_PIR_KEYWORDS	alternative splicing	26	25.7426	0.383669	444635, 461069, 422159, 446957, 460219, 423065, 468994, 469452, 474678, 446440, 443374, 464307, 420822, 421621, 440945, 442314, 459660, 437708, 445877, 480285, 482178, 449797, 475292, 464234, 441924, 458067	94	4481	17854	1.10206	1	0.964765	99.7084
UP_SEQ_FEATURE	mutagenesis site	6	5.94059	0.40151	464250, 483112, 443374, 460219, 421835, 480285	93	723	16021	1.42962	1	1	99.862
GOTERM_BP_FAT	GO:0035295~tube development	3	2.9703	0.422983	461069, 459813, 464307	75	264	13588	2.05879	1	0.999271	99.9772
UP_SEQ_FEATURE	topological domain:Lumenal	4	3.9604	0.42593	444635, 467470, 468994, 436334	93	414	16021	1.66443	1	1	99.9191
GOTERM_BP_FAT	GO:0009057~macromolecule catabolic process	5	4.9505	0.479879	444635, 434207, 431733, 483112, 460219	75	654	13588	1.38512	1	0.999632	99.9953
UP_SEQ_FEATURE	splice variant	27	26.7327	0.497086	444635, 461069, 422159, 446957, 469270, 460219, 423065, 468994, 469452, 474678, 446440, 443374, 464307, 420822, 421621, 440945, 442314, 459660, 437708, 445877, 480285, 482178, 449797, 475292, 464234, 441924, 458067	93	4448	16021	1.0457	1	1	99.9852
GOTERM_BP_FAT	GO:0007010~cytoskeleton organization	3	2.9703	0.533259	425475, 422159, 446440	75	326	13588	1.66724	1	0.999885	99.9991
GOTERM_BP_FAT	GO:0009611~response to wounding	3	2.9703	0.567303	472151, 464234, 481722	75	347	13588	1.56634	1	0.999937	99.9997
GOTERM_BP_FAT	GO:0030163~protein catabolic process	4	3.9604	0.588428	444635, 431733, 483112, 460219	75	556	13588	1.30341	1	0.999936	99.9999
SP_PIR_KEYWORDS	transferase	8	7.92079	0.589266	436549, 477950, 435205, 449797, 447964, 450193, 468994, 480285	94	1385	17854	1.0971	1	0.991049	99.9978
SP_PIR_KEYWORDS	repressor	3	2.9703	0.607594	420822, 443374, 464307	94	391	17854	1.45731	1	0.991754	99.9987
GOTERM_BP_FAT	GO:0042592~homeostatic process	4	3.9604	0.622124	427917, 425158, 469270, 459879	75	584	13588	1.24091	1	0.999956	100
SP_PIR_KEYWORDS	Signal-anchor	3	2.9703	0.626841	459879, 468994, 436334	94	405	17854	1.40693	1	0.992538	99.9993
GOTERM_CC_FAT	GO:0030529~ribonucleoprotein complex	3	2.9703	0.646661	434207, 443505, 463824	60	462	12504	1.35325	1	0.999392	99.9994
GOTERM_BP_FAT	GO:0007610~behavior	3	2.9703	0.652019	461069, 466827, 450193	75	405	13588	1.34202	1	0.999975	100
GOTERM_BP_FAT	GO:0048609~reproductive process in a multicellular organism	3	2.9703	0.657357	434207, 461069, 469270	75	409	13588	1.3289	1	0.999975	100
GOTERM_BP_FAT	GO:0032504~multicellular organism reproduction	3	2.9703	0.657357	434207, 461069, 469270	75	409	13588	1.3289	1	0.999975	100
GOTERM_CC_FAT	GO:0019898~extrinsic to membrane	3	2.9703	0.658345	464250, 477182, 456582	60	472	12504	1.32458	1	0.999268	99.9996
SP_PIR_KEYWORDS	hydrolase	8	7.92079	0.674116	474873, 422629, 466084, 483112, 446957, 471555, 433912, 436334	94	1500	17854	1.01299	1	0.994717	99.9999
GOTERM_MF_FAT	GO:0005198~structural molecule activity	3	2.9703	0.675718	460048, 425833, 445877	69	450	13288	1.28386	1	0.999589	99.9999
SP_PIR_KEYWORDS	coiled coil	9	8.91089	0.691352	444635, 464250, 475292, 422159, 454494, 437708, 456582, 458067, 446440	94	1732	17854	0.986966	1	0.995206	99.9999
GOTERM_CC_FAT	GO:0031410~cytoplasmic vesicle	3	2.9703	0.697919	429807, 451280, 459879	60	508	12504	1.23071	1	0.999511	99.9999
GOTERM_CC_FAT	GO:0031982~vesicle	3	2.9703	0.709249	429807, 451280, 459879	60	519	12504	1.20462	1	0.999189	99.9999
GOTERM_CC_FAT	GO:0012505~endomembrane system	3	2.9703	0.725108	449797, 469270, 447964	60	535	12504	1.1686	1	0.998513	100
SP_PIR_KEYWORDS	dna-binding	7	6.93069	0.749201	466048, 443374, 440945, 447964, 441924, 469452, 464307	94	1404	17854	0.946975	1	0.996443	100
GOTERM_BP_FAT	GO:0010033~response to organic substance	3	2.9703	0.766939	466827, 469270, 472151	75	505	13588	1.07628	1	0.999998	100
SP_PIR_KEYWORDS	oxidoreductase	3	2.9703	0.803396	422629, 427917, 474678	94	572	17854	0.996169	1	0.998178	100
GOTERM_BP_FAT	GO:0044265~cellular macromolecule catabolic process	3	2.9703	0.850479	434207, 483112, 460219	75	609	13588	0.892479	1	1	100
SP_PIR_KEYWORDS	kinase	3	2.9703	0.887799	477950, 466607, 480285	94	707	17854	0.805953	1	0.999747	100
GOTERM_BP_FAT	GO:0007242~intracellular signaling cascade	3	2.9703	0.963883	425475, 469270, 421621	75	915	13588	0.594011	1	1	100
GOTERM_BP_FAT	GO:0007166~cell surface receptor linked signal transduction	4	3.9604	0.999955	443374, 463824, 477182, 458067	75	2495	13588	0.290458	1	1	100
UP_SEQ_FEATURE	topological domain:Extracellular	3	2.9703	0.999978	459879, 481722, 445246	93	2174	16021	0.237721	1	1	100

## Sheet: Purple DOWN
Purple GO
DOWN	34
Annotation Cluster 1	Enrichment Score: 5.073055789665449
Category	Term	Count	%	PValue	Genes	List Total	Pop Hits	Pop Total	Fold Enrichment	Bonferroni	Benjamini	FDR
GOTERM_CC_FAT	GO:0005694~chromosome	8	25	5.20968e-07	421099, 481458, 475373, 444519, 477958, 442401, 473218, 426554	19	378	12504	13.9282	3.95928e-05	3.95928e-05	0.000548213
GOTERM_CC_FAT	GO:0043228~non-membrane-bounded organelle	12	37.5	1.20676e-05	441405, 421099, 481458, 475373, 444519, 480198, 477958, 442401, 448774, 456536, 473218, 426554	19	1919	12504	4.1153	0.000916719	0.000458465	0.012698
GOTERM_CC_FAT	GO:0043232~intracellular non-membrane-bounded organelle	12	37.5	1.20676e-05	441405, 421099, 481458, 475373, 444519, 480198, 477958, 442401, 448774, 456536, 473218, 426554	19	1919	12504	4.1153	0.000916719	0.000458465	0.012698
GOTERM_CC_FAT	GO:0044427~chromosomal part	6	18.75	6.72555e-05	421099, 475373, 444519, 477958, 442401, 426554	19	318	12504	12.4171	0.00509855	0.00170241	0.0707503
Annotation Cluster 2	Enrichment Score: 3.676256573272532
Category	Term	Count	%	PValue	Genes	List Total	Pop Hits	Pop Total	Fold Enrichment	Bonferroni	Benjamini	FDR
GOTERM_BP_FAT	GO:0006259~DNA metabolic process	9	28.125	1.92452e-06	447416, 439323, 481458, 475373, 444519, 440262, 477958, 426554, 441303	30	421	13588	9.68266	0.000529104	0.000529104	0.00253757
SP_PIR_KEYWORDS	dna replication	5	15.625	1.19292e-05	447416, 439323, 444519, 440262, 426554	31	85	17854	33.8786	0.000930053	0.000465134	0.0126178
GOTERM_BP_FAT	GO:0006260~DNA replication	6	18.75	1.568e-05	447416, 439323, 475373, 444519, 440262, 426554	30	152	13588	17.8789	0.00430274	0.00215369	0.020673
KEGG_PATHWAY	mmu03030:DNA replication	3	9.375	0.00270315	447416, 444519, 426554	14	35	5738	35.1306	0.11946	0.0616292	2.53822
KEGG_PATHWAY	mmu00230:Purine metabolism	4	12.5	0.00469691	439323, 440262, 461820, 426554	14	157	5738	10.4422	0.198504	0.0711038	4.37322
KEGG_PATHWAY	mmu00240:Pyrimidine metabolism	3	9.375	0.0191645	439323, 440262, 426554	14	96	5738	12.808	0.597264	0.14065	16.7894
Annotation Cluster 3	Enrichment Score: 3.376295462344303
Category	Term	Count	%	PValue	Genes	List Total	Pop Hits	Pop Total	Fold Enrichment	Bonferroni	Benjamini	FDR
SP_PIR_KEYWORDS	mitosis	6	18.75	1.11387e-05	475373, 480198, 477958, 456008, 456536, 473218	31	179	17854	19.3051	0.000868449	0.000868449	0.0117817
GOTERM_BP_FAT	GO:0000279~M phase	7	21.875	2.45621e-05	441405, 475373, 480198, 477958, 456008, 456536, 473218	30	283	13588	11.2033	0.0067319	0.00224902	0.0323817
GOTERM_BP_FAT	GO:0000280~nuclear division	6	18.75	4.58476e-05	475373, 480198, 477958, 456008, 456536, 473218	30	190	13588	14.3032	0.0125292	0.00314714	0.060436
GOTERM_BP_FAT	GO:0007067~mitosis	6	18.75	4.58476e-05	475373, 480198, 477958, 456008, 456536, 473218	30	190	13588	14.3032	0.0125292	0.00314714	0.060436
GOTERM_BP_FAT	GO:0000087~M phase of mitotic cell cycle	6	18.75	5.0637e-05	475373, 480198, 477958, 456008, 456536, 473218	30	194	13588	14.0082	0.013829	0.00278123	0.0667472
GOTERM_BP_FAT	GO:0048285~organelle fission	6	18.75	5.44765e-05	475373, 480198, 477958, 456008, 456536, 473218	30	197	13588	13.7949	0.0148698	0.00249379	0.0718067
GOTERM_BP_FAT	GO:0022403~cell cycle phase	7	21.875	5.61466e-05	441405, 475373, 480198, 477958, 456008, 456536, 473218	30	328	13588	9.66626	0.0153221	0.00220339	0.0740073
SP_PIR_KEYWORDS	cell division	6	18.75	6.19453e-05	475373, 480198, 477958, 456008, 456536, 473218	31	256	17854	13.4985	0.00482023	0.00160933	0.0655051
GOTERM_BP_FAT	GO:0000278~mitotic cell cycle	6	18.75	0.000149601	475373, 480198, 477958, 456008, 456536, 473218	30	244	13588	11.1377	0.0403084	0.00512971	0.197078
GOTERM_BP_FAT	GO:0022402~cell cycle process	7	21.875	0.000152154	441405, 475373, 480198, 477958, 456008, 456536, 473218	30	393	13588	8.06751	0.0409821	0.00463871	0.200438
GOTERM_BP_FAT	GO:0051301~cell division	6	18.75	0.000288468	475373, 480198, 477958, 456008, 456536, 473218	30	281	13588	9.67117	0.0762742	0.00790261	0.379694
SP_PIR_KEYWORDS	cell cycle	6	18.75	0.000817277	475373, 480198, 477958, 456008, 456536, 473218	31	447	17854	7.73068	0.0617826	0.0105727	0.861124
GOTERM_BP_FAT	GO:0007049~cell cycle	7	21.875	0.00157938	441405, 475373, 480198, 477958, 456008, 456536, 473218	30	611	13588	5.18909	0.352524	0.0328836	2.06259
GOTERM_CC_FAT	GO:0015630~microtubule cytoskeleton	3	9.375	0.135514	441405, 480198, 456536	19	450	12504	4.38737	0.999984	0.749273	78.3975
GOTERM_CC_FAT	GO:0044430~cytoskeletal part	3	9.375	0.307426	441405, 480198, 456536	19	774	12504	2.5508	1	0.95504	97.9048
GOTERM_CC_FAT	GO:0005856~cytoskeleton	3	9.375	0.489366	441405, 480198, 456536	19	1122	12504	1.75964	1	0.993952	99.9152
Annotation Cluster 4	Enrichment Score: 2.6963163239361103
Category	Term	Count	%	PValue	Genes	List Total	Pop Hits	Pop Total	Fold Enrichment	Bonferroni	Benjamini	FDR
GOTERM_CC_FAT	GO:0044427~chromosomal part	6	18.75	6.72555e-05	421099, 475373, 444519, 477958, 442401, 426554	19	318	12504	12.4171	0.00509855	0.00170241	0.0707503
GOTERM_CC_FAT	GO:0044454~nuclear chromosome part	3	9.375	0.00943442	475373, 442401, 426554	19	103	12504	19.1681	0.513452	0.134185	9.49362
GOTERM_CC_FAT	GO:0000228~nuclear chromosome	3	9.375	0.0128413	475373, 442401, 426554	19	121	12504	16.3167	0.625535	0.151011	12.7161
Annotation Cluster 5	Enrichment Score: 2.1151965548147973
Category	Term	Count	%	PValue	Genes	List Total	Pop Hits	Pop Total	Fold Enrichment	Bonferroni	Benjamini	FDR
UP_SEQ_FEATURE	cross-link:Glycyl lysine isopeptide (Lys-Gly) (interchain with G-Cter in ubiquitin)	4	12.5	0.00373505	441405, 421099, 444519, 456008	31	168	16021	12.3049	0.342367	0.342367	4.15319
SP_PIR_KEYWORDS	ubl conjugation	5	15.625	0.0109759	441405, 421099, 444519, 480198, 456008	31	524	17854	5.49557	0.577199	0.0912183	11.0186
SP_PIR_KEYWORDS	isopeptide bond	4	12.5	0.0110071	441405, 421099, 444519, 456008	31	277	17854	8.31676	0.578238	0.0827099	11.0483
Annotation Cluster 6	Enrichment Score: 1.9480775737330962
Category	Term	Count	%	PValue	Genes	List Total	Pop Hits	Pop Total	Fold Enrichment	Bonferroni	Benjamini	FDR
SP_PIR_KEYWORDS	nucleotide-binding	9	28.125	0.00447892	447416, 441405, 476024, 440262, 461820, 469689, 477958, 456008, 473218	31	1631	17854	3.17806	0.295411	0.0487896	4.63738
SP_PIR_KEYWORDS	atp-binding	8	25	0.00465361	447416, 476024, 440262, 461820, 469689, 477958, 456008, 473218	31	1287	17854	3.58002	0.30499	0.0444599	4.81424
UP_SEQ_FEATURE	nucleotide phosphate-binding region:ATP	7	21.875	0.00596673	447416, 476024, 461820, 469689, 477958, 456008, 473218	31	907	16021	3.98858	0.488432	0.28476	6.55902
GOTERM_MF_FAT	GO:0032553~ribonucleotide binding	9	28.125	0.010829	447416, 441405, 476024, 440262, 461820, 469689, 477958, 456008, 473218	25	1796	13288	2.66352	0.586019	0.586019	10.9559
GOTERM_MF_FAT	GO:0032555~purine ribonucleotide binding	9	28.125	0.010829	447416, 441405, 476024, 440262, 461820, 469689, 477958, 456008, 473218	25	1796	13288	2.66352	0.586019	0.586019	10.9559
GOTERM_MF_FAT	GO:0005524~ATP binding	8	25	0.0115139	447416, 476024, 440262, 461820, 469689, 477958, 456008, 473218	25	1443	13288	2.94675	0.608605	0.374385	11.6107
GOTERM_MF_FAT	GO:0032559~adenyl ribonucleotide binding	8	25	0.0122481	447416, 476024, 440262, 461820, 469689, 477958, 456008, 473218	25	1460	13288	2.91244	0.631464	0.283043	12.3078
GOTERM_MF_FAT	GO:0017076~purine nucleotide binding	9	28.125	0.01376	447416, 441405, 476024, 440262, 461820, 469689, 477958, 456008, 473218	25	1871	13288	2.55675	0.674468	0.24465	13.7278
GOTERM_MF_FAT	GO:0030554~adenyl nucleotide binding	8	25	0.0159077	447416, 476024, 440262, 461820, 469689, 477958, 456008, 473218	25	1535	13288	2.77014	0.727164	0.228777	15.7092
GOTERM_MF_FAT	GO:0001883~purine nucleoside binding	8	25	0.0166156	447416, 476024, 440262, 461820, 469689, 477958, 456008, 473218	25	1548	13288	2.74687	0.742612	0.202437	16.3531
GOTERM_MF_FAT	GO:0001882~nucleoside binding	8	25	0.0171755	447416, 476024, 440262, 461820, 469689, 477958, 456008, 473218	25	1558	13288	2.72924	0.754217	0.181656	16.8593
GOTERM_MF_FAT	GO:0000166~nucleotide binding	9	28.125	0.0326774	447416, 441405, 476024, 440262, 461820, 469689, 477958, 456008, 473218	25	2183	13288	2.19133	0.932193	0.285652	29.8175
Annotation Cluster 7	Enrichment Score: 1.809173833279602
Category	Term	Count	%	PValue	Genes	List Total	Pop Hits	Pop Total	Fold Enrichment	Bonferroni	Benjamini	FDR
GOTERM_BP_FAT	GO:0006284~base-excision repair	3	9.375	0.000735349	481458, 444519, 441303	30	19	13588	71.5158	0.183146	0.0182224	0.965269
GOTERM_BP_FAT	GO:0006974~response to DNA damage stimulus	5	15.625	0.00305249	481458, 475373, 444519, 456008, 441303	30	287	13588	7.89082	0.568599	0.0545061	3.95087
GOTERM_BP_FAT	GO:0033554~cellular response to stress	5	15.625	0.0101527	481458, 475373, 444519, 456008, 441303	30	404	13588	5.60561	0.939569	0.137308	12.5894
GOTERM_BP_FAT	GO:0006281~DNA repair	3	9.375	0.0808983	481458, 444519, 441303	30	222	13588	6.12072	1	0.538506	67.1204
SP_PIR_KEYWORDS	dna-binding	6	18.75	0.082325	447416, 421099, 481458, 444519, 437591, 441303	31	1404	17854	2.46126	0.99877	0.402781	59.6976
GOTERM_MF_FAT	GO:0003677~DNA binding	7	21.875	0.0919936	447416, 421099, 481458, 444519, 437591, 477958, 441303	25	1781	13288	2.08907	0.999597	0.580434	64.2447
Annotation Cluster 8	Enrichment Score: 1.4464810913263026
Category	Term	Count	%	PValue	Genes	List Total	Pop Hits	Pop Total	Fold Enrichment	Bonferroni	Benjamini	FDR
GOTERM_BP_FAT	GO:0065003~macromolecular complex assembly	5	15.625	0.00546501	441405, 439323, 421099, 440262, 477958	30	338	13588	6.7002	0.778426	0.0848314	6.97082
GOTERM_BP_FAT	GO:0043933~macromolecular complex subunit organization	5	15.625	0.00728925	441405, 439323, 421099, 440262, 477958	30	367	13588	6.17075	0.866264	0.105751	9.19584
GOTERM_BP_FAT	GO:0034622~cellular macromolecular complex assembly	3	9.375	0.0777879	441405, 421099, 477958	30	217	13588	6.26175	1	0.53602	65.6226
GOTERM_BP_FAT	GO:0070271~protein complex biogenesis	3	9.375	0.0840478	441405, 439323, 440262	30	227	13588	5.9859	1	0.54104	68.5754
GOTERM_BP_FAT	GO:0006461~protein complex assembly	3	9.375	0.0840478	441405, 439323, 440262	30	227	13588	5.9859	1	0.54104	68.5754
GOTERM_BP_FAT	GO:0034621~cellular macromolecular complex subunit organization	3	9.375	0.0956918	441405, 421099, 477958	30	245	13588	5.54612	1	0.546297	73.4536
Annotation Cluster 9	Enrichment Score: 1.3969917872666138
Category	Term	Count	%	PValue	Genes	List Total	Pop Hits	Pop Total	Fold Enrichment	Bonferroni	Benjamini	FDR
KEGG_PATHWAY	mmu00230:Purine metabolism	4	12.5	0.00469691	439323, 440262, 461820, 426554	14	157	5738	10.4422	0.198504	0.0711038	4.37322
GOTERM_BP_FAT	GO:0009165~nucleotide biosynthetic process	3	9.375	0.0528184	439323, 440262, 461820	30	174	13588	7.8092	1	0.477335	51.1057
GOTERM_BP_FAT	GO:0034404~nucleobase, nucleoside and nucleotide biosynthetic process	3	9.375	0.0555448	439323, 440262, 461820	30	179	13588	7.59106	1	0.466671	52.9292
GOTERM_BP_FAT	GO:0034654~nucleobase, nucleoside, nucleotide and nucleic acid biosynthetic process	3	9.375	0.0555448	439323, 440262, 461820	30	179	13588	7.59106	1	0.466671	52.9292
GOTERM_BP_FAT	GO:0044271~nitrogen compound biosynthetic process	3	9.375	0.135256	439323, 440262, 461820	30	302	13588	4.49934	1	0.670473	85.2828
Annotation Cluster 10	Enrichment Score: 1.3720382877114652
Category	Term	Count	%	PValue	Genes	List Total	Pop Hits	Pop Total	Fold Enrichment	Bonferroni	Benjamini	FDR
GOTERM_CC_FAT	GO:0044427~chromosomal part	6	18.75	6.72555e-05	421099, 475373, 444519, 477958, 442401, 426554	19	318	12504	12.4171	0.00509855	0.00170241	0.0707503
GOTERM_BP_FAT	GO:0051276~chromosome organization	6	18.75	0.00149294	421099, 477958, 442401, 463594, 473218, 475678	30	404	13588	6.72673	0.336923	0.0336592	1.95072
GOTERM_CC_FAT	GO:0000785~chromatin	4	12.5	0.0015915	421099, 475373, 477958, 442401	19	165	12504	15.9541	0.11401	0.0298092	1.6621
GOTERM_BP_FAT	GO:0006325~chromatin organization	5	15.625	0.00425884	421099, 477958, 442401, 463594, 475678	30	315	13588	7.18942	0.690774	0.0707292	5.47211
GOTERM_BP_FAT	GO:0006333~chromatin assembly or disassembly	3	9.375	0.0224833	421099, 477958, 442401	30	109	13588	12.4661	0.998076	0.257539	25.9063
GOTERM_BP_FAT	GO:0045934~negative regulation of nucleobase, nucleoside, nucleotide and nucleic acid metabolic process	4	12.5	0.0516196	475373, 477958, 442401, 475678	30	397	13588	4.56356	1	0.484437	50.2834
GOTERM_BP_FAT	GO:0051172~negative regulation of nitrogen compound metabolic process	4	12.5	0.0529007	475373, 477958, 442401, 475678	30	401	13588	4.51804	1	0.463546	51.1616
GOTERM_BP_FAT	GO:0010558~negative regulation of macromolecule biosynthetic process	4	12.5	0.0585182	475373, 477958, 442401, 475678	30	418	13588	4.33429	1	0.471542	54.8462
GOTERM_BP_FAT	GO:0031327~negative regulation of cellular biosynthetic process	4	12.5	0.0626501	475373, 477958, 442401, 475678	30	430	13588	4.21333	1	0.482615	57.3903
GOTERM_BP_FAT	GO:0009890~negative regulation of biosynthetic process	4	12.5	0.0640575	475373, 477958, 442401, 475678	30	434	13588	4.1745	1	0.478054	58.2263
GOTERM_BP_FAT	GO:0016568~chromatin modification	3	9.375	0.0898116	477958, 463594, 475678	30	236	13588	5.75763	1	0.554565	71.0851
GOTERM_BP_FAT	GO:0010605~negative regulation of macromolecule metabolic process	4	12.5	0.0918562	475373, 477958, 442401, 475678	30	506	13588	3.5805	1	0.541283	71.9299
GOTERM_BP_FAT	GO:0045892~negative regulation of transcription, DNA-dependent	3	9.375	0.139619	477958, 442401, 475678	30	308	13588	4.41169	1	0.672966	86.2324
GOTERM_BP_FAT	GO:0051253~negative regulation of RNA metabolic process	3	9.375	0.141081	477958, 442401, 475678	30	310	13588	4.38323	1	0.667323	86.5377
GOTERM_BP_FAT	GO:0016481~negative regulation of transcription	3	9.375	0.187876	477958, 442401, 475678	30	372	13588	3.65269	1	0.769473	93.5684
GOTERM_BP_FAT	GO:0010629~negative regulation of gene expression	3	9.375	0.217599	477958, 442401, 475678	30	410	13588	3.31415	1	0.814934	96.0663
GOTERM_BP_FAT	GO:0045449~regulation of transcription	7	21.875	0.33617	447416, 481458, 469689, 477958, 442401, 463594, 475678	30	2227	13588	1.42368	1	0.935956	99.5495
GOTERM_BP_FAT	GO:0006355~regulation of transcription, DNA-dependent	4	12.5	0.618643	481458, 477958, 442401, 475678	30	1465	13588	1.23668	1	0.996006	99.9997
GOTERM_BP_FAT	GO:0051252~regulation of RNA metabolic process	4	12.5	0.629658	481458, 477958, 442401, 475678	30	1488	13588	1.21756	1	0.996208	99.9998
Annotation Cluster 11	Enrichment Score: 0.3795679279971023
Category	Term	Count	%	PValue	Genes	List Total	Pop Hits	Pop Total	Fold Enrichment	Bonferroni	Benjamini	FDR
GOTERM_BP_FAT	GO:0045449~regulation of transcription	7	21.875	0.33617	447416, 481458, 469689, 477958, 442401, 463594, 475678	30	2227	13588	1.42368	1	0.935956	99.5495
SP_PIR_KEYWORDS	Transcription	5	15.625	0.346033	447416, 469689, 477958, 463594, 426554	31	1769	17854	1.62786	1	0.84124	98.8806
SP_PIR_KEYWORDS	transcription regulation	4	12.5	0.487906	447416, 469689, 477958, 463594	31	1546	17854	1.49013	1	0.92647	99.9158
GOTERM_BP_FAT	GO:0006350~transcription	5	15.625	0.534214	447416, 469689, 477958, 463594, 426554	30	1772	13588	1.27803	1	0.990619	99.9958
Annotation Cluster 12	Enrichment Score: 0.3104227981565613
Category	Term	Count	%	PValue	Genes	List Total	Pop Hits	Pop Total	Fold Enrichment	Bonferroni	Benjamini	FDR
GOTERM_BP_FAT	GO:0006468~protein amino acid phosphorylation	3	9.375	0.399522	476024, 480198, 456008	30	640	13588	2.12312	1	0.964544	99.88
GOTERM_BP_FAT	GO:0016310~phosphorylation	3	9.375	0.457905	476024, 480198, 456008	30	718	13588	1.89248	1	0.978224	99.9688
GOTERM_BP_FAT	GO:0006796~phosphate metabolic process	3	9.375	0.559753	476024, 480198, 456008	30	866	13588	1.56905	1	0.992588	99.998
GOTERM_BP_FAT	GO:0006793~phosphorus metabolic process	3	9.375	0.559753	476024, 480198, 456008	30	866	13588	1.56905	1	0.992588	99.998
Annotation Cluster 13	Enrichment Score: 0.17074592417825385
Category	Term	Count	%	PValue	Genes	List Total	Pop Hits	Pop Total	Fold Enrichment	Bonferroni	Benjamini	FDR
SP_PIR_KEYWORDS	coiled coil	5	15.625	0.331386	452761, 469689, 477958, 456536, 473218	31	1732	17854	1.66263	1	0.859482	98.5851
SP_PIR_KEYWORDS	hydrolase	3	9.375	0.730557	469689, 477958, 441303	31	1500	17854	1.15187	1	0.992334	99.9999
SP_PIR_KEYWORDS	alternative splicing	6	18.75	0.904355	452761, 455277, 469689, 477958, 456536, 441303	31	4481	17854	0.77117	1	0.999757	100
UP_SEQ_FEATURE	splice variant	6	18.75	0.947739	452761, 455277, 469689, 477958, 456536, 441303	31	4448	16021	0.697131	1	1	100
Annotation Cluster 14	Enrichment Score: 0.02278739779476166
Category	Term	Count	%	PValue	Genes	List Total	Pop Hits	Pop Total	Fold Enrichment	Bonferroni	Benjamini	FDR
GOTERM_MF_FAT	GO:0046914~transition metal ion binding	4	12.5	0.877089	439323, 447712, 426554, 441303	25	2608	13288	0.815215	1	1	100
GOTERM_MF_FAT	GO:0008270~zinc ion binding	3	9.375	0.91227	447712, 426554, 441303	25	2105	13288	0.757511	1	1	100
SP_PIR_KEYWORDS	metal-binding	3	9.375	0.9524	439323, 447712, 426554	31	2682	17854	0.644223	1	0.99995	100
GOTERM_MF_FAT	GO:0046872~metal ion binding	4	12.5	0.984658	439323, 447712, 426554, 441303	25	3850	13288	0.552229	1	1	100
GOTERM_MF_FAT	GO:0043169~cation binding	4	12.5	0.985643	439323, 447712, 426554, 441303	25	3885	13288	0.547254	1	1	100
GOTERM_MF_FAT	GO:0043167~ion binding	4	12.5	0.986926	439323, 447712, 426554, 441303	25	3934	13288	0.540437	1	1	100
UNCLUSTERED
Category	Term	Count	%	PValue	Genes	List Total	Pop Hits	Pop Total	Fold Enrichment	Bonferroni	Benjamini	FDR
SP_PIR_KEYWORDS	acetylation	13	40.625	0.000205914	447416, 476024, 437591, 440262, 448774, 473218, 441405, 421099, 481458, 444519, 480198, 456008, 426554	31	2325	17854	3.22028	0.0159347	0.00400769	0.217598
SP_PIR_KEYWORDS	nucleus	16	50	0.000477805	447416, 437591, 469689, 463594, 448774, 473218, 441303, 421099, 481458, 475373, 444519, 480198, 477958, 456008, 442401, 475678	31	3808	17854	2.4199	0.0365914	0.00742781	0.504258
GOTERM_BP_FAT	GO:0006261~DNA-dependent DNA replication	3	9.375	0.00236509	447416, 475373, 426554	30	34	13588	39.9647	0.478564	0.0454469	3.07396
KEGG_PATHWAY	mmu04110:Cell cycle	4	12.5	0.0026329	447416, 444519, 480198, 456008	14	128	5738	12.808	0.11654	0.11654	2.47299
KEGG_PATHWAY	mmu04115:p53 signaling pathway	3	9.375	0.0102052	439323, 480198, 456008	14	69	5738	17.8199	0.38252	0.113547	9.28333
SP_PIR_KEYWORDS	phosphoprotein	18	56.25	0.0136832	447416, 476024, 455718, 437591, 469689, 463594, 448774, 456536, 441405, 439323, 481458, 475373, 461820, 480198, 477958, 456008, 442401, 475678	31	6311	17854	1.64266	0.658585	0.0930755	13.5615
KEGG_PATHWAY	mmu04914:Progesterone-mediated oocyte maturation	3	9.375	0.0152158	455718, 480198, 456008	14	85	5738	14.4655	0.513558	0.134223	13.5525
GOTERM_BP_FAT	GO:0006323~DNA packaging	3	9.375	0.0194932	421099, 477958, 473218	30	101	13588	13.4535	0.995544	0.237138	22.8615
SP_PIR_KEYWORDS	cytoplasm	11	34.375	0.0220383	439323, 452761, 475373, 440262, 455277, 461820, 480198, 448774, 456536, 473218, 475678	31	3029	17854	2.09155	0.824165	0.134849	21.0001
GOTERM_CC_FAT	GO:0005829~cytosol	4	12.5	0.0420265	441405, 455277, 455718, 446437	19	549	12504	4.79494	0.961729	0.372589	36.3523
GOTERM_BP_FAT	GO:0010033~response to organic substance	4	12.5	0.0914395	481458, 455718, 437591, 446437	30	505	13588	3.58759	1	0.550273	71.7596
SP_PIR_KEYWORDS	transferase	5	15.625	0.200262	476024, 461820, 456008, 426554, 475678	31	1385	17854	2.07919	1	0.712073	90.594
SP_PIR_KEYWORDS	oxidoreductase	3	9.375	0.249654	439323, 440262, 455277	31	572	17854	3.02064	1	0.775426	95.2077
SP_PIR_KEYWORDS	kinase	3	9.375	0.334413	476024, 455718, 456008	31	707	17854	2.44386	1	0.845538	98.6514
UP_SEQ_FEATURE	active site:Proton acceptor	3	9.375	0.353501	476024, 440262, 456008	31	662	16021	2.34202	1	1	99.2877
SP_PIR_KEYWORDS	developmental protein	3	9.375	0.400055	421099, 452761, 477958	31	814	17854	2.12261	1	0.877231	99.5503
GOTERM_BP_FAT	GO:0055114~oxidation reduction	3	9.375	0.423812	439323, 440262, 455277	30	672	13588	2.02202	1	0.970575	99.9304
GOTERM_BP_FAT	GO:0007242~intracellular signaling cascade	3	9.375	0.590551	475373, 447712, 456008	30	915	13588	1.48503	1	0.994618	99.9992
SP_PIR_KEYWORDS	disulfide bond	3	9.375	0.933266	440262, 420837, 474780	31	2469	17854	0.6998	1	0.999897	100
UP_SEQ_FEATURE	disulfide bond	3	9.375	0.95	440262, 420837, 474780	31	2379	16021	0.651711	1	1	100

## Sheet: Red UP
Red GO
UP	58
Annotation Cluster 1	Enrichment Score: 1.014364143484471
Category	Term	Count	%	PValue	Genes	List Total	Pop Hits	Pop Total	Fold Enrichment	Bonferroni	Benjamini	FDR
GOTERM_BP_FAT	GO:0045664~regulation of neuron differentiation	3	5.26316	0.0282686	425475, 422548, 464307	36	102	13588	11.1013	0.999999	0.989432	33.6407
GOTERM_BP_FAT	GO:0050767~regulation of neurogenesis	3	5.26316	0.0452361	425475, 422548, 464307	36	132	13588	8.57828	1	0.957054	48.4182
GOTERM_BP_FAT	GO:0051960~regulation of nervous system development	3	5.26316	0.0554879	425475, 422548, 464307	36	148	13588	7.6509	1	0.933949	55.7974
GOTERM_BP_FAT	GO:0060284~regulation of cell development	3	5.26316	0.0629672	425475, 422548, 464307	36	159	13588	7.12159	1	0.924211	60.5478
GOTERM_MF_FAT	GO:0030528~transcription regulator activity	5	8.77193	0.351404	425475, 424233, 422548, 464307, 429413	34	1206	13288	1.62033	1	0.995339	99.3258
GOTERM_BP_FAT	GO:0045449~regulation of transcription	7	12.2807	0.522284	425475, 424233, 477958, 478413, 422548, 464307, 429413	36	2227	13588	1.1864	1	0.999596	99.9974
Annotation Cluster 2	Enrichment Score: 0.9436500720048261
Category	Term	Count	%	PValue	Genes	List Total	Pop Hits	Pop Total	Fold Enrichment	Bonferroni	Benjamini	FDR
SP_PIR_KEYWORDS	cell division	4	7.01754	0.0313907	475373, 466607, 477958, 447504	49	256	17854	5.69324	0.967046	0.967046	30.1282
GOTERM_BP_FAT	GO:0051301~cell division	4	7.01754	0.035195	475373, 466607, 477958, 447504	36	281	13588	5.37287	1	0.96699	40.0936
SP_PIR_KEYWORDS	cell cycle	4	7.01754	0.118426	475373, 466607, 477958, 447504	49	447	17854	3.26056	0.999999	0.988842	75.7519
GOTERM_BP_FAT	GO:0000279~M phase	3	5.26316	0.164769	475373, 466607, 477958	36	283	13588	4.00118	1	0.986228	92.3832
GOTERM_BP_FAT	GO:0022403~cell cycle phase	3	5.26316	0.206618	475373, 466607, 477958	36	328	13588	3.45224	1	0.991688	96.3481
GOTERM_BP_FAT	GO:0007049~cell cycle	4	7.01754	0.207136	475373, 466607, 477958, 447504	36	611	13588	2.47099	1	0.989982	96.3821
GOTERM_BP_FAT	GO:0022402~cell cycle process	3	5.26316	0.268795	475373, 466607, 477958	36	393	13588	2.88126	1	0.996758	98.8633
Annotation Cluster 3	Enrichment Score: 0.8369645415783769
Category	Term	Count	%	PValue	Genes	List Total	Pop Hits	Pop Total	Fold Enrichment	Bonferroni	Benjamini	FDR
GOTERM_BP_FAT	GO:0010558~negative regulation of macromolecule biosynthetic process	4	7.01754	0.0918035	467581, 475373, 477958, 464307	36	418	13588	3.61191	1	0.970574	74.7688
GOTERM_BP_FAT	GO:0031327~negative regulation of cellular biosynthetic process	4	7.01754	0.0979266	467581, 475373, 477958, 464307	36	430	13588	3.51111	1	0.962009	77.0954
GOTERM_BP_FAT	GO:0009890~negative regulation of biosynthetic process	4	7.01754	0.100005	467581, 475373, 477958, 464307	36	434	13588	3.47875	1	0.956484	77.8385
GOTERM_BP_FAT	GO:0010605~negative regulation of macromolecule metabolic process	4	7.01754	0.140327	467581, 475373, 477958, 464307	36	506	13588	2.98375	1	0.981656	88.4942
GOTERM_BP_FAT	GO:0045934~negative regulation of nucleobase, nucleoside, nucleotide and nucleic acid metabolic process	3	5.26316	0.272646	475373, 477958, 464307	36	397	13588	2.85223	1	0.996347	98.946
GOTERM_BP_FAT	GO:0051172~negative regulation of nitrogen compound metabolic process	3	5.26316	0.276498	475373, 477958, 464307	36	401	13588	2.82377	1	0.995922	99.023
Annotation Cluster 4	Enrichment Score: 0.7101584206837456
Category	Term	Count	%	PValue	Genes	List Total	Pop Hits	Pop Total	Fold Enrichment	Bonferroni	Benjamini	FDR
GOTERM_MF_FAT	GO:0005524~ATP binding	7	12.2807	0.141848	451371, 482574, 429807, 433930, 477958, 454690, 444664	34	1443	13288	1.89589	1	1	82.9063
GOTERM_MF_FAT	GO:0032559~adenyl ribonucleotide binding	7	12.2807	0.14767	451371, 482574, 429807, 433930, 477958, 454690, 444664	34	1460	13288	1.87381	1	0.998645	84.1985
GOTERM_MF_FAT	GO:0032553~ribonucleotide binding	8	14.0351	0.148909	451371, 482574, 429807, 433930, 477958, 478413, 454690, 444664	34	1796	13288	1.74086	1	0.993251	84.4618
GOTERM_MF_FAT	GO:0032555~purine ribonucleotide binding	8	14.0351	0.148909	451371, 482574, 429807, 433930, 477958, 478413, 454690, 444664	34	1796	13288	1.74086	1	0.993251	84.4618
GOTERM_MF_FAT	GO:0000166~nucleotide binding	9	15.7895	0.162649	451371, 482574, 429807, 433930, 477958, 478413, 454690, 437321, 444664	34	2183	13288	1.61127	1	0.987751	87.124
GOTERM_MF_FAT	GO:0017076~purine nucleotide binding	8	14.0351	0.173444	451371, 482574, 429807, 433930, 477958, 478413, 454690, 444664	34	1871	13288	1.67108	1	0.980488	88.9157
GOTERM_MF_FAT	GO:0030554~adenyl nucleotide binding	7	12.2807	0.17469	451371, 482574, 429807, 433930, 477958, 454690, 444664	34	1535	13288	1.78226	1	0.966663	89.1072
GOTERM_MF_FAT	GO:0001883~purine nucleoside binding	7	12.2807	0.179586	451371, 482574, 429807, 433930, 477958, 454690, 444664	34	1548	13288	1.76729	1	0.953493	89.8304
GOTERM_MF_FAT	GO:0001882~nucleoside binding	7	12.2807	0.183392	451371, 482574, 429807, 433930, 477958, 454690, 444664	34	1558	13288	1.75595	1	0.93866	90.3621
SP_PIR_KEYWORDS	atp-binding	6	10.5263	0.262916	451371, 482574, 429807, 433930, 477958, 444664	49	1287	17854	1.69868	1	0.983094	96.758
SP_PIR_KEYWORDS	nucleotide-binding	7	12.2807	0.272153	451371, 482574, 429807, 433930, 477958, 478413, 444664	49	1631	17854	1.56381	1	0.977101	97.1865
UP_SEQ_FEATURE	nucleotide phosphate-binding region:ATP	4	7.01754	0.557419	451371, 429807, 477958, 444664	52	907	16021	1.35875	1	1	99.9949
Annotation Cluster 5	Enrichment Score: 0.4110857853457984
Category	Term	Count	%	PValue	Genes	List Total	Pop Hits	Pop Total	Fold Enrichment	Bonferroni	Benjamini	FDR
SP_PIR_KEYWORDS	nucleus	15	26.3158	0.126429	429215, 431706, 430803, 482574, 430960, 441031, 422548, 441303, 429413, 444420, 438616, 475373, 477958, 437321, 464307	49	3808	17854	1.43527	0.999999	0.973101	78.1144
GOTERM_MF_FAT	GO:0003677~DNA binding	8	14.0351	0.144228	431706, 482574, 438616, 477958, 422548, 464307, 441303, 429413	34	1781	13288	1.75552	1	0.999936	83.4458
SP_PIR_KEYWORDS	dna-binding	7	12.2807	0.172882	431706, 482574, 438616, 422548, 464307, 441303, 429413	49	1404	17854	1.81665	1	0.982784	88.1585
GOTERM_MF_FAT	GO:0030528~transcription regulator activity	5	8.77193	0.351404	425475, 424233, 422548, 464307, 429413	34	1206	13288	1.62033	1	0.995339	99.3258
GOTERM_MF_FAT	GO:0043565~sequence-specific DNA binding	3	5.26316	0.40448	422548, 464307, 429413	34	556	13288	2.10876	1	0.9971	99.7484
GOTERM_BP_FAT	GO:0045449~regulation of transcription	7	12.2807	0.522284	425475, 424233, 477958, 478413, 422548, 464307, 429413	36	2227	13588	1.1864	1	0.999596	99.9974
GOTERM_BP_FAT	GO:0006355~regulation of transcription, DNA-dependent	5	8.77193	0.53038	424233, 477958, 422548, 464307, 429413	36	1465	13588	1.28821	1	0.999599	99.998
GOTERM_BP_FAT	GO:0051252~regulation of RNA metabolic process	5	8.77193	0.543252	424233, 477958, 422548, 464307, 429413	36	1488	13588	1.26829	1	0.999642	99.9986
GOTERM_MF_FAT	GO:0003700~transcription factor activity	3	5.26316	0.582058	422548, 464307, 429413	34	776	13288	1.51092	1	0.999878	99.9958
SP_PIR_KEYWORDS	transcription regulation	5	8.77193	0.606607	424233, 477958, 422548, 464307, 429413	49	1546	17854	1.17842	1	0.9992	99.9972
GOTERM_BP_FAT	GO:0006350~transcription	5	8.77193	0.686844	424233, 477958, 422548, 464307, 429413	36	1772	13588	1.06502	1	0.99999	100
SP_PIR_KEYWORDS	Transcription	5	8.77193	0.713501	424233, 477958, 422548, 464307, 429413	49	1769	17854	1.02987	1	0.999617	99.9999
Annotation Cluster 6	Enrichment Score: 0.37248185546225104
Category	Term	Count	%	PValue	Genes	List Total	Pop Hits	Pop Total	Fold Enrichment	Bonferroni	Benjamini	FDR
SP_PIR_KEYWORDS	ubl conjugation pathway	3	5.26316	0.3752	455402, 430960, 445681	49	484	17854	2.25848	1	0.98491	99.4942
GOTERM_BP_FAT	GO:0043632~modification-dependent macromolecule catabolic process	3	5.26316	0.378377	455402, 430960, 445681	36	508	13588	2.229	1	0.999151	99.8885
GOTERM_BP_FAT	GO:0019941~modification-dependent protein catabolic process	3	5.26316	0.378377	455402, 430960, 445681	36	508	13588	2.229	1	0.999151	99.8885
GOTERM_BP_FAT	GO:0051603~proteolysis involved in cellular protein catabolic process	3	5.26316	0.40243	455402, 430960, 445681	36	534	13588	2.12047	1	0.99926	99.9366
GOTERM_BP_FAT	GO:0044257~cellular protein catabolic process	3	5.26316	0.405181	455402, 430960, 445681	36	537	13588	2.10863	1	0.999146	99.9406
GOTERM_BP_FAT	GO:0030163~protein catabolic process	3	5.26316	0.422468	455402, 430960, 445681	36	556	13588	2.03657	1	0.99877	99.9611
GOTERM_BP_FAT	GO:0044265~cellular macromolecule catabolic process	3	5.26316	0.469371	455402, 430960, 445681	36	609	13588	1.85933	1	0.999362	99.9884
GOTERM_BP_FAT	GO:0006508~proteolysis	4	7.01754	0.50405	471555, 455402, 430960, 445681	36	1034	13588	1.46013	1	0.999575	99.9956
GOTERM_BP_FAT	GO:0009057~macromolecule catabolic process	3	5.26316	0.50749	455402, 430960, 445681	36	654	13588	1.7314	1	0.99953	99.996
Annotation Cluster 7	Enrichment Score: 0.3651004980856602
Category	Term	Count	%	PValue	Genes	List Total	Pop Hits	Pop Total	Fold Enrichment	Bonferroni	Benjamini	FDR
GOTERM_BP_FAT	GO:0010557~positive regulation of macromolecule biosynthetic process	3	5.26316	0.398755	425475, 467581, 478413	36	530	13588	2.13648	1	0.99935	99.9308
GOTERM_BP_FAT	GO:0031328~positive regulation of cellular biosynthetic process	3	5.26316	0.418848	425475, 467581, 478413	36	552	13588	2.05133	1	0.999072	99.9574
GOTERM_BP_FAT	GO:0009891~positive regulation of biosynthetic process	3	5.26316	0.423371	425475, 467581, 478413	36	557	13588	2.03291	1	0.998572	99.9619
GOTERM_BP_FAT	GO:0010604~positive regulation of macromolecule metabolic process	3	5.26316	0.489908	425475, 467581, 478413	36	633	13588	1.78884	1	0.999514	99.9934
Annotation Cluster 8	Enrichment Score: 0.34645944605939455
Category	Term	Count	%	PValue	Genes	List Total	Pop Hits	Pop Total	Fold Enrichment	Bonferroni	Benjamini	FDR
SP_PIR_KEYWORDS	transit peptide	3	5.26316	0.348851	474449, 424233, 454690	49	457	17854	2.39191	1	0.984597	99.1953
UP_SEQ_FEATURE	transit peptide:Mitochondrion	3	5.26316	0.42055	474449, 424233, 454690	52	449	16021	2.05855	1	1	99.8662
GOTERM_CC_FAT	GO:0005739~mitochondrion	5	8.77193	0.442669	429807, 433930, 474449, 424233, 454690	33	1322	12504	1.43309	1	0.999999	99.7683
SP_PIR_KEYWORDS	mitochondrion	3	5.26316	0.633322	474449, 424233, 454690	49	790	17854	1.38367	1	0.99922	99.9987
Annotation Cluster 9	Enrichment Score: 0.24186609964898928
Category	Term	Count	%	PValue	Genes	List Total	Pop Hits	Pop Total	Fold Enrichment	Bonferroni	Benjamini	FDR
GOTERM_CC_FAT	GO:0070013~intracellular organelle lumen	4	7.01754	0.564098	429215, 474449, 430960, 454690	33	1133	12504	1.33772	1	1	99.9819
GOTERM_CC_FAT	GO:0043233~organelle lumen	4	7.01754	0.565963	429215, 474449, 430960, 454690	33	1136	12504	1.33419	1	0.999993	99.9827
GOTERM_CC_FAT	GO:0031974~membrane-enclosed lumen	4	7.01754	0.589196	429215, 474449, 430960, 454690	33	1174	12504	1.291	1	0.999973	99.9902
Annotation Cluster 10	Enrichment Score: 0.0644616175208499
Category	Term	Count	%	PValue	Genes	List Total	Pop Hits	Pop Total	Fold Enrichment	Bonferroni	Benjamini	FDR
SP_PIR_KEYWORDS	hydrolase	6	10.5263	0.377701	443722, 471555, 480787, 477958, 444664, 441303	49	1500	17854	1.45747	1	0.979842	99.5165
GOTERM_MF_FAT	GO:0008270~zinc ion binding	3	5.26316	0.975784	438616, 430960, 441303	34	2105	13288	0.556993	1	1	100
SP_PIR_KEYWORDS	metal-binding	4	7.01754	0.982021	451371, 443722, 438616, 430960	49	2682	17854	0.543426	1	1	100
GOTERM_MF_FAT	GO:0046914~transition metal ion binding	3	5.26316	0.993352	438616, 430960, 441303	34	2608	13288	0.449567	1	1	100
GOTERM_MF_FAT	GO:0046872~metal ion binding	5	8.77193	0.994138	443722, 438616, 430960, 444664, 441303	34	3850	13288	0.507563	1	1	100
GOTERM_MF_FAT	GO:0043169~cation binding	5	8.77193	0.99463	443722, 438616, 430960, 444664, 441303	34	3885	13288	0.50299	1	1	100
GOTERM_MF_FAT	GO:0043167~ion binding	5	8.77193	0.995255	443722, 438616, 430960, 444664, 441303	34	3934	13288	0.496725	1	1	100
Annotation Cluster 11	Enrichment Score: 0.0327503991530967
Category	Term	Count	%	PValue	Genes	List Total	Pop Hits	Pop Total	Fold Enrichment	Bonferroni	Benjamini	FDR
SP_PIR_KEYWORDS	Secreted	4	7.01754	0.74633	466827, 471555, 461879, 420837	49	1420	17854	1.02639	1	0.99935	100
GOTERM_CC_FAT	GO:0005576~extracellular region	4	7.01754	0.823314	466827, 471555, 461879, 420837	33	1680	12504	0.902165	1	1	100
SP_PIR_KEYWORDS	signal	5	8.77193	0.969073	449447, 466827, 471555, 461879, 420837	49	2970	17854	0.613413	1	1	100
SP_PIR_KEYWORDS	disulfide bond	4	7.01754	0.970346	449447, 466827, 471555, 420837	49	2469	17854	0.590308	1	1	100
SP_PIR_KEYWORDS	glycoprotein	6	10.5263	0.976779	449447, 471555, 461879, 478779, 449857, 429413	49	3600	17854	0.607279	1	1	100
UP_SEQ_FEATURE	disulfide bond	4	7.01754	0.986712	449447, 466827, 471555, 420837	52	2379	16021	0.518026	1	1	100
UP_SEQ_FEATURE	signal peptide	5	8.77193	0.990582	449447, 466827, 471555, 461879, 420837	52	2963	16021	0.519906	1	1	100
UP_SEQ_FEATURE	glycosylation site:N-linked (GlcNAc...)	6	10.5263	0.991609	449447, 471555, 461879, 478779, 449857, 429413	52	3444	16021	0.536753	1	1	100
Annotation Cluster 12	Enrichment Score: 0.013897254196320772
Category	Term	Count	%	PValue	Genes	List Total	Pop Hits	Pop Total	Fold Enrichment	Bonferroni	Benjamini	FDR
SP_PIR_KEYWORDS	membrane	12	21.0526	0.914311	461807, 449447, 457076, 444420, 465398, 478779, 478413, 430960, 443483, 444664, 449857, 429413	49	5507	17854	0.793973	1	0.999994	100
SP_PIR_KEYWORDS	transmembrane	10	17.5439	0.966611	461807, 449447, 457076, 444420, 465398, 478779, 481952, 443483, 449857, 429413	49	5237	17854	0.695756	1	1	100
UP_SEQ_FEATURE	transmembrane region	9	15.7895	0.969447	461807, 449447, 457076, 444420, 465398, 478779, 443483, 449857, 429413	52	4113	16021	0.674171	1	1	100
UP_SEQ_FEATURE	topological domain:Cytoplasmic	5	8.77193	0.984457	449447, 478779, 443483, 449857, 429413	52	2780	16021	0.55413	1	1	100
GOTERM_CC_FAT	GO:0016021~integral to membrane	10	17.5439	0.986609	461807, 449447, 457076, 444420, 465398, 478779, 481952, 443483, 449857, 429413	33	5709	12504	0.663705	1	1	100
GOTERM_CC_FAT	GO:0031224~intrinsic to membrane	10	17.5439	0.991756	461807, 449447, 457076, 444420, 465398, 478779, 481952, 443483, 449857, 429413	33	5914	12504	0.640698	1	1	100
UNCLUSTERED
Category	Term	Count	%	PValue	Genes	List Total	Pop Hits	Pop Total	Fold Enrichment	Bonferroni	Benjamini	FDR
GOTERM_BP_FAT	GO:0051789~response to protein stimulus	3	5.26316	0.0210285	466827, 446437, 429413	36	87	13588	13.0153	0.99996	0.99996	26.2089
GOTERM_BP_FAT	GO:0006259~DNA metabolic process	5	8.77193	0.022287	431706, 482574, 475373, 477958, 441303	36	421	13588	4.48271	0.999978	0.995319	27.5539
GOTERM_BP_FAT	GO:0042254~ribosome biogenesis	3	5.26316	0.0335736	429215, 474449, 424233	36	112	13588	10.1101	1	0.982818	38.6377
GOTERM_BP_FAT	GO:0010033~response to organic substance	5	8.77193	0.0397441	466827, 467581, 446437, 443483, 429413	36	505	13588	3.73707	1	0.959941	44.0088
SP_PIR_KEYWORDS	acetylation	12	21.0526	0.0413757	451371, 482574, 429807, 443722, 425475, 467581, 433930, 466607, 448603, 454690, 441031, 445681	49	2325	17854	1.88061	0.989126	0.895722	37.8104
GOTERM_BP_FAT	GO:0022613~ribonucleoprotein complex biogenesis	3	5.26316	0.0483562	429215, 474449, 424233	36	137	13588	8.26521	1	0.947613	50.7771
GOTERM_BP_FAT	GO:0007010~cytoskeleton organization	4	7.01754	0.0509137	430803, 425475, 478413, 444664	36	326	13588	4.63122	1	0.936944	52.6354
GOTERM_BP_FAT	GO:0006260~DNA replication	3	5.26316	0.0581687	431706, 482574, 475373	36	152	13588	7.44956	1	0.925227	57.5581
UP_SEQ_FEATURE	region of interest:Substrate binding	3	5.26316	0.0601003	451371, 429807, 443722	52	125	16021	7.39431	0.999962	0.999962	52.838
GOTERM_BP_FAT	GO:0034660~ncRNA metabolic process	3	5.26316	0.0951025	429215, 429807, 424233	36	202	13588	5.60561	1	0.966551	76.0483
GOTERM_BP_FAT	GO:0051726~regulation of cell cycle	3	5.26316	0.104778	425475, 475373, 422548	36	214	13588	5.29128	1	0.954911	79.4612
GOTERM_BP_FAT	GO:0007423~sensory organ development	3	5.26316	0.141422	465227, 422548, 464307	36	257	13588	4.40597	1	0.978071	88.7021
GOTERM_BP_FAT	GO:0008284~positive regulation of cell proliferation	3	5.26316	0.165681	475373, 422548, 464307	36	284	13588	3.98709	1	0.983524	92.5013
SP_PIR_KEYWORDS	developmental protein	5	8.77193	0.174355	452761, 438616, 477958, 422548, 445681	49	814	17854	2.23813	1	0.967179	88.3933
SP_PIR_KEYWORDS	ligase	3	5.26316	0.183142	451371, 429807, 430960	49	290	17854	3.76932	1	0.954596	89.7086
GOTERM_BP_FAT	GO:0006412~translation	3	5.26316	0.198136	429807, 467581, 474449	36	319	13588	3.54963	1	0.991584	95.7483
UP_SEQ_FEATURE	binding site:Substrate	3	5.26316	0.218046	451371, 429807, 443722	52	275	16021	3.36105	1	1	94.9331
GOTERM_BP_FAT	GO:0048598~embryonic morphogenesis	3	5.26316	0.236127	466827, 422548, 464307	36	359	13588	3.15413	1	0.994075	97.8762
GOTERM_BP_FAT	GO:0033554~cellular response to stress	3	5.26316	0.279387	467581, 475373, 441303	36	404	13588	2.80281	1	0.995383	99.0774
GOTERM_BP_FAT	GO:0043009~chordate embryonic development	3	5.26316	0.295748	466827, 420837, 464307	36	421	13588	2.68963	1	0.996163	99.3357
GOTERM_BP_FAT	GO:0009792~embryonic development ending in birth or egg hatching	3	5.26316	0.299593	466827, 420837, 464307	36	425	13588	2.66431	1	0.995779	99.3857
SP_PIR_KEYWORDS	phosphoprotein	20	35.0877	0.317579	429215, 482574, 429807, 425475, 433930, 448603, 480787, 455402, 475524, 430960, 441031, 444420, 438616, 467581, 475373, 475105, 477958, 437321, 444664, 447504	49	6311	17854	1.15471	1	0.983237	98.6365
GOTERM_CC_FAT	GO:0030529~ribonucleoprotein complex	3	5.26316	0.332269	429215, 474449, 437321	33	462	12504	2.46045	1	1	98.4881
GOTERM_BP_FAT	GO:0042127~regulation of cell proliferation	3	5.26316	0.406096	475373, 422548, 464307	36	538	13588	2.10471	1	0.998981	99.9419
UP_SEQ_FEATURE	mutagenesis site	4	7.01754	0.406306	455402, 444664, 445681, 449857	52	723	16021	1.70454	1	1	99.8204
GOTERM_CC_FAT	GO:0005829~cytosol	3	5.26316	0.413174	430803, 446437, 475105	33	549	12504	2.07054	1	1	99.6043
GOTERM_BP_FAT	GO:0007242~intracellular signaling cascade	4	7.01754	0.422316	425475, 475373, 478413, 443483	36	915	13588	1.65003	1	0.998965	99.9609
UP_SEQ_FEATURE	compositionally biased region:Pro-rich	3	5.26316	0.664743	475524, 422548, 437321	52	707	16021	1.30734	1	1	99.9998
SP_PIR_KEYWORDS	coiled coil	5	8.77193	0.697274	452761, 465398, 477958, 475524, 441031	49	1732	17854	1.05187	1	0.999662	99.9999
SP_PIR_KEYWORDS	cytoplasm	8	14.0351	0.727721	452761, 430803, 425475, 475373, 461879, 480787, 475105, 441031	49	3029	17854	0.962344	1	0.999562	100
SP_PIR_KEYWORDS	transferase	4	7.01754	0.730518	431706, 438857, 424233, 475105	49	1385	17854	1.05232	1	0.999379	100
GOTERM_CC_FAT	GO:0043228~non-membrane-bounded organelle	5	8.77193	0.745654	429215, 430803, 475373, 474449, 477958	33	1919	12504	0.987257	1	0.999999	99.9999
GOTERM_CC_FAT	GO:0043232~intracellular non-membrane-bounded organelle	5	8.77193	0.745654	429215, 430803, 475373, 474449, 477958	33	1919	12504	0.987257	1	0.999999	99.9999
SP_PIR_KEYWORDS	alternative splicing	11	19.2982	0.799852	449447, 452761, 438616, 465398, 477958, 475524, 437321, 464307, 449857, 441303, 429413	49	4481	17854	0.894452	1	0.999724	100
UP_SEQ_FEATURE	splice variant	11	19.2982	0.932201	449447, 452761, 438616, 465398, 477958, 475524, 437321, 464307, 449857, 441303, 429413	52	4448	16021	0.761928	1	1	100
UP_SEQ_FEATURE	topological domain:Extracellular	3	5.26316	0.994746	449447, 478779, 443483	52	2174	16021	0.425156	1	1	100
GOTERM_CC_FAT	GO:0005886~plasma membrane	3	5.26316	0.997765	478413, 444664, 449857	33	2906	12504	0.391166	1	1	100

## Sheet: Red DOWN
Red GO
DOWN	167
Annotation Cluster 1	Enrichment Score: 2.23029039989043
Category	Term	Count	%	PValue	Genes	List Total	Pop Hits	Pop Total	Fold Enrichment	Bonferroni	Benjamini	FDR
GOTERM_BP_FAT	GO:0051301~cell division	12	7.40741	2.57755e-05	464250, 480256, 471358, 422159, 480198, 422649, 470668, 456536, 482663, 473218, 427610, 446440	116	281	13588	5.00233	0.0223518	0.0223518	0.0400355
SP_PIR_KEYWORDS	cell division	11	6.79012	6.57427e-05	464250, 480256, 471358, 422159, 480198, 422649, 456536, 482663, 473218, 427610, 446440	152	256	17854	5.04713	0.0125437	0.00629164	0.0818199
SP_PIR_KEYWORDS	cell cycle	14	8.64198	0.000111462	431658, 471358, 422159, 448989, 456536, 427610, 473218, 446440, 473492, 464250, 480256, 480198, 422649, 482663	152	447	17854	3.67885	0.0211744	0.00710856	0.138683
SP_PIR_KEYWORDS	mitosis	9	5.55556	0.000143591	471358, 422159, 480198, 422649, 456536, 482663, 473218, 427610, 446440	152	179	17854	5.90584	0.0271949	0.00686917	0.178626
GOTERM_BP_FAT	GO:0000280~nuclear division	9	5.55556	0.000208321	471358, 422159, 480198, 422649, 456536, 482663, 473218, 427610, 446440	116	190	13588	5.54864	0.166995	0.0873092	0.323143
GOTERM_BP_FAT	GO:0007067~mitosis	9	5.55556	0.000208321	471358, 422159, 480198, 422649, 456536, 482663, 473218, 427610, 446440	116	190	13588	5.54864	0.166995	0.0873092	0.323143
GOTERM_BP_FAT	GO:0000087~M phase of mitotic cell cycle	9	5.55556	0.000240071	471358, 422159, 480198, 422649, 456536, 482663, 473218, 427610, 446440	116	194	13588	5.43423	0.189876	0.0677825	0.372307
GOTERM_BP_FAT	GO:0048285~organelle fission	9	5.55556	0.000266402	471358, 422159, 480198, 422649, 456536, 482663, 473218, 427610, 446440	116	197	13588	5.35148	0.208374	0.0567429	0.413063
GOTERM_BP_FAT	GO:0007049~cell cycle	15	9.25926	0.000639662	431658, 470823, 471358, 422159, 448989, 456536, 427610, 473218, 446440, 473492, 464250, 480256, 480198, 422649, 482663	116	611	13588	2.87573	0.429455	0.106164	0.989128
GOTERM_BP_FAT	GO:0000279~M phase	10	6.17284	0.000664875	470823, 471358, 422159, 480198, 422649, 456536, 482663, 473218, 427610, 446440	116	283	13588	4.13915	0.44194	0.092639	1.02793
GOTERM_BP_FAT	GO:0000278~mitotic cell cycle	9	5.55556	0.00109332	471358, 422159, 480198, 422649, 456536, 482663, 473218, 427610, 446440	116	244	13588	4.32066	0.616864	0.128075	1.68507
GOTERM_CC_FAT	GO:0000775~chromosome, centromeric region	6	3.7037	0.0017761	471358, 422159, 450407, 422649, 482663, 427610	99	111	12504	6.82719	0.255539	0.255539	2.13685
GOTERM_BP_FAT	GO:0022402~cell cycle process	11	6.79012	0.00183255	470823, 471358, 422159, 480198, 422649, 456536, 482663, 473218, 427610, 473492, 446440	116	393	13588	3.27867	0.799836	0.182151	2.80931
GOTERM_BP_FAT	GO:0022403~cell cycle phase	10	6.17284	0.00186341	470823, 471358, 422159, 480198, 422649, 456536, 482663, 473218, 427610, 446440	116	328	13588	3.57128	0.805191	0.166189	2.85599
GOTERM_CC_FAT	GO:0005694~chromosome	10	6.17284	0.0028217	471358, 481458, 422159, 450407, 422649, 441924, 482663, 473218, 427610, 426554	99	378	12504	3.34135	0.374413	0.209059	3.37516
GOTERM_CC_FAT	GO:0043232~intracellular non-membrane-bounded organelle	27	16.6667	0.0029122	471358, 460048, 422159, 433912, 463824, 473218, 427610, 446440, 482481, 480256, 481458, 470137, 480198, 450407, 482663, 425833, 438095, 456536, 468077, 440382, 435801, 443948, 422649, 441924, 447503, 460675, 426554	99	1919	12504	1.77706	0.383767	0.149029	3.48165
GOTERM_CC_FAT	GO:0043228~non-membrane-bounded organelle	27	16.6667	0.0029122	471358, 460048, 422159, 433912, 463824, 473218, 427610, 446440, 482481, 480256, 481458, 470137, 480198, 450407, 482663, 425833, 438095, 456536, 468077, 440382, 435801, 443948, 422649, 441924, 447503, 460675, 426554	99	1919	12504	1.77706	0.383767	0.149029	3.48165
GOTERM_CC_FAT	GO:0000793~condensed chromosome	5	3.08642	0.00989782	471358, 481458, 422159, 482663, 427610	99	107	12504	5.90201	0.808185	0.338209	11.3847
SP_PIR_KEYWORDS	cytoskeleton	12	7.40741	0.0107704	480256, 460048, 480198, 470137, 443948, 422649, 438095, 456536, 482663, 427610, 468077, 446440	152	583	17854	2.41771	0.874962	0.25697	12.6127
GOTERM_CC_FAT	GO:0000779~condensed chromosome, centromeric region	4	2.46914	0.0115696	471358, 422159, 482663, 427610	99	60	12504	8.4202	0.855107	0.320468	13.1858
GOTERM_CC_FAT	GO:0044427~chromosomal part	8	4.93827	0.0124009	471358, 422159, 450407, 422649, 441924, 482663, 427610, 426554	99	318	12504	3.17743	0.873994	0.291948	14.0688
GOTERM_BP_FAT	GO:0000226~microtubule cytoskeleton organization	5	3.08642	0.0145805	471358, 422159, 422649, 427610, 446440	116	111	13588	5.27648	0.999997	0.658168	20.4019
SP_PIR_KEYWORDS	kinetochore	4	2.46914	0.014925	471358, 422159, 482663, 427610	152	61	17854	7.70233	0.944268	0.302951	17.0738
GOTERM_BP_FAT	GO:0007059~chromosome segregation	4	2.46914	0.0169271	471358, 422159, 422649, 482663	116	64	13588	7.32112	1	0.683902	23.2962
GOTERM_BP_FAT	GO:0007017~microtubule-based process	6	3.7037	0.0335026	471358, 422159, 425833, 422649, 427610, 446440	116	211	13588	3.33094	1	0.863625	41.1036
GOTERM_CC_FAT	GO:0005813~centrosome	5	3.08642	0.0369521	480198, 422649, 456536, 427610, 446440	99	160	12504	3.94697	0.99807	0.59053	36.7138
SP_PIR_KEYWORDS	centromere	3	1.85185	0.0449545	450407, 422649, 482663	152	40	17854	8.80954	0.999854	0.493043	43.5977
GOTERM_CC_FAT	GO:0005819~spindle	4	2.46914	0.0540604	480256, 422649, 427610, 446440	99	109	12504	4.63497	0.999902	0.684379	49.0995
GOTERM_CC_FAT	GO:0005815~microtubule organizing center	5	3.08642	0.0611529	480198, 422649, 456536, 427610, 446440	99	189	12504	3.34135	0.999972	0.687732	53.5478
GOTERM_CC_FAT	GO:0000777~condensed chromosome kinetochore	3	1.85185	0.0647453	471358, 422159, 427610	99	53	12504	7.14923	0.999985	0.670818	55.662
GOTERM_CC_FAT	GO:0000776~kinetochore	3	1.85185	0.0849688	471358, 422159, 427610	99	62	12504	6.11144	1	0.678215	66.0049
GOTERM_CC_FAT	GO:0005874~microtubule	5	3.08642	0.119463	480256, 425833, 422649, 427610, 446440	99	240	12504	2.63131	1	0.732849	78.6872
GOTERM_CC_FAT	GO:0015630~microtubule cytoskeleton	7	4.32099	0.141517	480256, 425833, 480198, 422649, 456536, 427610, 446440	99	450	12504	1.96471	1	0.774622	84.3401
GOTERM_BP_FAT	GO:0007010~cytoskeleton organization	6	3.7037	0.142855	471358, 422159, 443948, 422649, 427610, 446440	116	326	13588	2.15591	1	0.990549	90.8804
GOTERM_CC_FAT	GO:0005856~cytoskeleton	12	7.40741	0.262446	480256, 460048, 425833, 480198, 470137, 443948, 422649, 438095, 456536, 427610, 468077, 446440	99	1122	12504	1.35083	1	0.888874	97.5249
SP_PIR_KEYWORDS	microtubule	4	2.46914	0.287556	480256, 425833, 427610, 446440	152	221	17854	2.12598	1	0.918225	98.532
GOTERM_CC_FAT	GO:0044430~cytoskeletal part	7	4.32099	0.570976	480256, 425833, 480198, 422649, 456536, 427610, 446440	99	774	12504	1.14228	1	0.985833	99.9966
Annotation Cluster 2	Enrichment Score: 1.3302877815929692
Category	Term	Count	%	PValue	Genes	List Total	Pop Hits	Pop Total	Fold Enrichment	Bonferroni	Benjamini	FDR
KEGG_PATHWAY	mmu05211:Renal cell carcinoma	4	2.46914	0.0161137	455718, 438856, 470106, 436133	45	70	5738	7.28635	0.744512	0.744512	16.0015
KEGG_PATHWAY	mmu04150:mTOR signaling pathway	3	1.85185	0.0639755	455718, 438856, 436133	45	54	5738	7.08395	0.996126	0.937761	50.8186
KEGG_PATHWAY	mmu05200:Pathways in cancer	6	3.7037	0.0990663	430635, 455718, 438856, 422649, 470106, 436133	45	323	5738	2.36863	0.999844	0.946124	67.3653
Annotation Cluster 3	Enrichment Score: 1.1353907629877305
Category	Term	Count	%	PValue	Genes	List Total	Pop Hits	Pop Total	Fold Enrichment	Bonferroni	Benjamini	FDR
GOTERM_BP_FAT	GO:0006350~transcription	23	14.1975	0.0403725	443338, 431658, 439256, 420822, 438856, 461989, 470857, 469452, 472972, 472793, 463893, 427987, 457336, 444039, 435801, 478362, 443374, 465544, 422463, 427302, 470668, 426554, 460675	116	1772	13588	1.52041	1	0.895527	47.2819
SP_PIR_KEYWORDS	Transcription	23	14.1975	0.0423068	443338, 431658, 439256, 420822, 438856, 461989, 470857, 469452, 472972, 472793, 463893, 427987, 457336, 444039, 435801, 478362, 443374, 465544, 422463, 427302, 470668, 426554, 460675	152	1769	17854	1.52719	0.999751	0.499248	41.6197
GOTERM_BP_FAT	GO:0045449~regulation of transcription	27	16.6667	0.0504603	431658, 439256, 461989, 472972, 469452, 427987, 444039, 457336, 481458, 478362, 443374, 447964, 427302, 431607, 443338, 420822, 438856, 470857, 436330, 472793, 463893, 430635, 435801, 465544, 470668, 422463, 460675	116	2227	13588	1.42017	1	0.91976	55.2637
GOTERM_MF_FAT	GO:0003677~DNA binding	20	12.3457	0.0836127	431658, 439256, 420822, 438856, 461989, 440945, 470857, 469452, 472793, 436330, 481458, 478362, 443374, 447964, 465544, 422463, 427302, 441924, 438592, 460675	103	1781	13288	1.44873	1	0.998526	67.1988
SP_PIR_KEYWORDS	transcription regulation	19	11.7284	0.102769	431658, 439256, 420822, 438856, 461989, 470857, 472972, 469452, 472793, 463893, 457336, 435801, 478362, 443374, 465544, 422463, 470668, 427302, 460675	152	1546	17854	1.44356	1	0.70617	74.0789
SP_PIR_KEYWORDS	dna-binding	16	9.87654	0.208006	431658, 439256, 438856, 461989, 440945, 470857, 469452, 481458, 478362, 443374, 447964, 465544, 427302, 441924, 422463, 460675	152	1404	17854	1.33858	1	0.869348	94.5163
Annotation Cluster 4	Enrichment Score: 1.0056203917612803
Category	Term	Count	%	PValue	Genes	List Total	Pop Hits	Pop Total	Fold Enrichment	Bonferroni	Benjamini	FDR
UP_SEQ_FEATURE	domain:LIM zinc-binding 2	3	1.85185	0.0815433	439546, 470137, 431607	153	50	16021	6.28275	1	0.999995	69.8356
UP_SEQ_FEATURE	domain:LIM zinc-binding 1	3	1.85185	0.0815433	439546, 470137, 431607	153	50	16021	6.28275	1	0.999995	69.8356
SMART	SM00132:LIM	3	1.85185	0.0972898	439546, 470137, 431607	66	74	9131	5.60872	0.999051	0.999051	65.1106
INTERPRO	IPR001781:Zinc finger, LIM-type	3	1.85185	0.114226	439546, 470137, 431607	140	74	17763	5.14373	1	1	80.3709
SP_PIR_KEYWORDS	LIM domain	3	1.85185	0.126849	439546, 470137, 431607	152	73	17854	4.82714	1	0.764701	81.5263
Annotation Cluster 5	Enrichment Score: 0.8781158689691761
Category	Term	Count	%	PValue	Genes	List Total	Pop Hits	Pop Total	Fold Enrichment	Bonferroni	Benjamini	FDR
SP_PIR_KEYWORDS	rna-binding	9	5.55556	0.0541054	441345, 470823, 443505, 433912, 444065, 440945, 460675, 440382, 482481	152	485	17854	2.17968	0.999977	0.533662	49.9691
GOTERM_MF_FAT	GO:0003723~RNA binding	10	6.17284	0.0728815	441345, 470823, 443505, 433912, 444065, 446793, 440945, 460675, 440382, 482481	103	672	13288	1.91979	1	0.999791	61.9426
SMART	SM00360:RRM	4	2.46914	0.19151	441345, 470823, 443505, 440945	66	212	9131	2.61035	0.999999	0.991922	88.7751
INTERPRO	IPR000504:RNA recognition motif, RNP-1	4	2.46914	0.231074	441345, 470823, 443505, 440945	140	212	17763	2.39394	1	1	97.061
INTERPRO	IPR012677:Nucleotide-binding, alpha-beta plait	4	2.46914	0.233142	441345, 470823, 443505, 440945	140	213	17763	2.3827	1	0.999999	97.1653
Annotation Cluster 6	Enrichment Score: 0.8159379186380376
Category	Term	Count	%	PValue	Genes	List Total	Pop Hits	Pop Total	Fold Enrichment	Bonferroni	Benjamini	FDR
GOTERM_BP_FAT	GO:0009156~ribonucleoside monophosphate biosynthetic process	3	1.85185	0.008888	422924, 477557, 458870	116	17	13588	20.6714	0.999602	0.54295	12.9507
GOTERM_BP_FAT	GO:0009161~ribonucleoside monophosphate metabolic process	3	1.85185	0.011053	422924, 477557, 458870	116	19	13588	18.4955	0.999942	0.587753	15.8583
GOTERM_BP_FAT	GO:0009124~nucleoside monophosphate biosynthetic process	3	1.85185	0.0555332	422924, 477557, 458870	116	45	13588	7.8092	1	0.92844	58.836
GOTERM_BP_FAT	GO:0009165~nucleotide biosynthetic process	5	3.08642	0.0602583	422924, 477557, 431170, 458870, 480285	116	174	13588	3.36603	1	0.934473	61.9216
GOTERM_BP_FAT	GO:0034654~nucleobase, nucleoside, nucleotide and nucleic acid biosynthetic process	5	3.08642	0.0654698	422924, 477557, 431170, 458870, 480285	116	179	13588	3.27201	1	0.940855	65.0732
GOTERM_BP_FAT	GO:0034404~nucleobase, nucleoside and nucleotide biosynthetic process	5	3.08642	0.0654698	422924, 477557, 431170, 458870, 480285	116	179	13588	3.27201	1	0.940855	65.0732
GOTERM_BP_FAT	GO:0009123~nucleoside monophosphate metabolic process	3	1.85185	0.0890174	422924, 477557, 458870	116	59	13588	5.95617	1	0.966854	76.5049
KEGG_PATHWAY	mmu00230:Purine metabolism	4	2.46914	0.118235	477557, 458870, 426554, 480285	45	157	5738	3.24869	0.999974	0.928812	74.0926
GOTERM_BP_FAT	GO:0009260~ribonucleotide biosynthetic process	3	1.85185	0.24177	422924, 477557, 458870	116	111	13588	3.16589	1	0.99598	98.6427
GOTERM_BP_FAT	GO:0044271~nitrogen compound biosynthetic process	5	3.08642	0.252916	422924, 477557, 431170, 458870, 480285	116	302	13588	1.93937	1	0.996147	98.9216
SP_PIR_KEYWORDS	magnesium	6	3.7037	0.25561	436549, 449797, 431170, 458870, 438095, 480285	152	403	17854	1.74879	1	0.896383	97.4655
GOTERM_BP_FAT	GO:0009259~ribonucleotide metabolic process	3	1.85185	0.285707	422924, 477557, 458870	116	125	13588	2.81131	1	0.997861	99.4631
GOTERM_BP_FAT	GO:0006164~purine nucleotide biosynthetic process	3	1.85185	0.323203	422924, 477557, 480285	116	137	13588	2.56506	1	0.998435	99.7677
GOTERM_MF_FAT	GO:0000287~magnesium ion binding	5	3.08642	0.384562	449797, 431170, 458870, 438095, 480285	103	409	13288	1.57714	1	0.999884	99.7965
GOTERM_BP_FAT	GO:0006163~purine nucleotide metabolic process	3	1.85185	0.393476	422924, 477557, 480285	116	160	13588	2.19634	1	0.998262	99.9577
SP_PIR_KEYWORDS	kinase	6	3.7037	0.718698	476024, 431170, 455718, 458870, 438095, 480285	152	707	17854	0.996836	1	0.994978	100
UP_SEQ_FEATURE	binding site:ATP	4	2.46914	0.894257	476024, 431170, 458870, 438095	153	545	16021	0.768532	1	1	100
UP_SEQ_FEATURE	active site:Proton acceptor	3	1.85185	0.987905	476024, 431170, 438095	153	662	16021	0.474528	1	1	100
Annotation Cluster 7	Enrichment Score: 0.7633353698316531
Category	Term	Count	%	PValue	Genes	List Total	Pop Hits	Pop Total	Fold Enrichment	Bonferroni	Benjamini	FDR
GOTERM_BP_FAT	GO:0001701~in utero embryonic development	7	4.32099	0.0258985	431733, 447501, 480198, 438856, 459813, 436359, 470668	116	267	13588	3.07103	1	0.806743	33.4784
GOTERM_BP_FAT	GO:0043009~chordate embryonic development	7	4.32099	0.146888	431733, 447501, 480198, 438856, 459813, 436359, 470668	116	421	13588	1.94766	1	0.990382	91.5247
GOTERM_BP_FAT	GO:0009792~embryonic development ending in birth or egg hatching	7	4.32099	0.151522	431733, 447501, 480198, 438856, 459813, 436359, 470668	116	425	13588	1.92933	1	0.990423	92.2122
GOTERM_BP_FAT	GO:0001501~skeletal system development	4	2.46914	0.435011	438856, 436359, 470668, 458067	116	285	13588	1.64404	1	0.998501	99.9859
GOTERM_BP_FAT	GO:0048568~embryonic organ development	3	1.85185	0.608255	438856, 459813, 470668	116	241	13588	1.45815	1	0.999539	100
Annotation Cluster 8	Enrichment Score: 0.6968575488424193
Category	Term	Count	%	PValue	Genes	List Total	Pop Hits	Pop Total	Fold Enrichment	Bonferroni	Benjamini	FDR
GOTERM_CC_FAT	GO:0005730~nucleolus	6	3.7037	0.0962887	435801, 433912, 463824, 460675, 440382, 482481	99	310	12504	2.44457	1	0.69895	70.7769
GOTERM_CC_FAT	GO:0031981~nuclear lumen	11	6.79012	0.15303	435801, 433912, 438856, 470137, 463824, 461989, 470668, 460675, 440382, 472793, 482481	99	883	12504	1.57342	1	0.783837	86.7096
GOTERM_CC_FAT	GO:0070013~intracellular organelle lumen	13	8.02469	0.174949	433912, 438856, 461989, 438795, 463824, 440382, 472793, 482481, 435801, 470137, 470668, 460675, 447503	99	1133	12504	1.4492	1	0.81366	90.3355
GOTERM_CC_FAT	GO:0043233~organelle lumen	13	8.02469	0.177201	433912, 438856, 461989, 438795, 463824, 440382, 472793, 482481, 435801, 470137, 470668, 460675, 447503	99	1136	12504	1.44537	1	0.801875	90.6512
GOTERM_CC_FAT	GO:0031974~membrane-enclosed lumen	13	8.02469	0.20694	433912, 438856, 461989, 438795, 463824, 440382, 472793, 482481, 435801, 470137, 470668, 460675, 447503	99	1174	12504	1.39859	1	0.840031	94.0229
GOTERM_CC_FAT	GO:0005654~nucleoplasm	5	3.08642	0.697075	435801, 438856, 461989, 470668, 472793	99	599	12504	1.05428	1	0.995941	100
Annotation Cluster 9	Enrichment Score: 0.6857611630201994
Category	Term	Count	%	PValue	Genes	List Total	Pop Hits	Pop Total	Fold Enrichment	Bonferroni	Benjamini	FDR
GOTERM_BP_FAT	GO:0001568~blood vessel development	5	3.08642	0.152456	461069, 438856, 451674, 447164, 436133	116	244	13588	2.40037	1	0.989255	92.3445
GOTERM_BP_FAT	GO:0001944~vasculature development	5	3.08642	0.162051	461069, 438856, 451674, 447164, 436133	116	250	13588	2.34276	1	0.989542	93.5856
GOTERM_BP_FAT	GO:0048514~blood vessel morphogenesis	4	2.46914	0.235371	461069, 438856, 451674, 436133	116	198	13588	2.36642	1	0.996316	98.4534
GOTERM_BP_FAT	GO:0001525~angiogenesis	3	1.85185	0.310745	461069, 438856, 436133	116	133	13588	2.64221	1	0.998337	99.6915
Annotation Cluster 10	Enrichment Score: 0.680770011995767
Category	Term	Count	%	PValue	Genes	List Total	Pop Hits	Pop Total	Fold Enrichment	Bonferroni	Benjamini	FDR
INTERPRO	IPR017936:Thioredoxin-like	3	1.85185	0.032201	427917, 425158, 425096	140	36	17763	10.5732	0.999959	0.999959	35.5548
UP_SEQ_FEATURE	domain:Thioredoxin	3	1.85185	0.0368341	427917, 425158, 425096	153	32	16021	9.81679	1	1	41.0686
GOTERM_BP_FAT	GO:0019725~cellular homeostasis	7	4.32099	0.0710824	430635, 427917, 425158, 438856, 438795, 425096, 473492	116	343	13588	2.39057	1	0.9471	68.1935
GOTERM_BP_FAT	GO:0045454~cell redox homeostasis	3	1.85185	0.0968174	427917, 425158, 425096	116	62	13588	5.66796	1	0.967769	79.443
INTERPRO	IPR012335:Thioredoxin fold	3	1.85185	0.2014	427917, 425158, 425096	140	106	17763	3.5909	1	1	95.1141
GOTERM_BP_FAT	GO:0042592~homeostatic process	7	4.32099	0.373638	430635, 427917, 425158, 438856, 438795, 425096, 473492	116	584	13588	1.40405	1	0.998186	99.9302
GOTERM_BP_FAT	GO:0006873~cellular ion homeostasis	3	1.85185	0.651682	438856, 438795, 473492	116	261	13588	1.34641	1	0.9997	100
GOTERM_BP_FAT	GO:0055082~cellular chemical homeostasis	3	1.85185	0.665961	438856, 438795, 473492	116	268	13588	1.31125	1	0.999711	100
GOTERM_BP_FAT	GO:0050801~ion homeostasis	3	1.85185	0.713166	438856, 438795, 473492	116	293	13588	1.19936	1	0.999843	100
GOTERM_BP_FAT	GO:0048878~chemical homeostasis	3	1.85185	0.81899	438856, 438795, 473492	116	365	13588	0.962778	1	0.999987	100
Annotation Cluster 11	Enrichment Score: 0.6665541615750499
Category	Term	Count	%	PValue	Genes	List Total	Pop Hits	Pop Total	Fold Enrichment	Bonferroni	Benjamini	FDR
GOTERM_BP_FAT	GO:0030334~regulation of cell migration	3	1.85185	0.182925	461069, 460048, 438856	116	92	13588	3.81972	1	0.992712	95.6653
GOTERM_BP_FAT	GO:0051270~regulation of cell motion	3	1.85185	0.229258	461069, 460048, 438856	116	107	13588	3.28424	1	0.996685	98.2498
GOTERM_BP_FAT	GO:0040012~regulation of locomotion	3	1.85185	0.238638	461069, 460048, 438856	116	110	13588	3.19467	1	0.996154	98.553
Annotation Cluster 12	Enrichment Score: 0.6587675891421303
Category	Term	Count	%	PValue	Genes	List Total	Pop Hits	Pop Total	Fold Enrichment	Bonferroni	Benjamini	FDR
SP_PIR_KEYWORDS	rrna processing	3	1.85185	0.0889934	433912, 463824, 440382	152	59	17854	5.97257	1	0.673218	68.6645
GOTERM_CC_FAT	GO:0005730~nucleolus	6	3.7037	0.0962887	435801, 433912, 463824, 460675, 440382, 482481	99	310	12504	2.44457	1	0.69895	70.7769
GOTERM_BP_FAT	GO:0006364~rRNA processing	3	1.85185	0.129744	433912, 463824, 440382	116	74	13588	4.74884	1	0.989044	88.4548
GOTERM_BP_FAT	GO:0016072~rRNA metabolic process	3	1.85185	0.132595	433912, 463824, 440382	116	75	13588	4.68552	1	0.988385	89.0287
GOTERM_BP_FAT	GO:0042254~ribosome biogenesis	3	1.85185	0.244903	433912, 463824, 440382	116	112	13588	3.13762	1	0.995808	98.7273
GOTERM_BP_FAT	GO:0022613~ribonucleoprotein complex biogenesis	3	1.85185	0.323203	433912, 463824, 440382	116	137	13588	2.56506	1	0.998435	99.7677
GOTERM_BP_FAT	GO:0034470~ncRNA processing	3	1.85185	0.387481	433912, 463824, 440382	116	158	13588	2.22414	1	0.998203	99.9507
GOTERM_BP_FAT	GO:0006396~RNA processing	5	3.08642	0.508516	443505, 433912, 444065, 463824, 440382	116	437	13588	1.34025	1	0.998676	99.9984
GOTERM_BP_FAT	GO:0034660~ncRNA metabolic process	3	1.85185	0.512294	433912, 463824, 440382	116	202	13588	1.73967	1	0.998584	99.9986
Annotation Cluster 13	Enrichment Score: 0.5766441407823665
Category	Term	Count	%	PValue	Genes	List Total	Pop Hits	Pop Total	Fold Enrichment	Bonferroni	Benjamini	FDR
SMART	SM00326:SH3	4	2.46914	0.189704	469065, 443948, 423602, 469676	66	211	9131	2.62272	0.999999	0.999217	88.5145
INTERPRO	IPR001452:Src homology-3 domain	4	2.46914	0.22901	469065, 443948, 423602, 469676	140	211	17763	2.40528	1	1	96.9533
SP_PIR_KEYWORDS	sh3 domain	4	2.46914	0.247365	469065, 443948, 423602, 469676	152	204	17854	2.30315	1	0.897038	97.0929
UP_SEQ_FEATURE	domain:SH3	3	1.85185	0.459361	443948, 423602, 469676	153	163	16021	1.92722	1	1	99.9828
Annotation Cluster 14	Enrichment Score: 0.5699719935154525
Category	Term	Count	%	PValue	Genes	List Total	Pop Hits	Pop Total	Fold Enrichment	Bonferroni	Benjamini	FDR
GOTERM_MF_FAT	GO:0016879~ligase activity, forming carbon-nitrogen bonds	5	3.08642	0.061249	477557, 460219, 470668, 435776, 472972	103	193	13288	3.34222	0.999999	0.999999	55.3758
GOTERM_MF_FAT	GO:0016881~acid-amino acid ligase activity	4	2.46914	0.135304	460219, 470668, 435776, 472972	103	166	13288	3.10867	1	0.995606	84.3692
GOTERM_BP_FAT	GO:0030163~protein catabolic process	8	4.93827	0.191638	469510, 431733, 483112, 436523, 470106, 460219, 435776, 472972	116	556	13588	1.68544	1	0.993543	96.3303
GOTERM_BP_FAT	GO:0019941~modification-dependent protein catabolic process	7	4.32099	0.260442	469510, 483112, 436523, 470106, 460219, 435776, 472972	116	508	13588	1.61411	1	0.99641	99.0786
GOTERM_BP_FAT	GO:0043632~modification-dependent macromolecule catabolic process	7	4.32099	0.260442	469510, 483112, 436523, 470106, 460219, 435776, 472972	116	508	13588	1.61411	1	0.99641	99.0786
GOTERM_BP_FAT	GO:0051603~proteolysis involved in cellular protein catabolic process	7	4.32099	0.298315	469510, 483112, 436523, 470106, 460219, 435776, 472972	116	534	13588	1.53552	1	0.998237	99.5928
GOTERM_BP_FAT	GO:0044257~cellular protein catabolic process	7	4.32099	0.302759	469510, 483112, 436523, 470106, 460219, 435776, 472972	116	537	13588	1.52694	1	0.99821	99.6311
GOTERM_BP_FAT	GO:0009057~macromolecule catabolic process	8	4.93827	0.31726	469510, 431733, 483112, 436523, 470106, 460219, 435776, 472972	116	654	13588	1.43288	1	0.998398	99.7339
SP_PIR_KEYWORDS	ubl conjugation pathway	6	3.7037	0.389704	469510, 483112, 470106, 460219, 435776, 472972	152	484	17854	1.45612	1	0.943475	99.7862
GOTERM_BP_FAT	GO:0044265~cellular macromolecule catabolic process	7	4.32099	0.41175	469510, 483112, 436523, 470106, 460219, 435776, 472972	116	609	13588	1.34641	1	0.99844	99.9737
SP_PIR_KEYWORDS	ligase	4	2.46914	0.445432	477557, 460219, 435776, 472972	152	290	17854	1.62015	1	0.956905	99.9351
GOTERM_BP_FAT	GO:0006508~proteolysis	9	5.55556	0.65567	469510, 483112, 436523, 470106, 460219, 421912, 436334, 435776, 472972	116	1034	13588	1.01958	1	0.999706	100
Annotation Cluster 15	Enrichment Score: 0.5639076905577236
Category	Term	Count	%	PValue	Genes	List Total	Pop Hits	Pop Total	Fold Enrichment	Bonferroni	Benjamini	FDR
GOTERM_MF_FAT	GO:0046983~protein dimerization activity	6	3.7037	0.120622	438856, 422649, 461989, 427302, 436133, 458067	103	340	13288	2.27664	1	0.996844	80.621
GOTERM_MF_FAT	GO:0042802~identical protein binding	4	2.46914	0.385141	422649, 427610, 436133, 458067	103	290	13288	1.77944	1	0.999771	99.7989
GOTERM_MF_FAT	GO:0042803~protein homodimerization activity	3	1.85185	0.437755	422649, 436133, 458067	103	193	13288	2.00533	1	0.999493	99.9358
Annotation Cluster 16	Enrichment Score: 0.5619653990423914
Category	Term	Count	%	PValue	Genes	List Total	Pop Hits	Pop Total	Fold Enrichment	Bonferroni	Benjamini	FDR
GOTERM_MF_FAT	GO:0016879~ligase activity, forming carbon-nitrogen bonds	5	3.08642	0.061249	477557, 460219, 470668, 435776, 472972	103	193	13288	3.34222	0.999999	0.999999	55.3758
GOTERM_MF_FAT	GO:0016881~acid-amino acid ligase activity	4	2.46914	0.135304	460219, 470668, 435776, 472972	103	166	13288	3.10867	1	0.995606	84.3692
GOTERM_MF_FAT	GO:0019787~small conjugating protein ligase activity	3	1.85185	0.249204	460219, 470668, 472972	103	125	13288	3.09623	1	0.999896	97.4244
INTERPRO	IPR018957:Zinc finger, C3HC4 RING-type	3	1.85185	0.513231	460219, 470668, 472972	140	219	17763	1.73806	1	1	99.9936
SMART	SM00184:RING	3	1.85185	0.608979	460219, 470668, 472972	66	286	9131	1.45121	1	0.999997	99.9936
INTERPRO	IPR001841:Zinc finger, RING-type	3	1.85185	0.658154	460219, 470668, 472972	140	286	17763	1.33089	1	1	99.9999
Annotation Cluster 17	Enrichment Score: 0.5531058999215565
Category	Term	Count	%	PValue	Genes	List Total	Pop Hits	Pop Total	Fold Enrichment	Bonferroni	Benjamini	FDR
GOTERM_BP_FAT	GO:0008654~phospholipid biosynthetic process	3	1.85185	0.155887	449797, 447964, 428165	116	83	13588	4.2339	1	0.988933	92.812
GOTERM_BP_FAT	GO:0008610~lipid biosynthetic process	5	3.08642	0.221929	436549, 449797, 447964, 428165, 448631	116	285	13588	2.05505	1	0.996946	97.9726
GOTERM_BP_FAT	GO:0006644~phospholipid metabolic process	3	1.85185	0.402418	449797, 447964, 428165	116	163	13588	2.15591	1	0.99842	99.9664
GOTERM_BP_FAT	GO:0019637~organophosphate metabolic process	3	1.85185	0.440427	449797, 447964, 428165	116	176	13588	1.99667	1	0.998412	99.9879
Annotation Cluster 18	Enrichment Score: 0.5413611802658186
Category	Term	Count	%	PValue	Genes	List Total	Pop Hits	Pop Total	Fold Enrichment	Bonferroni	Benjamini	FDR
GOTERM_BP_FAT	GO:0042127~regulation of cell proliferation	8	4.93827	0.17115	430635, 439546, 459813, 423602, 470668, 425724, 440018, 436133	116	538	13588	1.74183	1	0.990938	94.5862
GOTERM_BP_FAT	GO:0050863~regulation of T cell activation	3	1.85185	0.232382	430635, 470668, 440018	116	108	13588	3.25383	1	0.996507	98.3568
GOTERM_BP_FAT	GO:0051249~regulation of lymphocyte activation	3	1.85185	0.344866	430635, 470668, 440018	116	144	13588	2.44037	1	0.997712	99.8598
GOTERM_BP_FAT	GO:0002694~regulation of leukocyte activation	3	1.85185	0.375417	430635, 470668, 440018	116	154	13588	2.28191	1	0.998078	99.9333
GOTERM_BP_FAT	GO:0050865~regulation of cell activation	3	1.85185	0.381461	430635, 470668, 440018	116	156	13588	2.25265	1	0.998142	99.9426
Annotation Cluster 19	Enrichment Score: 0.536130441263097
Category	Term	Count	%	PValue	Genes	List Total	Pop Hits	Pop Total	Fold Enrichment	Bonferroni	Benjamini	FDR
GOTERM_BP_FAT	GO:0001667~ameboidal cell migration	3	1.85185	0.0555332	461069, 438856, 458067	116	45	13588	7.8092	1	0.92844	58.836
GOTERM_BP_FAT	GO:0016477~cell migration	4	2.46914	0.331852	461069, 438856, 427610, 458067	116	240	13588	1.9523	1	0.998191	99.8097
GOTERM_BP_FAT	GO:0051674~localization of cell	4	2.46914	0.432768	461069, 438856, 427610, 458067	116	284	13588	1.64983	1	0.998559	99.9851
GOTERM_BP_FAT	GO:0048870~cell motility	4	2.46914	0.432768	461069, 438856, 427610, 458067	116	284	13588	1.64983	1	0.998559	99.9851
GOTERM_BP_FAT	GO:0006928~cell motion	4	2.46914	0.604422	461069, 438856, 427610, 458067	116	367	13588	1.27671	1	0.999535	99.9999
Annotation Cluster 20	Enrichment Score: 0.5132585265525244
Category	Term	Count	%	PValue	Genes	List Total	Pop Hits	Pop Total	Fold Enrichment	Bonferroni	Benjamini	FDR
GOTERM_BP_FAT	GO:0045449~regulation of transcription	27	16.6667	0.0504603	431658, 439256, 461989, 472972, 469452, 427987, 444039, 457336, 481458, 478362, 443374, 447964, 427302, 431607, 443338, 420822, 438856, 470857, 436330, 472793, 463893, 430635, 435801, 465544, 470668, 422463, 460675	116	2227	13588	1.42017	1	0.91976	55.2637
GOTERM_MF_FAT	GO:0030528~transcription regulator activity	12	7.40741	0.320029	463893, 457336, 438856, 465544, 461989, 447964, 470668, 422463, 427302, 431607, 472793, 436330	103	1206	13288	1.28368	1	0.999932	99.273
GOTERM_BP_FAT	GO:0006355~regulation of transcription, DNA-dependent	14	8.64198	0.472234	443338, 438856, 461989, 472793, 436330, 430635, 427987, 444039, 481458, 447964, 465544, 470668, 427302, 431607	116	1465	13588	1.11941	1	0.998632	99.9951
GOTERM_BP_FAT	GO:0051252~regulation of RNA metabolic process	14	8.64198	0.495701	443338, 438856, 461989, 472793, 436330, 430635, 427987, 444039, 481458, 447964, 465544, 470668, 427302, 431607	116	1488	13588	1.1021	1	0.998636	99.9976
GOTERM_MF_FAT	GO:0003700~transcription factor activity	6	3.7037	0.718108	438856, 465544, 461989, 447964, 427302, 436330	103	776	13288	0.997498	1	0.999894	100
Annotation Cluster 21	Enrichment Score: 0.47293565101607804
Category	Term	Count	%	PValue	Genes	List Total	Pop Hits	Pop Total	Fold Enrichment	Bonferroni	Benjamini	FDR
GOTERM_BP_FAT	GO:0042981~regulation of apoptosis	7	4.32099	0.326663	430635, 438856, 463824, 422649, 447964, 451674, 470668	116	553	13588	1.48276	1	0.998377	99.7854
GOTERM_BP_FAT	GO:0043066~negative regulation of apoptosis	4	2.46914	0.329531	422649, 447964, 451674, 470668	116	239	13588	1.96047	1	0.998296	99.7992
GOTERM_BP_FAT	GO:0043067~regulation of programmed cell death	7	4.32099	0.33721	430635, 438856, 463824, 422649, 447964, 451674, 470668	116	560	13588	1.46422	1	0.998215	99.8321
GOTERM_BP_FAT	GO:0043069~negative regulation of programmed cell death	4	2.46914	0.341133	422649, 447964, 451674, 470668	116	244	13588	1.92029	1	0.99818	99.8469
GOTERM_BP_FAT	GO:0010941~regulation of cell death	7	4.32099	0.341744	430635, 438856, 463824, 422649, 447964, 451674, 470668	116	563	13588	1.45642	1	0.998002	99.8491
GOTERM_BP_FAT	GO:0060548~negative regulation of cell death	4	2.46914	0.343452	422649, 447964, 451674, 470668	116	245	13588	1.91246	1	0.997867	99.8551
Annotation Cluster 22	Enrichment Score: 0.46033097083299956
Category	Term	Count	%	PValue	Genes	List Total	Pop Hits	Pop Total	Fold Enrichment	Bonferroni	Benjamini	FDR
SP_PIR_KEYWORDS	dna replication	3	1.85185	0.16173	431658, 440945, 426554	152	85	17854	4.14567	1	0.816141	88.8797
GOTERM_BP_FAT	GO:0006260~DNA replication	3	1.85185	0.36935	431658, 440945, 426554	116	152	13588	2.31193	1	0.998195	99.9224
GOTERM_BP_FAT	GO:0006259~DNA metabolic process	4	2.46914	0.69627	431658, 481458, 440945, 426554	116	421	13588	1.11295	1	0.999781	100
Annotation Cluster 23	Enrichment Score: 0.4337953471630684
Category	Term	Count	%	PValue	Genes	List Total	Pop Hits	Pop Total	Fold Enrichment	Bonferroni	Benjamini	FDR
GOTERM_BP_FAT	GO:0016192~vesicle-mediated transport	9	5.55556	0.0441236	458964, 469065, 464250, 444039, 451280, 443948, 467470, 452399, 466273	116	466	13588	2.26232	1	0.90251	50.3939
GOTERM_BP_FAT	GO:0046907~intracellular transport	8	4.93827	0.0731951	464250, 444039, 451280, 467470, 452399, 466273, 427610, 447164	116	431	13588	2.17425	1	0.944887	69.2989
SP_PIR_KEYWORDS	protein transport	6	3.7037	0.351041	464250, 451280, 467470, 452399, 466273, 456582	152	461	17854	1.52877	1	0.9313	99.5407
GOTERM_BP_FAT	GO:0006886~intracellular protein transport	4	2.46914	0.414717	451280, 467470, 452399, 447164	116	276	13588	1.69765	1	0.998396	99.9757
GOTERM_BP_FAT	GO:0008104~protein localization	8	4.93827	0.455262	464250, 471358, 451280, 467470, 452399, 466273, 447164, 456582	116	753	13588	1.24449	1	0.998608	99.992
GOTERM_BP_FAT	GO:0034613~cellular protein localization	4	2.46914	0.466058	451280, 467470, 452399, 447164	116	299	13588	1.56706	1	0.99868	99.9942
GOTERM_BP_FAT	GO:0070727~cellular macromolecule localization	4	2.46914	0.470434	451280, 467470, 452399, 447164	116	301	13588	1.55665	1	0.998689	99.9949
GOTERM_BP_FAT	GO:0015031~protein transport	7	4.32099	0.475213	464250, 451280, 467470, 452399, 466273, 447164, 456582	116	651	13588	1.25955	1	0.998496	99.9955
GOTERM_BP_FAT	GO:0045184~establishment of protein localization	7	4.32099	0.482664	464250, 451280, 467470, 452399, 466273, 447164, 456582	116	656	13588	1.24995	1	0.998375	99.9964
GOTERM_CC_FAT	GO:0044431~Golgi apparatus part	3	1.85185	0.533971	444039, 451280, 466273	99	227	12504	1.6692	1	0.983235	99.9906
GOTERM_CC_FAT	GO:0005794~Golgi apparatus	6	3.7037	0.624838	444039, 447501, 451280, 438795, 452399, 466273	99	682	12504	1.11117	1	0.99166	99.9993
SP_PIR_KEYWORDS	golgi apparatus	5	3.08642	0.69199	444039, 447501, 451280, 452399, 466273	152	553	17854	1.06203	1	0.994135	100
SP_PIR_KEYWORDS	transport	10	6.17284	0.923164	464250, 444039, 447501, 451280, 467470, 452399, 421912, 466273, 456582, 448631	152	1571	17854	0.74768	1	0.999908	100
Annotation Cluster 24	Enrichment Score: 0.34771373288224156
Category	Term	Count	%	PValue	Genes	List Total	Pop Hits	Pop Total	Fold Enrichment	Bonferroni	Benjamini	FDR
GOTERM_BP_FAT	GO:0007169~transmembrane receptor protein tyrosine kinase signaling pathway	4	2.46914	0.221976	455718, 463824, 436133, 458067	116	192	13588	2.44037	1	0.996462	97.9744
GOTERM_BP_FAT	GO:0007167~enzyme linked receptor protein signaling pathway	4	2.46914	0.407902	455718, 463824, 436133, 458067	116	273	13588	1.71631	1	0.998456	99.9709
GOTERM_BP_FAT	GO:0007166~cell surface receptor linked signal transduction	7	4.32099	0.999992	455718, 470137, 443374, 463824, 477182, 436133, 458067	116	2495	13588	0.328643	1	1	100
Annotation Cluster 25	Enrichment Score: 0.3470922373876486
Category	Term	Count	%	PValue	Genes	List Total	Pop Hits	Pop Total	Fold Enrichment	Bonferroni	Benjamini	FDR
SP_PIR_KEYWORDS	er-golgi transport	3	1.85185	0.144063	444039, 467470, 466273	152	79	17854	4.46053	1	0.792362	85.5825
GOTERM_CC_FAT	GO:0005789~endoplasmic reticulum membrane	3	1.85185	0.334902	449797, 447964, 466273	99	152	12504	2.49282	1	0.94044	99.2954
GOTERM_CC_FAT	GO:0042175~nuclear envelope-endoplasmic reticulum network	3	1.85185	0.35772	449797, 447964, 466273	99	160	12504	2.36818	1	0.94079	99.539
GOTERM_CC_FAT	GO:0005783~endoplasmic reticulum	8	4.93827	0.487524	444039, 449797, 467470, 438795, 447964, 436334, 427302, 466273	99	838	12504	1.20576	1	0.975253	99.9703
SP_PIR_KEYWORDS	endoplasmic reticulum	7	4.32099	0.513617	444039, 449797, 467470, 447964, 436334, 427302, 466273	152	678	17854	1.21272	1	0.973793	99.9873
GOTERM_CC_FAT	GO:0044432~endoplasmic reticulum part	3	1.85185	0.543439	449797, 447964, 466273	99	231	12504	1.6403	1	0.982874	99.9927
GOTERM_CC_FAT	GO:0031090~organelle membrane	6	3.7037	0.768293	449797, 438795, 447964, 465611, 421912, 466273	99	809	12504	0.936734	1	0.998318	100
GOTERM_CC_FAT	GO:0012505~endomembrane system	3	1.85185	0.926691	449797, 447964, 466273	99	535	12504	0.708241	1	0.99992	100
Annotation Cluster 26	Enrichment Score: 0.32091440891983075
Category	Term	Count	%	PValue	Genes	List Total	Pop Hits	Pop Total	Fold Enrichment	Bonferroni	Benjamini	FDR
GOTERM_CC_FAT	GO:0005739~mitochondrion	13	8.02469	0.340166	436549, 427917, 458527, 431271, 450779, 428165, 481097, 465611, 460641, 432292, 421912, 447503, 448631	99	1322	12504	1.24201	1	0.936752	99.3603
SP_PIR_KEYWORDS	transit peptide	6	3.7037	0.344332	458527, 431271, 460641, 421912, 432292, 448631	152	457	17854	1.54215	1	0.932892	99.478
SP_PIR_KEYWORDS	mitochondrion	8	4.93827	0.504645	481097, 431271, 465611, 460641, 421912, 432292, 447503, 448631	152	790	17854	1.18947	1	0.973887	99.9841
UP_SEQ_FEATURE	transit peptide:Mitochondrion	5	3.08642	0.619939	431271, 460641, 421912, 432292, 448631	153	449	16021	1.16606	1	1	99.9999
GOTERM_BP_FAT	GO:0055114~oxidation reduction	6	3.7037	0.678303	458527, 427917, 481097, 465611, 421912, 448631	116	672	13588	1.04587	1	0.999731	100
Annotation Cluster 27	Enrichment Score: 0.30433193020808214
Category	Term	Count	%	PValue	Genes	List Total	Pop Hits	Pop Total	Fold Enrichment	Bonferroni	Benjamini	FDR
UP_SEQ_FEATURE	nucleotide phosphate-binding region:ATP	11	6.79012	0.358875	431658, 476024, 464250, 477557, 431733, 446957, 431170, 458870, 438095, 473218, 482481	153	907	16021	1.26994	1	1	99.8095
GOTERM_MF_FAT	GO:0000166~nucleotide binding	19	11.7284	0.409965	476024, 441345, 431658, 470823, 477557, 446957, 443505, 425833, 431170, 446793, 421621, 440945, 438095, 473218, 480285, 482481, 464250, 431733, 458870	103	2183	13288	1.12285	1	0.999621	99.8812
GOTERM_MF_FAT	GO:0005524~ATP binding	13	8.02469	0.430272	431658, 476024, 477557, 431170, 446957, 446793, 438095, 473218, 480285, 482481, 464250, 431733, 458870	103	1443	13288	1.16225	1	0.99962	99.924
GOTERM_MF_FAT	GO:0032559~adenyl ribonucleotide binding	13	8.02469	0.446834	431658, 476024, 477557, 431170, 446957, 446793, 438095, 473218, 480285, 482481, 464250, 431733, 458870	103	1460	13288	1.14872	1	0.999369	99.9479
GOTERM_MF_FAT	GO:0032555~purine ribonucleotide binding	15	9.25926	0.519198	476024, 431658, 477557, 446957, 425833, 431170, 421621, 446793, 438095, 473218, 480285, 482481, 464250, 431733, 458870	103	1796	13288	1.07748	1	0.999726	99.9913
GOTERM_MF_FAT	GO:0032553~ribonucleotide binding	15	9.25926	0.519198	476024, 431658, 477557, 446957, 425833, 431170, 421621, 446793, 438095, 473218, 480285, 482481, 464250, 431733, 458870	103	1796	13288	1.07748	1	0.999726	99.9913
GOTERM_MF_FAT	GO:0030554~adenyl nucleotide binding	13	8.02469	0.519281	431658, 476024, 477557, 431170, 446957, 446793, 438095, 473218, 480285, 482481, 464250, 431733, 458870	103	1535	13288	1.09259	1	0.999596	99.9913
SP_PIR_KEYWORDS	atp-binding	12	7.40741	0.530727	431658, 476024, 464250, 477557, 431733, 446957, 431170, 458870, 438095, 473218, 480285, 482481	152	1287	17854	1.0952	1	0.975879	99.9919
GOTERM_MF_FAT	GO:0001883~purine nucleoside binding	13	8.02469	0.531629	431658, 476024, 477557, 431170, 446957, 446793, 438095, 473218, 480285, 482481, 464250, 431733, 458870	103	1548	13288	1.08341	1	0.999381	99.9938
GOTERM_MF_FAT	GO:0001882~nucleoside binding	13	8.02469	0.541067	431658, 476024, 477557, 431170, 446957, 446793, 438095, 473218, 480285, 482481, 464250, 431733, 458870	103	1558	13288	1.07646	1	0.999068	99.9952
GOTERM_MF_FAT	GO:0017076~purine nucleotide binding	15	9.25926	0.584689	476024, 431658, 477557, 446957, 425833, 431170, 421621, 446793, 438095, 473218, 480285, 482481, 464250, 431733, 458870	103	1871	13288	1.03428	1	0.999485	99.9987
SP_PIR_KEYWORDS	nucleotide-binding	14	8.64198	0.630539	431658, 476024, 477557, 446957, 425833, 431170, 421621, 438095, 473218, 480285, 482481, 464250, 431733, 458870	152	1631	17854	1.00824	1	0.99056	99.9996
Annotation Cluster 28	Enrichment Score: 0.3004499461777786
Category	Term	Count	%	PValue	Genes	List Total	Pop Hits	Pop Total	Fold Enrichment	Bonferroni	Benjamini	FDR
GOTERM_MF_FAT	GO:0008270~zinc ion binding	20	12.3457	0.256065	443338, 439546, 439256, 460219, 472972, 427987, 483160, 475292, 478362, 470137, 447964, 422649, 421912, 470668, 421835, 431607, 438592, 479243, 426554, 457967	103	2105	13288	1.22575	1	0.999747	97.7093
SP_PIR_KEYWORDS	metal-binding	26	16.0494	0.331017	431170, 439256, 458527, 460219, 431271, 472972, 427987, 478362, 470137, 431607, 438592, 436549, 443338, 439546, 438095, 480285, 483160, 449797, 475292, 458870, 422649, 470668, 421835, 479243, 426554, 457967	152	2682	17854	1.13869	1	0.930156	99.3295
GOTERM_MF_FAT	GO:0046914~transition metal ion binding	23	14.1975	0.347585	443338, 439546, 458527, 439256, 460219, 431271, 472972, 427987, 483160, 449797, 475292, 478362, 470137, 422649, 447964, 421912, 470668, 421835, 431607, 438592, 479243, 426554, 457967	103	2608	13288	1.13774	1	0.999833	99.5713
SP_PIR_KEYWORDS	zinc	18	11.1111	0.428705	443338, 439546, 439256, 460219, 472972, 427987, 483160, 475292, 478362, 470137, 422649, 470668, 421835, 431607, 438592, 479243, 426554, 457967	152	1886	17854	1.12104	1	0.953634	99.9061
SP_PIR_KEYWORDS	zinc-finger	10	6.17284	0.696677	483160, 475292, 439256, 478362, 460219, 470668, 421835, 472972, 438592, 457967	152	1204	17854	0.975586	1	0.993842	100
GOTERM_MF_FAT	GO:0046872~metal ion binding	28	17.284	0.745438	458527, 431170, 439256, 460219, 431271, 472972, 427987, 469065, 478362, 470137, 447964, 421912, 431607, 438592, 443338, 439546, 438095, 480285, 483160, 449797, 475292, 458870, 422649, 470668, 421835, 426554, 479243, 457967	103	3850	13288	0.938252	1	0.999931	100
GOTERM_MF_FAT	GO:0043169~cation binding	28	17.284	0.763775	458527, 431170, 439256, 460219, 431271, 472972, 427987, 469065, 478362, 470137, 447964, 421912, 431607, 438592, 443338, 439546, 438095, 480285, 483160, 449797, 475292, 458870, 422649, 470668, 421835, 426554, 479243, 457967	103	3885	13288	0.9298	1	0.999926	100
GOTERM_MF_FAT	GO:0043167~ion binding	28	17.284	0.78808	458527, 431170, 439256, 460219, 431271, 472972, 427987, 469065, 478362, 470137, 447964, 421912, 431607, 438592, 443338, 439546, 438095, 480285, 483160, 449797, 475292, 458870, 422649, 470668, 421835, 426554, 479243, 457967	103	3934	13288	0.918219	1	0.999936	100
Annotation Cluster 29	Enrichment Score: 0.28672893527618115
Category	Term	Count	%	PValue	Genes	List Total	Pop Hits	Pop Total	Fold Enrichment	Bonferroni	Benjamini	FDR
GOTERM_CC_FAT	GO:0009898~internal side of plasma membrane	6	3.7037	0.0748733	460048, 451280, 452399, 465611, 477182, 421835	99	287	12504	2.64048	0.999998	0.691009	61.1565
GOTERM_CC_FAT	GO:0044459~plasma membrane part	9	5.55556	0.952373	430635, 460048, 451280, 470137, 452399, 465611, 477182, 421835, 440018	99	1633	12504	0.696098	1	0.999967	100
GOTERM_CC_FAT	GO:0005886~plasma membrane	10	6.17284	0.999919	430635, 460048, 451280, 470137, 452399, 423602, 465611, 477182, 421835, 440018	99	2906	12504	0.434628	1	1	100
SP_PIR_KEYWORDS	cell membrane	4	2.46914	0.999967	460048, 477182, 421835, 440018	152	1713	17854	0.27428	1	1	100
Annotation Cluster 30	Enrichment Score: 0.28382521340320765
Category	Term	Count	%	PValue	Genes	List Total	Pop Hits	Pop Total	Fold Enrichment	Bonferroni	Benjamini	FDR
SP_PIR_KEYWORDS	ribonucleoprotein	4	2.46914	0.391343	443505, 444065, 463824, 447503	152	266	17854	1.76632	1	0.939419	99.7933
GOTERM_BP_FAT	GO:0006396~RNA processing	5	3.08642	0.508516	443505, 433912, 444065, 463824, 440382	116	437	13588	1.34025	1	0.998676	99.9984
GOTERM_CC_FAT	GO:0030529~ribonucleoprotein complex	4	2.46914	0.707395	443505, 444065, 463824, 447503	99	462	12504	1.09353	1	0.995968	100
Annotation Cluster 31	Enrichment Score: 0.28353343081935095
Category	Term	Count	%	PValue	Genes	List Total	Pop Hits	Pop Total	Fold Enrichment	Bonferroni	Benjamini	FDR
GOTERM_BP_FAT	GO:0046578~regulation of Ras protein signal transduction	3	1.85185	0.454698	469065, 436523, 421835	116	181	13588	1.94151	1	0.998703	99.9919
GOTERM_MF_FAT	GO:0005083~small GTPase regulator activity	3	1.85185	0.513098	469065, 436523, 421835	103	223	13288	1.73556	1	0.999793	99.9898
GOTERM_MF_FAT	GO:0030695~GTPase regulator activity	4	2.46914	0.526875	469065, 436523, 421835, 447164	103	361	13288	1.42947	1	0.999509	99.9929
GOTERM_MF_FAT	GO:0060589~nucleoside-triphosphatase regulator activity	4	2.46914	0.538068	469065, 436523, 421835, 447164	103	367	13288	1.4061	1	0.99926	99.9948
GOTERM_BP_FAT	GO:0051056~regulation of small GTPase mediated signal transduction	3	1.85185	0.577917	469065, 436523, 421835	116	228	13588	1.54129	1	0.999399	99.9998
Annotation Cluster 32	Enrichment Score: 0.2798598153696782
Category	Term	Count	%	PValue	Genes	List Total	Pop Hits	Pop Total	Fold Enrichment	Bonferroni	Benjamini	FDR
GOTERM_MF_FAT	GO:0008083~growth factor activity	4	2.46914	0.0943653	430635, 461069, 425724, 436133	103	141	13288	3.65985	1	0.996115	71.787
GOTERM_CC_FAT	GO:0005615~extracellular space	8	4.93827	0.105986	430635, 423208, 461069, 463824, 447964, 425724, 462147, 436133	99	511	12504	1.97735	1	0.710569	74.3672
SP_PIR_KEYWORDS	growth factor	3	1.85185	0.291676	430635, 461069, 436133	152	127	17854	2.77466	1	0.913904	98.6343
GOTERM_BP_FAT	GO:0008283~cell proliferation	4	2.46914	0.348089	430635, 461069, 427610, 436133	116	247	13588	1.89697	1	0.997647	99.8702
GOTERM_CC_FAT	GO:0044421~extracellular region part	8	4.93827	0.404625	430635, 423208, 461069, 463824, 447964, 425724, 462147, 436133	99	774	12504	1.30546	1	0.958754	99.8165
KEGG_PATHWAY	mmu04060:Cytokine-cytokine receptor interaction	3	1.85185	0.564357	430635, 461069, 436133	45	244	5738	1.56776	1	0.998245	99.9866
GOTERM_CC_FAT	GO:0005576~extracellular region	13	8.02469	0.68003	458964, 461069, 463824, 459813, 425724, 462147, 430635, 423208, 482178, 464234, 447964, 474780, 436133	99	1680	12504	0.977345	1	0.995504	99.9999
SP_PIR_KEYWORDS	Secreted	11	6.79012	0.77042	458964, 430635, 461069, 482178, 427917, 464234, 459813, 474780, 425724, 462147, 436133	152	1420	17854	0.909905	1	0.997222	100
SP_PIR_KEYWORDS	signal	15	9.25926	0.996767	458964, 461069, 427917, 438795, 459813, 440018, 425724, 462147, 430635, 423208, 482178, 464234, 474780, 425096, 436133	152	2970	17854	0.593235	1	1	100
SP_PIR_KEYWORDS	disulfide bond	11	6.79012	0.998347	458964, 430635, 423208, 461069, 427917, 464234, 459813, 474780, 425724, 440018, 436133	152	2469	17854	0.523315	1	1	100
UP_SEQ_FEATURE	disulfide bond	11	6.79012	0.999506	458964, 430635, 423208, 461069, 427917, 464234, 459813, 474780, 425724, 440018, 436133	153	2379	16021	0.484168	1	1	100
UP_SEQ_FEATURE	signal peptide	15	9.25926	0.999543	458964, 461069, 427917, 438795, 459813, 440018, 425724, 462147, 430635, 423208, 482178, 464234, 474780, 425096, 436133	153	2963	16021	0.5301	1	1	100
SP_PIR_KEYWORDS	glycoprotein	14	8.64198	0.99997	458964, 438795, 468994, 440018, 425724, 462147, 473492, 423208, 449797, 482178, 464234, 468178, 427302, 436133	152	3600	17854	0.456791	1	1	100
UP_SEQ_FEATURE	glycosylation site:N-linked (GlcNAc...)	12	7.40741	1	458964, 423208, 482178, 449797, 464234, 438795, 468994, 427302, 440018, 462147, 436133, 473492	153	3444	16021	0.364852	1	1	100
Annotation Cluster 33	Enrichment Score: 0.27774322637549376
Category	Term	Count	%	PValue	Genes	List Total	Pop Hits	Pop Total	Fold Enrichment	Bonferroni	Benjamini	FDR
GOTERM_MF_FAT	GO:0008092~cytoskeletal protein binding	5	3.08642	0.393301	460048, 443948, 422649, 438095, 427610	103	414	13288	1.55809	1	0.999663	99.8304
SP_PIR_KEYWORDS	actin-binding	3	1.85185	0.572207	460048, 443948, 438095	152	226	17854	1.55921	1	0.983021	99.9974
GOTERM_MF_FAT	GO:0003779~actin binding	3	1.85185	0.652368	460048, 443948, 438095	103	288	13288	1.34385	1	0.999844	99.9999
Annotation Cluster 34	Enrichment Score: 0.2730803163274262
Category	Term	Count	%	PValue	Genes	List Total	Pop Hits	Pop Total	Fold Enrichment	Bonferroni	Benjamini	FDR
GOTERM_BP_FAT	GO:0010324~membrane invagination	3	1.85185	0.474328	458964, 469065, 443948	116	188	13588	1.86922	1	0.998581	99.9954
GOTERM_BP_FAT	GO:0006897~endocytosis	3	1.85185	0.474328	458964, 469065, 443948	116	188	13588	1.86922	1	0.998581	99.9954
GOTERM_BP_FAT	GO:0016044~membrane organization	3	1.85185	0.673909	458964, 469065, 443948	116	272	13588	1.29196	1	0.999741	100
Annotation Cluster 35	Enrichment Score: 0.2597823406666293
Category	Term	Count	%	PValue	Genes	List Total	Pop Hits	Pop Total	Fold Enrichment	Bonferroni	Benjamini	FDR
GOTERM_BP_FAT	GO:0046649~lymphocyte activation	3	1.85185	0.482612	461069, 462982, 423602	116	191	13588	1.83986	1	0.998487	99.9964
GOTERM_BP_FAT	GO:0045321~leukocyte activation	3	1.85185	0.55594	461069, 462982, 423602	116	219	13588	1.60463	1	0.999247	99.9997
GOTERM_BP_FAT	GO:0001775~cell activation	3	1.85185	0.619479	461069, 462982, 423602	116	246	13588	1.42851	1	0.999609	100
Annotation Cluster 36	Enrichment Score: 0.2318211808124855
Category	Term	Count	%	PValue	Genes	List Total	Pop Hits	Pop Total	Fold Enrichment	Bonferroni	Benjamini	FDR
SP_PIR_KEYWORDS	DNA binding	4	2.46914	0.373009	443338, 481458, 439256, 461989	152	258	17854	1.82109	1	0.939247	99.7009
GOTERM_BP_FAT	GO:0007276~gamete generation	4	2.46914	0.534026	461069, 481458, 439256, 461989	116	331	13588	1.41556	1	0.998996	99.9993
GOTERM_BP_FAT	GO:0019953~sexual reproduction	4	2.46914	0.638673	461069, 481458, 439256, 461989	116	386	13588	1.21386	1	0.999679	100
GOTERM_BP_FAT	GO:0048232~male gamete generation	3	1.85185	0.639065	481458, 439256, 461989	116	255	13588	1.37809	1	0.999658	100
GOTERM_BP_FAT	GO:0007283~spermatogenesis	3	1.85185	0.639065	481458, 439256, 461989	116	255	13588	1.37809	1	0.999658	100
GOTERM_BP_FAT	GO:0032504~multicellular organism reproduction	4	2.46914	0.677331	461069, 481458, 439256, 461989	116	409	13588	1.1456	1	0.999743	100
GOTERM_BP_FAT	GO:0048609~reproductive process in a multicellular organism	4	2.46914	0.677331	461069, 481458, 439256, 461989	116	409	13588	1.1456	1	0.999743	100
Annotation Cluster 37	Enrichment Score: 0.2204947826870063
Category	Term	Count	%	PValue	Genes	List Total	Pop Hits	Pop Total	Fold Enrichment	Bonferroni	Benjamini	FDR
GOTERM_BP_FAT	GO:0051173~positive regulation of nitrogen compound metabolic process	6	3.7037	0.460745	458964, 430635, 481458, 438856, 422463, 472793	116	526	13588	1.33617	1	0.998646	99.9932
GOTERM_BP_FAT	GO:0031328~positive regulation of cellular biosynthetic process	6	3.7037	0.503256	458964, 430635, 481458, 438856, 422463, 472793	116	552	13588	1.27324	1	0.998637	99.9981
GOTERM_BP_FAT	GO:0009891~positive regulation of biosynthetic process	6	3.7037	0.511292	458964, 430635, 481458, 438856, 422463, 472793	116	557	13588	1.26181	1	0.998653	99.9985
GOTERM_BP_FAT	GO:0045941~positive regulation of transcription	5	3.08642	0.574807	430635, 481458, 438856, 422463, 472793	116	475	13588	1.23303	1	0.999404	99.9998
GOTERM_BP_FAT	GO:0045944~positive regulation of transcription from RNA polymerase II promoter	4	2.46914	0.587481	430635, 481458, 438856, 472793	116	358	13588	1.3088	1	0.999468	99.9999
GOTERM_BP_FAT	GO:0010628~positive regulation of gene expression	5	3.08642	0.596331	430635, 481458, 438856, 422463, 472793	116	488	13588	1.20018	1	0.999524	99.9999
GOTERM_BP_FAT	GO:0006357~regulation of transcription from RNA polymerase II promoter	6	3.7037	0.601703	430635, 481458, 438856, 470668, 431607, 472793	116	616	13588	1.14095	1	0.999542	99.9999
GOTERM_BP_FAT	GO:0045935~positive regulation of nucleobase, nucleoside, nucleotide and nucleic acid metabolic process	5	3.08642	0.631271	430635, 481458, 438856, 422463, 472793	116	510	13588	1.14841	1	0.999649	100
GOTERM_BP_FAT	GO:0010557~positive regulation of macromolecule biosynthetic process	5	3.08642	0.661339	430635, 481458, 438856, 422463, 472793	116	530	13588	1.10507	1	0.999701	100
GOTERM_BP_FAT	GO:0045893~positive regulation of transcription, DNA-dependent	4	2.46914	0.688481	430635, 481458, 438856, 472793	116	416	13588	1.12633	1	0.999771	100
GOTERM_BP_FAT	GO:0051254~positive regulation of RNA metabolic process	4	2.46914	0.693172	430635, 481458, 438856, 472793	116	419	13588	1.11826	1	0.99978	100
GOTERM_BP_FAT	GO:0010604~positive regulation of macromolecule metabolic process	5	3.08642	0.789559	430635, 481458, 438856, 422463, 472793	116	633	13588	0.92526	1	0.999977	100
Annotation Cluster 38	Enrichment Score: 0.18699447639551392
Category	Term	Count	%	PValue	Genes	List Total	Pop Hits	Pop Total	Fold Enrichment	Bonferroni	Benjamini	FDR
SMART	SM00355:ZnF_C2H2	6	3.7037	0.532143	427987, 443338, 483160, 439256, 478362, 447964	66	676	9131	1.22795	1	0.999998	99.9596
INTERPRO	IPR015880:Zinc finger, C2H2-like	6	3.7037	0.613767	427987, 443338, 483160, 439256, 478362, 447964	140	676	17763	1.12614	1	1	99.9997
INTERPRO	IPR007087:Zinc finger, C2H2-type	6	3.7037	0.620306	427987, 443338, 483160, 439256, 478362, 447964	140	681	17763	1.11787	1	1	99.9998
UP_SEQ_FEATURE	zinc finger region:C2H2-type 3	3	1.85185	0.693418	483160, 439256, 478362	153	252	16021	1.24658	1	1	100
UP_SEQ_FEATURE	zinc finger region:C2H2-type 1	3	1.85185	0.697577	483160, 439256, 478362	153	254	16021	1.23676	1	1	100
INTERPRO	IPR013087:Zinc finger, C2H2-type/integrase, DNA-binding	4	2.46914	0.770561	427987, 443338, 439256, 478362	140	514	17763	0.987382	1	1	100
Annotation Cluster 39	Enrichment Score: 0.14693700076853825
Category	Term	Count	%	PValue	Genes	List Total	Pop Hits	Pop Total	Fold Enrichment	Bonferroni	Benjamini	FDR
GOTERM_BP_FAT	GO:0008219~cell death	5	3.08642	0.62662	430635, 467470, 438795, 422649, 422961	116	507	13588	1.15521	1	0.999639	100
GOTERM_BP_FAT	GO:0016265~death	5	3.08642	0.645006	430635, 467470, 438795, 422649, 422961	116	519	13588	1.1285	1	0.999677	100
GOTERM_BP_FAT	GO:0006915~apoptosis	4	2.46914	0.758604	430635, 467470, 422649, 422961	116	465	13588	1.00764	1	0.999949	100
GOTERM_BP_FAT	GO:0012501~programmed cell death	4	2.46914	0.768769	430635, 467470, 422649, 422961	116	473	13588	0.990596	1	0.999959	100
SP_PIR_KEYWORDS	Apoptosis	3	1.85185	0.781512	467470, 422649, 422961	152	337	17854	1.04564	1	0.99742	100
Annotation Cluster 40	Enrichment Score: 0.11468764676786312
Category	Term	Count	%	PValue	Genes	List Total	Pop Hits	Pop Total	Fold Enrichment	Bonferroni	Benjamini	FDR
GOTERM_MF_FAT	GO:0005525~GTP binding	3	1.85185	0.759794	446957, 425833, 421621	103	354	13288	1.0933	1	0.999938	100
GOTERM_MF_FAT	GO:0032561~guanyl ribonucleotide binding	3	1.85185	0.772006	446957, 425833, 421621	103	363	13288	1.0662	1	0.999922	100
GOTERM_MF_FAT	GO:0019001~guanyl nucleotide binding	3	1.85185	0.772006	446957, 425833, 421621	103	363	13288	1.0662	1	0.999922	100
Annotation Cluster 41	Enrichment Score: 0.0964566180824688
Category	Term	Count	%	PValue	Genes	List Total	Pop Hits	Pop Total	Fold Enrichment	Bonferroni	Benjamini	FDR
GOTERM_MF_FAT	GO:0070011~peptidase activity, acting on L-amino acid peptides	5	3.08642	0.68606	483112, 421912, 436334, 438928, 462147	103	603	13288	1.06973	1	0.99987	100
GOTERM_MF_FAT	GO:0008233~peptidase activity	5	3.08642	0.717731	483112, 421912, 436334, 438928, 462147	103	629	13288	1.02551	1	0.999921	100
SP_PIR_KEYWORDS	hydrolase	10	6.17284	0.896349	422924, 483112, 446957, 433912, 448989, 436334, 438928, 462147, 479243, 482481	152	1500	17854	0.78307	1	0.999803	100
SP_PIR_KEYWORDS	Protease	3	1.85185	0.931907	483112, 436334, 438928	152	509	17854	0.692302	1	0.999929	100
Annotation Cluster 42	Enrichment Score: 0.09578483853969784
Category	Term	Count	%	PValue	Genes	List Total	Pop Hits	Pop Total	Fold Enrichment	Bonferroni	Benjamini	FDR
GOTERM_BP_FAT	GO:0006357~regulation of transcription from RNA polymerase II promoter	6	3.7037	0.601703	430635, 481458, 438856, 470668, 431607, 472793	116	616	13588	1.14095	1	0.999542	99.9999
GOTERM_BP_FAT	GO:0010605~negative regulation of macromolecule metabolic process	4	2.46914	0.807104	430635, 451674, 470668, 431607	116	506	13588	0.925992	1	0.999984	100
GOTERM_BP_FAT	GO:0010558~negative regulation of macromolecule biosynthetic process	3	1.85185	0.873175	430635, 470668, 431607	116	418	13588	0.840703	1	0.999999	100
GOTERM_BP_FAT	GO:0031327~negative regulation of cellular biosynthetic process	3	1.85185	0.883187	430635, 470668, 431607	116	430	13588	0.817241	1	0.999999	100
GOTERM_BP_FAT	GO:0009890~negative regulation of biosynthetic process	3	1.85185	0.88636	430635, 470668, 431607	116	434	13588	0.809709	1	0.999999	100
Annotation Cluster 43	Enrichment Score: 0.03187625551898486
Category	Term	Count	%	PValue	Genes	List Total	Pop Hits	Pop Total	Fold Enrichment	Bonferroni	Benjamini	FDR
GOTERM_CC_FAT	GO:0005624~membrane fraction	3	1.85185	0.91356	480198, 447964, 436334	99	510	12504	0.742959	1	0.999937	100
GOTERM_CC_FAT	GO:0005626~insoluble fraction	3	1.85185	0.923215	480198, 447964, 436334	99	528	12504	0.717631	1	0.999923	100
GOTERM_CC_FAT	GO:0000267~cell fraction	3	1.85185	0.951329	480198, 447964, 436334	99	596	12504	0.635754	1	0.999971	100
Annotation Cluster 44	Enrichment Score: 0.02207572932093311
Category	Term	Count	%	PValue	Genes	List Total	Pop Hits	Pop Total	Fold Enrichment	Bonferroni	Benjamini	FDR
GOTERM_BP_FAT	GO:0006793~phosphorus metabolic process	5	3.08642	0.94057	476024, 480198, 448989, 438095, 421912	116	866	13588	0.676316	1	1	100
GOTERM_BP_FAT	GO:0006796~phosphate metabolic process	5	3.08642	0.94057	476024, 480198, 448989, 438095, 421912	116	866	13588	0.676316	1	1	100
GOTERM_BP_FAT	GO:0016310~phosphorylation	4	2.46914	0.94663	476024, 480198, 438095, 421912	116	718	13588	0.652579	1	1	100
GOTERM_BP_FAT	GO:0006468~protein amino acid phosphorylation	3	1.85185	0.974395	476024, 480198, 438095	116	640	13588	0.549084	1	1	100
Annotation Cluster 45	Enrichment Score: 1.0699245380707081E-4
Category	Term	Count	%	PValue	Genes	List Total	Pop Hits	Pop Total	Fold Enrichment	Bonferroni	Benjamini	FDR
SP_PIR_KEYWORDS	membrane	31	19.1358	0.999151	460048, 451280, 449812, 467470, 436359, 454848, 468994, 477182, 436873, 464250, 465611, 427302, 421912, 425096, 428807, 452399, 436334, 466273, 440018, 438928, 428165, 473492, 441302, 437756, 449797, 445977, 474849, 439684, 422961, 421835, 456582	152	5507	17854	0.661209	1	1	100
UP_SEQ_FEATURE	transmembrane region	24	14.8148	0.999418	449812, 428807, 467470, 452399, 436359, 436334, 454848, 468994, 466273, 440018, 438928, 428165, 436873, 473492, 441302, 437756, 449797, 445977, 465611, 439684, 474849, 427302, 422961, 425096	153	4113	16021	0.611013	1	1	100
UP_SEQ_FEATURE	topological domain:Cytoplasmic	11	6.79012	0.999974	467470, 452399, 465611, 468994, 436334, 427302, 466273, 440018, 425096, 438928, 441302	153	2780	16021	0.41433	1	1	100
SP_PIR_KEYWORDS	transmembrane	24	14.8148	0.999984	449812, 428807, 467470, 452399, 436359, 436334, 454848, 468994, 466273, 440018, 438928, 428165, 436873, 473492, 441302, 437756, 449797, 445977, 465611, 439684, 474849, 427302, 422961, 425096	152	5237	17854	0.538295	1	1	100
GOTERM_CC_FAT	GO:0016021~integral to membrane	25	15.4321	0.999996	449812, 467470, 438795, 436359, 454848, 468994, 436873, 465611, 427302, 425096, 428807, 452399, 436334, 466273, 438928, 428165, 440018, 473492, 441302, 437756, 449797, 445977, 439684, 474849, 422961	99	5709	12504	0.553087	1	1	100
GOTERM_CC_FAT	GO:0031224~intrinsic to membrane	25	15.4321	0.999999	449812, 467470, 438795, 436359, 454848, 468994, 436873, 465611, 427302, 425096, 428807, 452399, 436334, 466273, 438928, 428165, 440018, 473492, 441302, 437756, 449797, 445977, 439684, 474849, 422961	99	5914	12504	0.533915	1	1	100
UNCLUSTERED
Category	Term	Count	%	PValue	Genes	List Total	Pop Hits	Pop Total	Fold Enrichment	Bonferroni	Benjamini	FDR
SP_PIR_KEYWORDS	acetylation	39	24.0741	3.83136e-05	431658, 426378, 477557, 447501, 460048, 446957, 422159, 433912, 449812, 436359, 473218, 482481, 431392, 481458, 481097, 480198, 447964, 462982, 421912, 448631, 436549, 476024, 439546, 425158, 470106, 438095, 466273, 459660, 437708, 480285, 472793, 483160, 468178, 443948, 441924, 422463, 426554, 447503, 460675	152	2325	17854	1.97031	0.00732937	0.00732937	0.0476906
SP_PIR_KEYWORDS	cytoplasm	42	25.9259	0.00109047	426378, 477557, 447501, 460048, 427917, 433912, 444065, 451674, 472972, 473218, 427610, 446440, 469065, 431392, 431733, 444039, 480256, 480198, 470137, 462982, 482663, 436549, 451462, 425158, 438856, 438095, 456536, 437708, 459660, 468077, 468432, 463893, 469510, 475292, 443948, 422649, 423602, 470668, 456582, 460675, 457967, 458067	152	3029	17854	1.6287	0.188997	0.0410312	1.3492
SP_PIR_KEYWORDS	nucleus	48	29.6296	0.00304504	431658, 471358, 439256, 422159, 433912, 444065, 463824, 461989, 469452, 472972, 473218, 482481, 427987, 431392, 457336, 431733, 480256, 481458, 478362, 480198, 470137, 443374, 450407, 447964, 427302, 482663, 441345, 443338, 443505, 420822, 438856, 440945, 459660, 470857, 440382, 472793, 463893, 469510, 475292, 449797, 435801, 465544, 422649, 441924, 470668, 422463, 460675, 457967	152	3808	17854	1.48059	0.443194	0.0929791	3.72572
SP_PIR_KEYWORDS	alternative splicing	51	31.4815	0.0162788	471358, 446957, 461989, 468994, 427610, 472972, 469452, 476227, 436873, 469065, 470137, 482663, 421621, 440945, 438095, 456536, 437708, 462147, 422924, 459291, 475292, 423602, 460675, 479243, 458067, 426378, 461069, 422159, 460219, 481953, 446440, 480256, 443374, 427302, 420822, 438856, 470106, 470857, 459660, 468077, 480285, 463893, 483160, 482178, 449797, 445977, 443948, 464234, 422649, 441924,…	152	4481	17854	1.33686	0.957201	0.295409	18.4815
SP_PIR_KEYWORDS	coiled coil	24	14.8148	0.0196623	442261, 471358, 422159, 449812, 452399, 466273, 470857, 437708, 456536, 427610, 473218, 446440, 481953, 469065, 464250, 480256, 483160, 475292, 435801, 458870, 443948, 482663, 456582, 458067	152	1732	17854	1.62763	0.977913	0.317011	21.9044
SP_PIR_KEYWORDS	phosphoprotein	67	41.358	0.0201636	470823, 477557, 471358, 444065, 461989, 476227, 469452, 472972, 427610, 482481, 464250, 469065, 431733, 470137, 450407, 421912, 482663, 455718, 440945, 452399, 438095, 456536, 475292, 459291, 435801, 423602, 422463, 456582, 460675, 431658, 426378, 447501, 460048, 433912, 463824, 460219, 447164, 480256, 481458, 480198, 447964, 462982, 460641, 425096, 451462, 476024, 441345, 439546, 442261, 425833,…	152	6311	17854	1.24701	0.979979	0.299208	22.4002
UP_SEQ_FEATURE	mutagenesis site	13	8.02469	0.0425428	447501, 448989, 460219, 451674, 440018, 480285, 464250, 483112, 470137, 443948, 443374, 423602, 421835	153	723	16021	1.8828	1	0.999911	45.8036
SP_PIR_KEYWORDS	ubl conjugation	9	5.55556	0.0771772	480198, 438856, 422649, 470106, 451674, 460219, 470668, 482663, 472972	152	524	17854	2.01745	1	0.642304	63.211
GOTERM_CC_FAT	GO:0000151~ubiquitin ligase complex	3	1.85185	0.0803231	436523, 470106, 470668	99	60	12504	6.31515	0.999999	0.685982	63.8473
GOTERM_BP_FAT	GO:0008284~positive regulation of cell proliferation	6	3.7037	0.0933321	430635, 439546, 459813, 470668, 425724, 436133	116	284	13588	2.47475	1	0.967842	78.1754
UP_SEQ_FEATURE	splice variant	51	31.4815	0.0935008	471358, 446957, 461989, 468994, 427610, 472972, 469452, 476227, 436873, 469065, 470137, 482663, 421621, 440945, 438095, 456536, 437708, 462147, 422924, 459291, 475292, 423602, 460675, 479243, 458067, 426378, 461069, 422159, 460219, 481953, 446440, 480256, 443374, 427302, 420822, 438856, 470106, 470857, 459660, 468077, 480285, 463893, 483160, 482178, 449797, 445977, 443948, 464234, 422649, 441924,…	153	4448	16021	1.20061	1	0.999973	74.9214
KEGG_PATHWAY	mmu04620:Toll-like receptor signaling pathway	3	1.85185	0.175487	430635, 455718, 465544	45	99	5738	3.86397	1	0.960905	87.397
SP_PIR_KEYWORDS	transferase	16	9.87654	0.193743	436549, 476024, 426378, 431170, 450779, 468994, 438095, 428165, 440382, 480285, 449797, 468178, 458870, 447964, 469676, 426554	152	1385	17854	1.35694	1	0.860395	93.1517
SP_PIR_KEYWORDS	activator	7	4.32099	0.226981	439256, 478362, 438856, 470137, 461989, 427302, 472793	152	484	17854	1.69881	1	0.883418	95.9454
KEGG_PATHWAY	mmu04670:Leukocyte transendothelial migration	3	1.85185	0.231591	461069, 460048, 455718	45	119	5738	3.21457	1	0.974979	94.0848
UP_SEQ_FEATURE	compositionally biased region:Lys-rich	3	1.85185	0.255778	441345, 435801, 480198	153	103	16021	3.04988	1	1	98.443
UP_SEQ_FEATURE	compositionally biased region:Asp/Glu-rich (acidic)	3	1.85185	0.259295	481458, 439256, 472972	153	104	16021	3.02055	1	1	98.5436
GOTERM_CC_FAT	GO:0005829~cytosol	7	4.32099	0.260643	464250, 477557, 431733, 455718, 422649, 456582, 480285	99	549	12504	1.61042	1	0.897565	97.4504
GOTERM_BP_FAT	GO:0001763~morphogenesis of a branching structure	3	1.85185	0.285707	430635, 461069, 459813	116	125	13588	2.81131	1	0.997861	99.4631
SP_PIR_KEYWORDS	chromosomal protein	3	1.85185	0.316861	481458, 450407, 422649	152	136	17854	2.59104	1	0.926683	99.1298
GOTERM_MF_FAT	GO:0003682~chromatin binding	3	1.85185	0.334331	447964, 470668, 441924	103	155	13288	2.49696	1	0.99989	99.4458
GOTERM_BP_FAT	GO:0006955~immune response	6	3.7037	0.368364	458964, 430635, 461069, 443948, 446793, 470668	116	471	13588	1.4922	1	0.998331	99.9205
INTERPRO	IPR011991:Winged helix repressor DNA-binding	3	1.85185	0.398694	465544, 470106, 422463	140	175	17763	2.17506	1	1	99.8917
KEGG_PATHWAY	mmu04062:Chemokine signaling pathway	3	1.85185	0.40934	461069, 455718, 477182	45	182	5738	2.10183	1	0.998197	99.6488
KEGG_PATHWAY	mmu05016:Huntington's disease	3	1.85185	0.412047	421912, 427302, 448631	45	183	5738	2.09035	1	0.996215	99.6657
GOTERM_BP_FAT	GO:0035239~tube morphogenesis	3	1.85185	0.425958	461069, 438856, 459813	116	171	13588	2.05505	1	0.99861	99.982
GOTERM_BP_FAT	GO:0009967~positive regulation of signal transduction	3	1.85185	0.428867	430635, 438856, 474780	116	172	13588	2.0431	1	0.99857	99.9834
UP_SEQ_FEATURE	DNA-binding region:Basic motif	3	1.85185	0.433067	438856, 461989, 427302	153	154	16021	2.03985	1	1	99.9663
GOTERM_BP_FAT	GO:0045597~positive regulation of cell differentiation	3	1.85185	0.437549	430635, 438856, 421835	116	175	13588	2.00808	1	0.998451	99.9869
GOTERM_CC_FAT	GO:0048471~perinuclear region of cytoplasm	3	1.85185	0.437748	444039, 481458, 438795	99	189	12504	2.00481	1	0.967081	99.9085
KEGG_PATHWAY	mmu04510:Focal adhesion	3	1.85185	0.451936	460048, 455718, 436133	45	198	5738	1.93199	1	0.996349	99.8427
KEGG_PATHWAY	mmu04144:Endocytosis	3	1.85185	0.462328	464250, 421835, 456582	45	202	5738	1.89373	1	0.994551	99.8719
GOTERM_CC_FAT	GO:0005773~vacuole	3	1.85185	0.477036	438795, 451674, 462147	99	204	12504	1.8574	1	0.975538	99.962
GOTERM_BP_FAT	GO:0010647~positive regulation of cell communication	3	1.85185	0.477098	430635, 438856, 474780	116	189	13588	1.85933	1	0.998438	99.9958
GOTERM_BP_FAT	GO:0051336~regulation of hydrolase activity	3	1.85185	0.49624	422649, 421835, 447164	116	196	13588	1.79293	1	0.99855	99.9976
GOTERM_BP_FAT	GO:0051094~positive regulation of developmental process	3	1.85185	0.54339	430635, 438856, 421835	116	214	13588	1.64212	1	0.999102	99.9995
GOTERM_BP_FAT	GO:0007507~heart development	3	1.85185	0.565805	438856, 459813, 451674	116	223	13588	1.57585	1	0.999336	99.9998
SP_PIR_KEYWORDS	repressor	4	2.46914	0.645955	420822, 443374, 461989, 470668	152	391	17854	1.20164	1	0.991319	99.9998
GOTERM_BP_FAT	GO:0006091~generation of precursor metabolites and energy	3	1.85185	0.651682	468178, 421912, 448631	116	261	13588	1.34641	1	0.9997	100
GOTERM_MF_FAT	GO:0008134~transcription factor binding	3	1.85185	0.652368	444039, 431607, 472793	103	288	13288	1.34385	1	0.999844	99.9999
GOTERM_BP_FAT	GO:0035295~tube development	3	1.85185	0.657859	461069, 438856, 459813	116	264	13588	1.33111	1	0.999699	100
GOTERM_MF_FAT	GO:0005198~structural molecule activity	4	2.46914	0.676377	460048, 425833, 431271, 447503	103	450	13288	1.14675	1	0.99988	99.9999
SP_PIR_KEYWORDS	isopeptide bond	3	1.85185	0.682516	438856, 470106, 451674	152	277	17854	1.27214	1	0.994042	99.9999
UP_SEQ_FEATURE	compositionally biased region:Glu-rich	3	1.85185	0.682815	457336, 435801, 422463	153	247	16021	1.27181	1	1	100
SP_PIR_KEYWORDS	differentiation	4	2.46914	0.750443	439256, 470137, 427610, 436133	152	460	17854	1.0214	1	0.996554	100
UP_SEQ_FEATURE	topological domain:Lumenal	4	2.46914	0.756343	467470, 468994, 436334, 427302	153	414	16021	1.01171	1	1	100
UP_SEQ_FEATURE	short sequence motif:Nuclear localization signal	3	1.85185	0.763096	438856, 470668, 470857	153	289	16021	1.08698	1	1	100
GOTERM_CC_FAT	GO:0044451~nucleoplasm part	4	2.46914	0.772159	438856, 461989, 470668, 472793	99	513	12504	0.984819	1	0.998156	100
GOTERM_BP_FAT	GO:0009611~response to wounding	3	1.85185	0.796364	430635, 438856, 464234	116	347	13588	1.01272	1	0.99998	100
GOTERM_BP_FAT	GO:0032989~cellular component morphogenesis	3	1.85185	0.801596	461069, 438856, 473492	116	351	13588	1.00118	1	0.999982	100
GOTERM_BP_FAT	GO:0048598~embryonic morphogenesis	3	1.85185	0.811708	470137, 459813, 470668	116	359	13588	0.978869	1	0.999985	100
SP_PIR_KEYWORDS	Signal-anchor	3	1.85185	0.860218	468994, 436334, 427302	152	405	17854	0.870078	1	0.999477	100
GOTERM_BP_FAT	GO:0033554~cellular response to stress	3	1.85185	0.86051	481458, 438856, 451674	116	404	13588	0.869836	1	0.999997	100
GOTERM_CC_FAT	GO:0019898~extrinsic to membrane	3	1.85185	0.889381	464250, 477182, 456582	99	472	12504	0.802773	1	0.999892	100
GOTERM_CC_FAT	GO:0031410~cytoplasmic vesicle	3	1.85185	0.912421	451280, 466273, 462147	99	508	12504	0.745884	1	0.999948	100
SP_PIR_KEYWORDS	developmental protein	5	3.08642	0.917856	439256, 478362, 436359, 427610, 436133	152	814	17854	0.721502	1	0.999902	100
GOTERM_CC_FAT	GO:0031982~vesicle	3	1.85185	0.918521	451280, 466273, 462147	99	519	12504	0.730075	1	0.999937	100
GOTERM_CC_FAT	GO:0044429~mitochondrial part	3	1.85185	0.921161	465611, 421912, 447503	99	524	12504	0.723109	1	0.999931	100
GOTERM_MF_FAT	GO:0043565~sequence-specific DNA binding	3	1.85185	0.931016	461989, 447964, 427302	103	556	13288	0.696096	1	1	100
GOTERM_CC_FAT	GO:0042995~cell projection	3	1.85185	0.943894	438856, 443948, 468077	99	575	12504	0.658972	1	0.999962	100
SP_PIR_KEYWORDS	oxidoreductase	3	1.85185	0.956688	458527, 427917, 465611	152	572	17854	0.616052	1	0.999983	100
GOTERM_BP_FAT	GO:0007242~intracellular signaling cascade	4	2.46914	0.985947	443948, 421621, 448989, 438095	116	915	13588	0.512078	1	1	100
GOTERM_BP_FAT	GO:0050877~neurological system process	3	1.85185	0.999996	438795, 465611, 473492	116	1681	13588	0.20905	1	1	100
UP_SEQ_FEATURE	topological domain:Extracellular	3	1.85185	1	440018, 425096, 441302	153	2174	16021	0.144497	1	1	100
SP_PIR_KEYWORDS	receptor	3	1.85185	1	475041, 440018, 441302	152	2465	17854	0.142954	1	1	100
