# Supplementary material for: Single-Cell RNA-Seq of Bone Marrow-Derived Mesenchymal Stem Cells Reveals Unique Profiles of Lineage Priming
Source: PLoS One. 2015 Sep 9;10(9):e0136199. doi: 10.1371/journal.pone.0136199 (PMC4564185; doi:10.1371/journal.pone.0136199)
Supplement: S4 Table — This file contains the genes associated with each gene list (MSC stemness[14, 43, 44], MSC Differentiation[12, 45–53], and immunomodulatory[54–56]. Included in this file are the gene symbol, full gene name, functional group and source for inclusion. (XLSX) [file pone.0136199.s005.xlsx]

## Sheet: Sheet1
Gene Symbol	Gene Full Name	Functional Group	Source (from supplementary bibliography)
Stemness Gene List
Anpep	Cd13, Aminopeptidase N	Low	(Rostovskaya et al. 2012)
Bsg	Cd147, Basigin	High	(Rostovskaya et al. 2012)
Cd200	OX-2, Cd200 antigen	Low	(Rostovskaya et al. 2012)
Cd24a	HAS, Heat Stable Antigen	High	(Rostovskaya et al. 2012)
Cd34	CD34 antigen	Moderate	(Kolf et al., 2007)
Cd44	CD44 antigen, Hyaluronate receptor	High	(Kolf et al., 2007; Rostovskaya et al. 2012)
Cd47	Itgp, Integrin alpha-5, Fibronectin receptor	High	Rostovskaya et al. 2012
Cd80	T-lymphocyte activation antigen Cd80	Moderate	Rostovskaya et al. 2012
Cd81	Tspan28, Tetraspanin 28	High	Rostovskaya et al. 2012
Cd9	Tspan29, Tetraspanin 29	High	Rostovskaya et al. 2012
Cr1l	Complement component (3b/4b) receptor 1-like	High	(Kolf et al., 2007; Rostovskaya et al. 2012)
Eng	Cd105, Endoglin	Low	(Kolf et al., 2007)
Fas	Cd95, TNF receptor superfamily member 6	Moderate	Rostovskaya et al. 2012
Gapdh	Glyceraldehyde-3-phosphate dehydrogenase	Housekeeping	Control gene
Gnl3	guanine nucleotide binding protein-like 3 (nucleolar)	High	(Kolf et al., 2007)
Ifngr1	Cd119, Interferon gamma receptor alpha	Moderate	Rostovskaya et al. 2012
Itga5	Integrin, alpha 5	High	(Kolf et al., 2007; Rostovskaya et al. 2012)
Itgam	Integrin, alpha M	Low	(Kolf et al., 2007; Rostovskaya et al. 2012)
Itgav	Cd51, integrin alpha V, vitronectin receptor	Moderate	(Kolf et al., 2007; Rostovskaya et al. 2012)
Itgb1	integrin beta 1 (fibronectin receptor beta)	High	(Kolf et al., 2007; Rostovskaya et al. 2012)
Itgb3	Cd61, integrin beta-3	Low	Rostovskaya et al. 2012
Kit	kit oncogene	Low	(Kolf et al., 2007; Rostovskaya et al. 2012)
Lamp2	Cd107b, Lysosomal-associated membrane protein 2	Moderate	Rostovskaya et al. 2012
Ly6a	Sca-1, lymphocyte antigen 6 complex, locus A	High	(Kolf et al., 2007; Rostovskaya et al. 2012)
Mme	membrane metallo endopeptidase	Low	(Kolf et al., 2007; Rostovskaya et al. 2012)
Nanog	Nanog homeobox	Low	(Brambrink et al., 2008)
Nt5e	Cd73, Ecto-5'-nucleotidase	Moderate	Rostovskaya et al. 2012
Pdgfra	Cd140a, platelet derived growth factor receptor, alpha polypeptide	Moderate	(Kolf et al., 2007; Rostovskaya et al. 2012)
Pecam1	Platelet/endothelial cell adhesion molecule 1	Low	(Kolf et al., 2007; Rostovskaya et al. 2012)
Ptprcap	Protein tyrosine phosphatase, receptor type, C polypeptide-associated protein	Low	(Kolf et al., 2007; Rostovskaya et al. 2012)
Sdc1	Cd138, Syndecan-1	High	Rostovskaya et al. 2012
Sdc4	Syndecan-4	Moderate	Rostovskaya et al. 2012
Sirpa	Cd172a, Signal-regulatory protein alpha	Low	Rostovskaya et al. 2012
Slc3a2	Cd98, Solute Carrier family 3 member 2	High	Rostovskaya et al. 2012
Tfrc	Cd71, Transferrin receptor	Moderate	Rostovskaya et al. 2012
Thy1	Cd90, Thy-1 cell surface antigen	Low	(Kolf et al., 2007)
Tnfrsf1a	Cd120b, TNF receptor superfamily member 1b	Moderate	Rostovskaya et al. 2012
Tnfrsf1b	Cd120a, TNF receptor superfamily member 1a	Moderate	Rostovskaya et al. 2012
Vcam1	Cd106, Vascular cell adhesion molecule 1	High	Rostovskaya et al. 2012
MSC Differentiation Gene List
Acaca	acetyl-Coenzyme A carboxylase alpha	Adipogenic	(Delorme et al., 2009)
Adipoq	adiponectin, C1Q and collagen domain containing	Adipogenic	(Ng et al., 2011; Tanaka et al., 2002;Delorme et al., 2009)
Angptl4	angiopoietin-like 4	Adipogenic	(Delorme et al., 2009)
Aoc3	amine oxidase, copper containing 3	Adipogenic	(Delorme et al., 2009)
Apoe	apolipoprotein E	Adipogenic	(Delorme et al., 2009)
Aqp7	aquaporin 7	Adipogenic	(Delorme et al., 2009)
Cd36	CD36 molecule (thrombospondin receptor)	Adipogenic	(Delorme et al., 2009)
Cebpa	CCAAT/enhancer binding protein (C/EBP), alpha	Adipogenic	(Ng et al., 2011; Tanaka et al., 2002;Delorme et al., 2009)
Cebpb	CCAAT/enhancer binding protein (C/EBP), beta	Adipogenic	(Ng et al., 2011; Tanaka et al., 2002;Delorme et al., 2009)
Cebpd	CCAAT/enhancer binding protein (C/EBP), delta	Adipogenic	(Ng et al., 2011; Tanaka et al., 2002;Delorme et al., 2009)
Cited1	Cbp/p300-interacting transactivator with Glu/Asp-rich carboxy-terminal domain 1	Adipogenic	(Delorme et al., 2009)
Fabp4	fatty acid binding protein 4, adipocyte	Adipogenic	(Ng et al., 2011; Tanaka et al., 2002;Delorme et al., 2009)
Fasn	fatty acid synthase	Adipogenic	(Delorme et al., 2009)
Insr	insulin receptor	Adipogenic	(Delorme et al., 2009)
Lep	leptin	Adipogenic	(Delorme et al., 2009)
Lpl	lipoprotein lipase	Adipogenic	(Delorme et al., 2009)
Pck1	phosphoenolpyruvate carboxykinase 1, cytosolic	Adipogenic	(Delorme et al., 2009)
Plin2	perilipin 2	Adipogenic	(Delorme et al., 2009)
Pparg	peroxisome proliferator activated receptor gamma	Adipogenic	(Ng et al., 2011; Tanaka et al., 2002;Delorme et al., 2009)
Scd1	stearoyl-Coenzyme A desaturase 1	Adipogenic	(Ng et al., 2011; Tanaka et al., 2002)
Slc27a1	solute carrier family 27 (fatty acid transporter), member 1	Adipogenic	(Ng et al., 2011; Tanaka et al., 2002)
Slc2a4	solute carrier family 2 (facilitated glucose transporter), member 4	Adipogenic	(Delorme et al., 2009)
Slco2a1	solute carrier organic anion transporter family, member 2a1	Adipogenic	(Delorme et al., 2009)
Srebf1	sterol regulatory element binding transcription factor 1	Adipogenic	(Delorme et al., 2009)
Ucp1	uncoupling protein 1 (mitochondrial, proton carrier)	Adipogenic	(Ng et al., 2011; Tanaka et al., 2002)
Acan	aggrecan	Chondrogenic	(Funari et al., 2007; Delorme et al., 2009; James et al., 2010; Ng et al., 2011)
Bmp2	bone morphogenetic protein 2	Chondrogenic	(Delorme et al., 2009)
Bmp7	bone morphogenetic protein 7	Chondrogenic	(Delorme et al., 2009)
Cd151	CD151antigen	Chondrogenic	(Funari et al., 2007; Delorme et al., 2009; James et al., 2010; Ng et al., 2011)
Col10a1	collagen, type X, alpha 1	Chondrogenic	(Delorme et al., 2009)
Col11a1	collagen, type XI, alpha 1	Chondrogenic	(Delorme et al., 2009)
Col2a1	collagen, type II, alpha 1	Chondrogenic	(Delorme et al., 2009)
Col4a1	collagen, type IV, alpha 1	Chondrogenic	(Funari et al., 2007; Delorme et al., 2009; James et al., 2010; Ng et al., 2011)
Col9a2	collagen, type IX, alpha 2	Chondrogenic	(Funari et al., 2007; Delorme et al., 2009; James et al., 2010; Ng et al., 2011)
Col9a3	collagen, type IX, alpha 3	Chondrogenic	(Funari et al., 2007; Delorme et al., 2009; James et al., 2010; Ng et al., 2011)
Comp	cartilage oligomeric matrix protein	Chondrogenic	(Delorme et al., 2009)
Dmp1	dentin matrix protein 1	Chondrogenic	(Funari et al., 2007; Delorme et al., 2009; James et al., 2010; Ng et al., 2011)
Epyc	epiphycan	Chondrogenic	(Funari et al., 2007; Delorme et al., 2009; James et al., 2010; Ng et al., 2011)
Fgfr3	fibroblast growth factor receptor 3	Chondrogenic	(Delorme et al., 2009)
Hapln1	hyaluronan and proteoglycan link protein 1	Chondrogenic	(Delorme et al., 2009)
Ibsp	integrin binding sialoprotein	Chondrogenic	(Delorme et al., 2009)
Ihh	Indian hedgehog	Chondrogenic	(Delorme et al., 2009)
Mef2c	myocyte enhancer factor 2C	Chondrogenic	(Delorme et al., 2009)
Mmp3	matrix metallopeptidase 3	Chondrogenic	(Funari et al., 2007; Delorme et al., 2009; James et al., 2010; Ng et al., 2011)
Papln	papilin, proteoglycan-like sulfated glycoprotein	Chondrogenic	(Funari et al., 2007; Delorme et al., 2009; James et al., 2010; Ng et al., 2011)
Prg4	proteoglycan 4 (megakaryocyte stimulating factor, articular superficial zone protein)	Chondrogenic	(Funari et al., 2007; Delorme et al., 2009; James et al., 2010; Ng et al., 2011)
Ptch1	patched homolog 1	Chondrogenic	(Delorme et al., 2009)
Runx3	runt related transcription factor 3	Chondrogenic	(Delorme et al., 2009)
Sox5	SRY (sex determining region Y)-box 5	Chondrogenic	(Funari et al., 2007; Delorme et al., 2009; James et al., 2010; Ng et al., 2011)
Sox6	SRY (sex determining region Y)-box 6	Chondrogenic	(Delorme et al., 2009)
Sox9	SRY (sex determining region Y)-box 9	Chondrogenic	(Funari et al., 2007; Delorme et al., 2009; James et al., 2010; Ng et al., 2011)
Tnfsf11	tumor necrosis factor (ligand) superfamily, member 11	Chondrogenic	(Funari et al., 2007; Delorme et al., 2009; James et al., 2010; Ng et al., 2011)
Wnt11	wingless-type MMTV integration site family, member 11	Chondrogenic	(Delorme et al., 2009)
Wnt4	wingless-type MMTV integration site family, member 4	Chondrogenic	(Delorme et al., 2009)
Alpl	alkaline phosphatase, liver/bone/kidney	Osteogenic	(Ng et al., 2011; Park et al., 2007; Zaidi, 2007,Delorme et al., 2009)
Atf4	activating transcription factor 4	Osteogenic	(Ng et al., 2011; Park et al., 2007; Zaidi, 2007,Delorme et al., 2009)
Bglap	bone gamma carboxyglutamate protein	Osteogenic	(Ng et al., 2011; Park et al., 2007; Zaidi, 2007,Delorme et al., 2009)
Bgn	biglycan	Osteogenic	(Delorme et al., 2009)
Bmp4	bone morphogenetic protein 4	Osteogenic	(Delorme et al., 2009)
Bmp6	bone morphogenetic protein 6	Osteogenic	(Delorme et al., 2009)
Col1a1	collagen, type I, alpha 1	Osteogenic	(Ng et al., 2011; Park et al., 2007; Zaidi, 2007;Delorme et al., 2009)
Csf1	colony stimulating factor 1 (macrophage)	Osteogenic	(Delorme et al., 2009)
Dcn	decorin	Osteogenic	(Delorme et al., 2009)
Dkk1	dickkopf homolog 1 (Xenopus laevis)	Osteogenic	(Delorme et al., 2009)
Dkk2	dickkopf homolog 2 (Xenopus laevis)	Osteogenic	(Delorme et al., 2009)
Esr1	estrogen receptor 1 (alpha)	Osteogenic	(Delorme et al., 2009)
Fn1	fibronectin 1	Osteogenic	(Ng et al., 2011; Park et al., 2007; Zaidi, 2007),
Igfbp3	insulin-like growth factor binding protein 3	Osteogenic	(Delorme et al., 2009)
Il18	interleukin 18	Osteogenic	(Delorme et al., 2009)
Jund	jun D proto-oncogene	Osteogenic	(Ng et al., 2011; Park et al., 2007; Zaidi, 2007),
Kitl	kit ligand	Osteogenic	(Delorme et al., 2009)
Mepe	matrix extracellular phosphoglycoprotein with ASARM motif (bone)	Osteogenic	(Delorme et al., 2009)
Mmp13	matrix metallopeptidase 13	Osteogenic	(Delorme et al., 2009)
Msx1	msh homeobox 1	Osteogenic	(Ng et al., 2011; Park et al., 2007; Zaidi, 2007),
Msx2	msh homeobox 2	Osteogenic	(Ng et al., 2011; Park et al., 2007; Zaidi, 2007),
Nfatc1	nuclear factor of activated T cells, cytoplasmic, calcineurin dependent 1	Osteogenic	(Ng et al., 2011; Park et al., 2007; Zaidi, 2007),
Ogn	osteoglycin	Osteogenic	(Delorme et al., 2009)
Runx2	runt related transcription factor 2	Osteogenic	(Ng et al., 2011; Park et al., 2007; Zaidi, 2007;Delorme et al., 2009)
Sp7	Sp7 transcription factor 7	Osteogenic	(Delorme et al., 2009)
Sparc	secreted acidic cysteine rich glycoprotein	Osteogenic	(Ng et al., 2011; Park et al., 2007; Zaidi, 2007,Delorme et al., 2009)
Spp1	secreted phosphoprotein 1	Osteogenic	(Ng et al., 2011; Park et al., 2007; Zaidi, 2007,Delorme et al., 2009)
Thpo	thrombopoietin	Osteogenic	(Delorme et al., 2009)
Thy1	thymus cell antigen 1, theta	Osteogenic	(Delorme et al., 2009)
Wisp1	WNT1 inducible signaling pathway protein 1	Osteogenic	(Delorme et al., 2009)
Wisp2	WNT1 inducible signaling pathway protein 2	Osteogenic	(Delorme et al., 2009)
Gapdh	Glyceraldehyde-3-phosphate dehydrogenase	Housekeeping	Control gene
Dlx1	distal-less homeobox 1	Neurogenic	(Delorme et al., 2009; Foudah et al., 2012; Foudah et al., 2013; Foudah et al., 2014)
Eno2	enolase 2, gamma neuronal	Neurogenic	(Delorme et al., 2009; Foudah et al., 2012; Foudah et al., 2013; Foudah et al., 2014)
Gfap	glial fibrillary acidic protein	Neurogenic	(Delorme et al., 2009; Foudah et al., 2012; Foudah et al., 2013; Foudah et al., 2014)
Gfra1	glial cell line derived neurotrophic factor family receptor alpha 1	Neurogenic	(Delorme et al., 2009; Foudah et al., 2012; Foudah et al., 2013; Foudah et al., 2014)
Ina	internexin neuronal intermediate filament protein, alpha	Neurogenic	(Delorme et al., 2009; Foudah et al., 2012; Foudah et al., 2013; Foudah et al., 2014)
Mapt	microtubule-associated protein tau	Neurogenic	(Delorme et al., 2009; Foudah et al., 2012; Foudah et al., 2013; Foudah et al., 2014)
Nefh	neurofilament, heavy polypeptide	Neurogenic	(Delorme et al., 2009; Foudah et al., 2012; Foudah et al., 2013; Foudah et al., 2014)
Nefl	neurofilament, light polypeptide	Neurogenic	(Delorme et al., 2009; Foudah et al., 2012; Foudah et al., 2013; Foudah et al., 2014)
Nefm	neurofilament, medium polypeptide	Neurogenic	(Delorme et al., 2009; Foudah et al., 2012; Foudah et al., 2013; Foudah et al., 2014)
Nes	nestin	Neurogenic	(Delorme et al., 2009; Foudah et al., 2012; Foudah et al., 2013; Foudah et al., 2014)
Ngfr	nerve growth factor receptor (TNFR superfamily, member 16)	Neurogenic	(Delorme et al., 2009; Foudah et al., 2012; Foudah et al., 2013; Foudah et al., 2014)
Nr4a2	nuclear receptor subfamily 4, group A, member 2	Neurogenic	(Delorme et al., 2009; Foudah et al., 2012; Foudah et al., 2013; Foudah et al., 2014)
Nrxn3	neurexin III	Neurogenic	(Delorme et al., 2009; Foudah et al., 2012; Foudah et al., 2013; Foudah et al., 2014)
Ntm	neurotrimin	Neurogenic	(Delorme et al., 2009; Foudah et al., 2012; Foudah et al., 2013; Foudah et al., 2014)
Ntrk1	neurotrophic tyrosine kinase, receptor, type 1	Neurogenic	(Delorme et al., 2009; Foudah et al., 2012; Foudah et al., 2013; Foudah et al., 2014)
Ntrk2	neurotrophic tyrosine kinase, receptor, type 2	Neurogenic	(Delorme et al., 2009; Foudah et al., 2012; Foudah et al., 2013; Foudah et al., 2014)
Rbfox3	RNA binding protein, fox-1 homolog (C. elegans) 3	Neurogenic	(Delorme et al., 2009; Foudah et al., 2012; Foudah et al., 2013; Foudah et al., 2014)
S100a1	S100 calcium binding protein A1	Neurogenic	(Delorme et al., 2009; Foudah et al., 2012; Foudah et al., 2013; Foudah et al., 2014)
Synj2	synaptojanin 2	Neurogenic	(Delorme et al., 2009; Foudah et al., 2012; Foudah et al., 2013; Foudah et al., 2014)
Tspan2	tetraspanin 2	Neurogenic	(Delorme et al., 2009; Foudah et al., 2012; Foudah et al., 2013; Foudah et al., 2014)
Tubb3	tubulin, beta 3 class III	Neurogenic	(Delorme et al., 2009; Foudah et al., 2012; Foudah et al., 2013; Foudah et al., 2014)
Acta2	actin, alpha 2, smooth muscle, aorta	VascularSmoothMuscle	(Delorme et al., 2009)
Ccl2	chemokine (C-C motif) ligand 2	VascularSmoothMuscle	(Delorme et al., 2009)
Cnn1	calponin 1	VascularSmoothMuscle	(Delorme et al., 2009)
Csrp1	cysteine and glycine-rich protein 1	VascularSmoothMuscle	(Delorme et al., 2009)
Des	desmin	VascularSmoothMuscle	(Delorme et al., 2009)
Eln	elastin	VascularSmoothMuscle	(Delorme et al., 2009)
Eng	endoglin	VascularSmoothMuscle	(Delorme et al., 2009)
Gata6	GATA binding protein 6	VascularSmoothMuscle	(Delorme et al., 2009)
Itga1	integrin alpha 1	VascularSmoothMuscle	(Delorme et al., 2009)
Klf5	Kruppel-like factor 5	VascularSmoothMuscle	(Delorme et al., 2009)
Myocd	myocardin	VascularSmoothMuscle	(Delorme et al., 2009)
Notch3	notch 3	VascularSmoothMuscle	(Delorme et al., 2009)
Pdgfa	platelet derived growth factor, alpha	VascularSmoothMuscle	(Delorme et al., 2009)
Pdgfra	platelet derived growth factor receptor, alpha polypeptide	VascularSmoothMuscle	(Delorme et al., 2009)
Pdgfrb	platelet derived growth factor receptor, beta polypeptide	VascularSmoothMuscle	(Delorme et al., 2009)
Smtn	smoothelin	VascularSmoothMuscle	(Delorme et al., 2009)
Speg	SPEG complex locus	VascularSmoothMuscle	(Delorme et al., 2009)
Srf	serum response factor	VascularSmoothMuscle	(Delorme et al., 2009)
Tagln	transgelin	VascularSmoothMuscle	(Delorme et al., 2009)
Tead1	TEA domain family member 1	VascularSmoothMuscle	(Delorme et al., 2009)
Tek	endothelial-specific receptor tyrosine kinase	VascularSmoothMuscle	(Delorme et al., 2009)
Immunomodulatory List
Ccl2	chemokine (C-C motif) ligand 2	Microenvironment Interaction	(English et al., 2008; English and Mahon, 2011)
Ido1	indoleamine 2,3-dioxygenase 1	Paracrine	(English et al., 2008; English and Mahon, 2011)
Ifng	interferon gamma	Paracrine	(English et al., 2008; English and Mahon, 2011)
Il10	interleukin 10	Paracrine	(English et al., 2008; English and Mahon, 2011)
Il1b	interleukin 1 beta	Paracrine	(English et al., 2008; English and Mahon, 2011)
Il2	interleukin 2	Paracrine	(English et al., 2008; English and Mahon, 2011)
Il6	interleukin 6	Paracrine	(English et al., 2008; English and Mahon, 2011)
Mmp11	matrix metallopeptidase 11	Microenvironment Interaction	(English et al., 2008; English and Mahon, 2011)
Mmp12	matrix metallopeptidase 12	Microenvironment Interaction	(English et al., 2008; English and Mahon, 2011)
Mmp14	matrix metallopeptidase 14	Microenvironment Interaction	(English et al., 2008; English and Mahon, 2011)
Mmp15	matrix metallopeptidase 15	Microenvironment Interaction	(English et al., 2008; English and Mahon, 2011)
Mmp17	matrix metallopeptidase 17	Microenvironment Interaction	(English et al., 2008; English and Mahon, 2011)
Mmp19	matrix metallopeptidase 19	Microenvironment Interaction	(English et al., 2008; English and Mahon, 2011)
Mmp1a	matrix metallopeptidase 1a (interstitial collagenase)	Microenvironment Interaction	(English et al., 2008; English and Mahon, 2011)
Mmp20	matrix metallopeptidase 20 (enamelysin)	Microenvironment Interaction	(English et al., 2008; English and Mahon, 2011)
Mmp23	matrix metallopeptidase 23	Microenvironment Interaction	(English et al., 2008; English and Mahon, 2011)
Mmp24	matrix metallopeptidase 24	Microenvironment Interaction	(English et al., 2008; English and Mahon, 2011)
Mmp3	matrix metallopeptidase 3	Microenvironment Interaction	(English et al., 2008; English and Mahon, 2011)
Mmp7	matrix metallopeptidase 7	Microenvironment Interaction	(English et al., 2008; English and Mahon, 2011)
Mmp8	matrix metallopeptidase 8	Microenvironment Interaction	(English et al., 2008; English and Mahon, 2011)
Mmp9	matrix metallopeptidase 9	Microenvironment Interaction	(English et al., 2008; English and Mahon, 2011)
Nos1	nitric oxide synthase 1, neuronal	Paracrine	(English et al., 2008; English and Mahon, 2011)
Ptger2	prostaglandin E receptor 2 (subtype EP2)	Microenvironment Interaction	(English et al., 2008; English and Mahon, 2011)
Tgfb1	transforming growth factor, beta 1	Paracrine	(English et al., 2008; English and Mahon, 2011)
Tnf	tumor necrosis factor	Paracrine	(English et al., 2008; English and Mahon, 2011)
